# Supplementary material for: Crystal structure of 1,4,8,11-tetra­methyl-1,4,8,11-tetra­azonia­cyclo­tetra­decane bis­[chlorido­chromate(VI)] dichloride from synchrotron X-ray data
Source: Acta Crystallogr E Crystallogr Commun. 2020 Mar 10;76(Pt 4):523–6. doi: 10.1107/S2056989020003059 (PMC7133034; doi:10.1107/S2056989020003059)
Supplement: Supplementary file 1 [file e-76-00523-sup1.cif]

##############################################################################
#                                                                            #
# This CIF contains the data in a paper accepted for publication in          #
# Acta Crystallographica Section E. It conforms to the requirements of       #
# Notes for Authors for Acta Crystallographica Section E, and has been       #
# peer reviewed under the auspices of the IUCr Commission on Journals.       #
#                                                                            #
# Full details of the Crystallographic Information File format               #
# are given in the paper "The Crystallographic Information File (CIF):       #
# a New Standard Archive File for Crystallography" by S. R. Hall, F. H.      #
# Allen and I. D. Brown [Acta Cryst. (1991), A47, 655-685].                  #
#                                                                            #
# The current version of the core CIF dictionary is obtainable from          #
# ftp://ftp.iucr.org/pub/cif_core.dic.                                       #
#                                                                            #
# Software is freely available for graphical display of the structure(s)     #
# in this CIF. For information consult the CIF software page                 #
# http://www.iucr.org/resources/cif/software.                                #
#                                                                            #
# This file may be used for bona fide research purposes within the           #
# scientific community so long as proper attribution is given to the journal # 
# article from which it was obtained.                                        #
#                                                                            #
##############################################################################
data_I
_audit_creation_method     'SHELXL-2018/3'
_journal_date_recd_electronic     2020-02-27
_journal_date_accepted     2020-03-04
_journal_name_full     'Acta Crystallographica, Section E'
_journal_year     2020
_journal_volume     76
_journal_issue      1
_journal_page_first     0
_journal_page_last     0
_journal_paper_category     GM
_journal_paper_doi     10.1107/S2056989020003059
_journal_coeditor_code     VM2229
_publ_contact_author_name     'Jong-Ha Choi'
_publ_contact_author_address
;
Department of Chemistry, Andong National University,
Andong 36729, Republic of Korea.
;
_publ_contact_author_email     jhchoi@anu.ac.kr
_publ_contact_author_fax     '82 54 820 5452'
_publ_contact_author_phone     '+82-54-820-5458'
_publ_section_title
;
Crystal structure of 1,4,8,11-tetramethyl-1,4,8,11-tetraazoniacyclotetradecane
bis[chloridochromate(VI)] dichloride from synchrotron X-ray data
;
_publ_section_title_footnote     .
loop_
    _publ_author_name
    _publ_author_footnote
    _publ_author_address
    'Moon, Dohyun' .
;
Beamline Department, Pohang Accelerator Laboratory, POSTECH, Pohang 37673,
 Republic of Korea
;
    'Choi, Jong-Ha' .
;
Department of Chemistry, Andong National University, Andong 36729,
Republic of Korea
;
_publ_section_synopsis
;
The asymmetric unit of the title compound, (C~14~H~36~N~4~)[CrO~3~Cl]~2~Cl~2~,
contains one half-cation (completed by crystallographic inversion symmetry),
one chlorochromate anion and one chloride anion. In the crystal,
N---H\\u008943Cl, C---H\\u008943Cl and C---H\\u008943O hydrogen bonds connect
the organic cations, chlorochromate and chloride anions, forming a
three-dimensional network.
;
_chemical_name_systematic
;
1,4,8,11-Tetramethyl-1,4,8,11-tetraazoniacyclotetradecane
bis[chloridochromate(VI)] dichloride
;
_chemical_name_common     ?
_chemical_formula_moiety     'C14 H36 N4 4+, 2(Cr O3 Cl -), 2(Cl -)'
_chemical_formula_sum     'C14 H36 Cl4 Cr2 N4 O6'
_chemical_formula_iupac     '(C14 H36 N4) [Cr O3 Cl]2 Cl2'
_chemical_formula_weight     602.27
_chemical_melting_point     ?
_space_group_crystal_system     triclinic
_space_group_name_H-M_alt     'P -1'
_space_group_name_Hall     '-P 1'
loop_
    _space_group_symop_operation_xyz
    'x, y, z'
    '-x, -y, -z'
_cell_length_a     7.0610(14)
_cell_length_b     8.6740(17)
_cell_length_c     10.775(2)
_cell_angle_alpha     77.61(3)
_cell_angle_beta     88.20(3)
_cell_angle_gamma     79.39(3)
_cell_volume     633.5(2)
_cell_formula_units_Z     1
_cell_measurement_reflns_used     41622
_cell_measurement_theta_min     0.350
_cell_measurement_theta_max     33.679
_cell_measurement_temperature     220(2)
_exptl_crystal_description     'block'
_exptl_crystal_colour     'red'
_exptl_crystal_size_max     0.214
_exptl_crystal_size_mid     0.150
_exptl_crystal_size_min     0.111
_exptl_crystal_density_diffrn     1.579
_exptl_crystal_density_meas     ?
_exptl_crystal_density_method     ?
_exptl_crystal_F_000     312
_exptl_absorpt_coefficient_mu     0.851
_exptl_absorpt_correction_type     empirical
_exptl_absorpt_process_details
;
(<i>HKL3000sm Scalepack</i>; Otwinowski & Minor, 1997)
;
_exptl_absorpt_correction_T_min     0.552
_exptl_absorpt_correction_T_max     1.000
_diffrn_ambient_temperature     220(2)
_diffrn_source     'PLSII 2D bending magnet'
_diffrn_radiation_type     synchrotron
_diffrn_radiation_wavelength     0.610
_diffrn_measurement_device_type     'Rayonix MX225HS CCD area detector'
_diffrn_measurement_method     'omega scan'
_diffrn_detector_area_resol_mean     ?
_diffrn_reflns_number     6933
_diffrn_reflns_av_R_equivalents     0.0216
_diffrn_reflns_av_unetI/netI     0.0264
_diffrn_reflns_theta_min     1.661
_diffrn_reflns_theta_max     24.995
_diffrn_reflns_theta_full     21.469
_diffrn_measured_fraction_theta_max     0.996
_diffrn_measured_fraction_theta_full     0.994
_diffrn_reflns_limit_h_min     -9
_diffrn_reflns_limit_h_max     9
_diffrn_reflns_limit_k_min     -12
_diffrn_reflns_limit_k_max     12
_diffrn_reflns_limit_l_min     -14
_diffrn_reflns_limit_l_max     14
_refine_special_details     ?
_reflns_number_total     3503
_reflns_number_gt     3357
_reflns_threshold_expression     'I > 2\s(I)'
_refine_ls_structure_factor_coef     Fsqd
_refine_ls_matrix_type     full
_refine_ls_R_factor_all     0.0512
_refine_ls_R_factor_gt     0.0504
_refine_ls_wR_factor_gt     0.1486
_refine_ls_wR_factor_ref     0.1496
_refine_ls_goodness_of_fit_ref     1.078
_refine_ls_restrained_S_all     1.078
_refine_ls_number_reflns     3503
_refine_ls_number_parameters     138
_refine_ls_number_restraints     0
_refine_ls_hydrogen_treatment     constr
_refine_ls_weighting_scheme     calc
_refine_ls_weighting_details
              'w=1/[\s^2^(Fo^2^)+(0.1021P)^2^+0.4428P] where P=(Fo^2^+2Fc^2^)/3'
_atom_sites_solution_hydrogens     geom
_atom_sites_solution_primary     ?
_atom_sites_solution_secondary     ?
_refine_ls_shift/su_max     0.000
_refine_ls_shift/su_mean     0.000
_refine_diff_density_max     0.814
_refine_diff_density_min     -1.085
_refine_ls_extinction_method     none
_refine_ls_extinction_coef     .
loop_
    _atom_type_symbol
    _atom_type_description
    _atom_type_scat_dispersion_real
    _atom_type_scat_dispersion_imag
    _atom_type_scat_source
    'C' 'C' 0.0019 0.0011
                         'International Tables Vol C Tables 4.2.6.8 and 6.1.1.4'
    'H' 'H' 0.0000 0.0000
                         'International Tables Vol C Tables 4.2.6.8 and 6.1.1.4'
    'N' 'N' 0.0040 0.0024
                         'International Tables Vol C Tables 4.2.6.8 and 6.1.1.4'
    'O' 'O' 0.0074 0.0043
                         'International Tables Vol C Tables 4.2.6.8 and 6.1.1.4'
    'Cl' 'Cl' 0.1166 0.1176
                         'International Tables Vol C Tables 4.2.6.8 and 6.1.1.4'
    'Cr' 'Cr' 0.2796 0.4720
                         'International Tables Vol C Tables 4.2.6.8 and 6.1.1.4'
_computing_data_collection
;
<i>PAL BL2D-SMDC</i> (Shin <i>et al.</i>, 2016)
;
_computing_cell_refinement
;
<i>HKL3000sm</i> (Otwinowski & Minor, 1997)
;
_computing_data_reduction
;
<i>HKL3000sm</i> (Otwinowski & Minor, 1997)
;
_computing_structure_solution
;
<i>SHELXT2018</i> (Sheldrick, 2015a)
;
_computing_structure_refinement
;
<i>SHELXL2018</i> (Sheldrick, 2015b)
;
_computing_molecular_graphics
;
<i>DIAMOND4</i> (Putz & Brandenburg, 2014)
;
_computing_publication_material
;
<i>publCIF</i> (Westrip, 2010)
;
loop_
    _atom_site_type_symbol
    _atom_site_label
    _atom_site_fract_x
    _atom_site_fract_y
    _atom_site_fract_z
    _atom_site_U_iso_or_equiv
    _atom_site_adp_type
    _atom_site_calc_flag
    _atom_site_occupancy
    _atom_site_disorder_assembly
    _atom_site_disorder_group
    N N1 0.5951(2) 0.43908(19) 0.24944(14) 0.0197(3) Uani d 1 . .
    H H1 0.655924 0.528759 0.203398 0.024 Uiso calc 1 . .
    N N2 0.3111(2) 0.75634(17) 0.10259(15) 0.0178(3) Uani d 1 . .
    H H2 0.448197 0.736710 0.077822 0.021 Uiso calc 1 . .
    C C1 0.8079(3) 0.1708(2) 0.01696(18) 0.0203(3) Uani d 1 . .
    H H1A 0.942223 0.140900 -0.007767 0.024 Uiso calc 1 . .
    H H1AB 0.763915 0.071671 0.058488 0.024 Uiso calc 1 . .
    C C2 0.8030(2) 0.2755(2) 0.11389(17) 0.0202(3) Uani d 1 . .
    H H2A 0.850838 0.373545 0.074404 0.024 Uiso calc 1 . .
    H H2AB 0.889395 0.217967 0.184918 0.024 Uiso calc 1 . .
    C C3 0.6013(3) 0.3211(2) 0.16488(18) 0.0216(3) Uani d 1 . .
    H H3A 0.511705 0.368064 0.093415 0.026 Uiso calc 1 . .
    H H3AB 0.559012 0.224125 0.212911 0.026 Uiso calc 1 . .
    C C4 0.7083(4) 0.3635(3) 0.3696(2) 0.0350(5) Uani d 1 . .
    H H4A 0.710246 0.443738 0.419628 0.052 Uiso calc 1 . .
    H H4B 0.839127 0.320257 0.348638 0.052 Uiso calc 1 . .
    H H4C 0.648561 0.277582 0.418098 0.052 Uiso calc 1 . .
    C C5 0.3917(3) 0.5084(2) 0.28166(17) 0.0214(3) Uani d 1 . .
    H H5A 0.398383 0.581772 0.338417 0.026 Uiso calc 1 . .
    H H5AB 0.331618 0.420559 0.329015 0.026 Uiso calc 1 . .
    C C6 0.2612(2) 0.5985(2) 0.16973(17) 0.0191(3) Uani d 1 . .
    H H6A 0.265642 0.529620 0.108100 0.023 Uiso calc 1 . .
    H H6AB 0.128516 0.617792 0.200171 0.023 Uiso calc 1 . .
    C C7 0.2870(3) 0.8760(2) 0.1871(2) 0.0287(4) Uani d 1 . .
    H H7A 0.309296 0.978749 0.138299 0.043 Uiso calc 1 . .
    H H7B 0.378911 0.838265 0.256843 0.043 Uiso calc 1 . .
    H H7C 0.157143 0.888100 0.220467 0.043 Uiso calc 1 . .
    Cr Cr1 0.20005(5) 0.19152(4) 0.58525(3) 0.02581(14) Uani d 1 . .
    Cl Cl1 0.21038(11) 0.11680(9) 0.40216(7) 0.04726(19) Uani d 1 . .
    O O1 0.2178(4) 0.0382(3) 0.6983(2) 0.0578(6) Uani d 1 . .
    O O2 0.0005(3) 0.3102(3) 0.59266(19) 0.0461(5) Uani d 1 . .
    O O3 0.3790(3) 0.2812(3) 0.5855(2) 0.0459(5) Uani d 1 . .
    Cl Cl2 0.74460(6) 0.71108(6) 0.05475(5) 0.02599(15) Uani d 1 . .
loop_
    _atom_site_aniso_label
    _atom_site_aniso_U_11
    _atom_site_aniso_U_22
    _atom_site_aniso_U_33
    _atom_site_aniso_U_12
    _atom_site_aniso_U_13
    _atom_site_aniso_U_23
    N1 0.0203(7) 0.0201(7) 0.0179(6) -0.0016(5) -0.0003(5) -0.0042(5)
    N2 0.0161(6) 0.0139(6) 0.0231(7) -0.0019(5) 0.0036(5) -0.0049(5)
    C1 0.0175(7) 0.0155(7) 0.0252(8) 0.0018(6) 0.0016(6) -0.0024(6)
    C2 0.0168(7) 0.0194(8) 0.0226(8) -0.0002(6) 0.0009(6) -0.0030(6)
    C3 0.0189(8) 0.0223(8) 0.0244(8) -0.0023(6) 0.0029(6) -0.0085(6)
    C4 0.0384(12) 0.0407(12) 0.0216(9) 0.0067(9) -0.0102(8) -0.0078(8)
    C5 0.0220(8) 0.0216(8) 0.0192(7) -0.0018(6) 0.0050(6) -0.0038(6)
    C6 0.0174(7) 0.0155(7) 0.0239(8) -0.0034(5) 0.0041(6) -0.0030(6)
    C7 0.0381(11) 0.0196(8) 0.0312(9) -0.0048(7) 0.0047(8) -0.0124(7)
    Cr1 0.0292(2) 0.0227(2) 0.0242(2) -0.00618(13) 0.00070(13) -0.00076(13)
    Cl1 0.0520(4) 0.0530(4) 0.0450(4) -0.0119(3) 0.0076(3) -0.0274(3)
    O1 0.0855(18) 0.0349(10) 0.0450(11) -0.0130(10) -0.0045(11) 0.0111(8)
    O2 0.0433(10) 0.0534(11) 0.0367(9) 0.0066(9) 0.0027(7) -0.0126(8)
    O3 0.0468(11) 0.0535(12) 0.0454(10) -0.0246(9) -0.0010(8) -0.0141(9)
    Cl2 0.0172(2) 0.0255(2) 0.0356(3) -0.00824(16) 0.00510(17) -0.00431(19)
_geom_special_details
;
 All esds (except the esd in the dihedral angle between two l.s. planes)
 are estimated using the full covariance matrix.  The cell esds are taken
 into account individually in the estimation of esds in distances, angles
 and torsion angles; correlations between esds in cell parameters are only
 used when they are defined by crystal symmetry.  An approximate (isotropic)
 treatment of cell esds is used for estimating esds involving l.s. planes.
;
loop_
    _geom_bond_atom_site_label_1
    _geom_bond_atom_site_label_2
    _geom_bond_site_symmetry_2
    _geom_bond_distance
    _geom_bond_publ_flag
    N1 C4 . 1.501(2) ?
    N1 C3 . 1.503(2) ?
    N1 C5 . 1.511(2) ?
    N1 H1 . 0.9900 ?
    N2 C6 . 1.503(2) ?
    N2 C7 . 1.505(2) ?
    N2 C1 2_665 1.513(2) ?
    N2 H2 . 0.9900 ?
    C1 C2 . 1.520(3) ?
    C1 H1A . 0.9800 ?
    C1 H1AB . 0.9800 ?
    C2 C3 . 1.524(2) ?
    C2 H2A . 0.9800 ?
    C2 H2AB . 0.9800 ?
    C3 H3A . 0.9800 ?
    C3 H3AB . 0.9800 ?
    C4 H4A . 0.9700 ?
    C4 H4B . 0.9700 ?
    C4 H4C . 0.9700 ?
    C5 C6 . 1.521(3) ?
    C5 H5A . 0.9800 ?
    C5 H5AB . 0.9800 ?
    C6 H6A . 0.9800 ?
    C6 H6AB . 0.9800 ?
    C7 H7A . 0.9700 ?
    C7 H7B . 0.9700 ?
    C7 H7C . 0.9700 ?
    Cr1 O1 . 1.588(2) ?
    Cr1 O2 . 1.596(2) ?
    Cr1 O3 . 1.602(2) ?
    Cr1 Cl1 . 2.2000(9) ?
loop_
    _geom_angle_atom_site_label_1
    _geom_angle_atom_site_label_2
    _geom_angle_atom_site_label_3
    _geom_angle_site_symmetry_1
    _geom_angle_site_symmetry_3
    _geom_angle
    _geom_angle_publ_flag
    C4 N1 C3 . . 110.93(15) ?
    C4 N1 C5 . . 109.63(15) ?
    C3 N1 C5 . . 112.58(14) ?
    C4 N1 H1 . . 107.8 ?
    C3 N1 H1 . . 107.8 ?
    C5 N1 H1 . . 107.8 ?
    C6 N2 C7 . . 112.00(15) ?
    C6 N2 C1 . 2_665 112.21(14) ?
    C7 N2 C1 . 2_665 108.81(14) ?
    C6 N2 H2 . . 107.9 ?
    C7 N2 H2 . . 107.9 ?
    C1 N2 H2 2_665 . 107.9 ?
    N2 C1 C2 2_665 . 116.39(14) ?
    N2 C1 H1A 2_665 . 108.2 ?
    C2 C1 H1A . . 108.2 ?
    N2 C1 H1AB 2_665 . 108.2 ?
    C2 C1 H1AB . . 108.2 ?
    H1A C1 H1AB . . 107.3 ?
    C1 C2 C3 . . 112.61(15) ?
    C1 C2 H2A . . 109.1 ?
    C3 C2 H2A . . 109.1 ?
    C1 C2 H2AB . . 109.1 ?
    C3 C2 H2AB . . 109.1 ?
    H2A C2 H2AB . . 107.8 ?
    N1 C3 C2 . . 111.86(15) ?
    N1 C3 H3A . . 109.2 ?
    C2 C3 H3A . . 109.2 ?
    N1 C3 H3AB . . 109.2 ?
    C2 C3 H3AB . . 109.2 ?
    H3A C3 H3AB . . 107.9 ?
    N1 C4 H4A . . 109.5 ?
    N1 C4 H4B . . 109.5 ?
    H4A C4 H4B . . 109.5 ?
    N1 C4 H4C . . 109.5 ?
    H4A C4 H4C . . 109.5 ?
    H4B C4 H4C . . 109.5 ?
    N1 C5 C6 . . 116.12(14) ?
    N1 C5 H5A . . 108.3 ?
    C6 C5 H5A . . 108.3 ?
    N1 C5 H5AB . . 108.3 ?
    C6 C5 H5AB . . 108.3 ?
    H5A C5 H5AB . . 107.4 ?
    N2 C6 C5 . . 115.04(15) ?
    N2 C6 H6A . . 108.5 ?
    C5 C6 H6A . . 108.5 ?
    N2 C6 H6AB . . 108.5 ?
    C5 C6 H6AB . . 108.5 ?
    H6A C6 H6AB . . 107.5 ?
    N2 C7 H7A . . 109.5 ?
    N2 C7 H7B . . 109.5 ?
    H7A C7 H7B . . 109.5 ?
    N2 C7 H7C . . 109.5 ?
    H7A C7 H7C . . 109.5 ?
    H7B C7 H7C . . 109.5 ?
    O1 Cr1 O2 . . 110.49(14) ?
    O1 Cr1 O3 . . 111.05(14) ?
    O2 Cr1 O3 . . 111.22(13) ?
    O1 Cr1 Cl1 . . 109.69(10) ?
    O2 Cr1 Cl1 . . 108.34(8) ?
    O3 Cr1 Cl1 . . 105.90(9) ?
loop_
    _geom_torsion_atom_site_label_1
    _geom_torsion_atom_site_label_2
    _geom_torsion_atom_site_label_3
    _geom_torsion_atom_site_label_4
    _geom_torsion_site_symmetry_1
    _geom_torsion_site_symmetry_2
    _geom_torsion_site_symmetry_3
    _geom_torsion_site_symmetry_4
    _geom_torsion
    _geom_torsion_publ_flag
    N2 C1 C2 C3 2_665 . . . 61.3(2) ?
    C4 N1 C3 C2 . . . . -67.1(2) ?
    C5 N1 C3 C2 . . . . 169.64(15) ?
    C1 C2 C3 N1 . . . . -173.71(14) ?
    C4 N1 C5 C6 . . . . 176.52(17) ?
    C3 N1 C5 C6 . . . . -59.5(2) ?
    C7 N2 C6 C5 . . . . -64.42(19) ?
    C1 N2 C6 C5 2_665 . . . 172.85(14) ?
    N1 C5 C6 N2 . . . . -69.9(2) ?
loop_
    _geom_hbond_atom_site_label_D
    _geom_hbond_atom_site_label_H
    _geom_hbond_atom_site_label_A
    _geom_hbond_site_symmetry_A
    _geom_hbond_distance_DH
    _geom_hbond_distance_HA
    _geom_hbond_distance_DA
    _geom_hbond_angle_DHA
    _geom_hbond_publ_flag
    N1 H1 Cl2 . 0.99 2.16 3.120(2) 162.6 yes
    N2 H2 Cl2 . 0.99 2.08 3.0553(17) 169.6 yes
    C2 H2A Cl2 . 0.98 2.85 3.642(2) 138.6 yes
    C4 H4C O3 . 0.97 2.58 3.299(4) 130.9 yes
    C5 H5AB Cl1 . 0.98 2.86 3.804(2) 161.4 yes
    C3 H3A Cl2 2_665 0.98 2.72 3.541(2) 141.5 yes
    C1 H1A Cl2 2_765 0.98 2.74 3.511(2) 136.3 yes
    C1 H1AB O1 2_656 0.98 2.59 3.230(3) 123.2 yes
    C2 H2AB O1 2_656 0.98 2.54 3.047(3) 112.1 yes
    C3 H3AB O1 2_656 0.98 2.53 3.193(3) 124.6 yes
    C4 H4A O3 2_666 0.97 2.34 3.168(3) 142.6 yes
    C5 H5A O3 2_666 0.98 2.40 3.218(3) 141.0 yes
    C7 H7B O3 2_666 0.97 2.38 3.343(3) 172.7 yes
    C4 H4B Cl1 1_655 0.97 2.88 3.773(3) 154.1 yes
    C6 H6AB O2 2_566 0.98 2.54 3.260(3) 130.1 yes
_shelx_space_group_comment
;
The symmetry employed for this shelxl refinement is uniquely defined
by the following loop, which should always be used as a source of
symmetry information in preference to the above space-group names.
They are only intended as comments.
;
_shelx_estimated_absorpt_T_min     0.839
_shelx_estimated_absorpt_T_max     0.911
_shelx_hkl_file
;
   0   0   1 1028.38   24.00
   0   0  -1  983.45   34.58
   0   0   2 1419.58   32.78
   0   0  -2 1076.12   37.32
   0   0   3  603.19   14.92
   0   0  -3  575.66   14.51
   0   0   4 3145.40  105.47
   0   0  -4 3772.79  126.51
   0   0   6 3798.46  129.36
   0   0   7  965.36   24.33
   0   0  -7  945.00   23.68
   0   0   8  279.53    6.74
   0   0  -8  272.43    7.73
   0   0   9  561.33   14.92
   0   0  -9  561.08   22.74
   0   0  10  277.58    7.41
   0   0 -10  272.31    8.13
   0   0  11  317.39    9.03
   0   0 -11  326.65    9.24
   0   0  12  195.84    5.96
   0   0 -12  199.01    5.94
   0   0  13  119.00    4.36
   0   0 -13  121.10    4.18
   0   0  14    7.13    1.01
   0   0 -14    7.04    0.89
   0   0  15    0.52    1.30
   0   0 -15   -0.01    0.88
   0   0  16   13.82    1.68
   0   0 -16   15.95    1.47
   0   0 -17   73.09    2.90
   0   1 -16   15.99    1.17
   0  -1  16   14.81    1.55
   0   1 -15    1.70    0.87
   0  -1  15    1.79    1.19
   0   1 -14  142.30    6.46
   0  -1  14  136.17    6.54
   0   1 -13    6.17    0.83
   0  -1  13    4.86    0.93
   0   1 -12   63.94    2.39
   0  -1  12   65.40    2.59
   0   1 -11    1.81    0.32
   0  -1  11    0.95    0.46
   0   1 -10   56.22    2.30
   0  -1  10   51.51    1.55
   0   1  -9  867.56   22.86
   0  -1   9  856.76   21.61
   0   1  -8  619.31   16.28
   0  -1   8  623.84   16.32
   0   1  -7  213.81    4.28
   0  -1   7  208.36    4.97
   0   1  -6  204.90    4.29
   0  -1   6  209.42    4.33
   0   1  -5  442.56    8.74
   0  -1   5  429.54    9.72
   0   1  -4    4.39    0.26
   0  -1   4    4.77    0.23
   0   1  -3 2568.11   43.25
   0  -1   3 2682.87   52.75
   0   1  -2 1481.66   35.98
   0  -1   2 1522.39   30.53
   0   1  -1 3412.96   68.11
   0  -1   1 3560.89   70.72
   0   1   0    0.61    0.07
   0  -1   0    0.48    0.10
   0   1   1    6.57    0.23
   0  -1  -1    6.08    0.20
   0   1   2  195.95    4.69
   0  -1  -2  201.14    4.40
   0   1   3 3847.20  130.26
   0  -1  -3 3838.18  130.33
   0   1   4  702.81   17.48
   0  -1  -4  606.44   15.76
   0   1   5 3840.60  126.18
   0  -1  -5 3586.50  120.05
   0   1   6   33.16    1.27
   0  -1  -6   20.92    1.05
   0  -1  -7  149.76    4.92
   0   1   8  156.79    6.45
   0  -1  -8  160.23    4.90
   0   1   9  650.37   27.67
   0  -1  -9  637.44   17.81
   0   1  10  681.94   24.33
   0  -1 -10  685.12   18.12
   0   1  11  454.27   12.07
   0  -1 -11  443.23   12.50
   0   1  12    0.51    0.90
   0  -1 -12    1.82    0.78
   0   1  13    1.86    0.94
   0  -1 -13    1.90    0.66
   0   1  14  182.06    7.78
   0  -1 -14  169.26    5.50
   0   1  15   49.16    2.34
   0  -1 -15   53.05    2.10
   0   1  16   89.19    3.76
   0  -1 -16   82.72    3.03
   0   1  17    1.14    1.28
   0  -1 -17    0.71    0.88
   0   2 -16   21.59    1.60
   0  -2  16   24.95    1.74
   0   2 -15    6.55    0.89
   0  -2  15    6.97    1.30
   0   2 -14    0.22    0.97
   0  -2  14    1.58    1.41
   0   2 -13   51.85    2.01
   0  -2  13   45.99    2.19
   0   2 -12  133.32    4.69
   0  -2  12  130.99    3.38
   0   2 -11  287.41    8.47
   0  -2  11  282.69    8.19
   0   2 -10   53.79    1.53
   0  -2  10   52.03    1.77
   0   2  -9   39.50    1.06
   0  -2   9   38.00    1.31
   0   2  -8  261.37    6.29
   0  -2   8  258.73    6.81
   0   2  -7    3.37    0.30
   0  -2   7    3.71    0.39
   0   2  -6 2070.63   69.51
   0  -2   6 2151.89   41.47
   0   2  -5  562.96   12.37
   0  -2   5  549.42   20.93
   0   2  -4 2218.99   72.09
   0  -2   4 2329.01   45.80
   0   2  -3  601.20   11.33
   0  -2   3  635.18   11.98
   0   2  -2 4769.58  153.75
   0  -2   2 4913.25  116.20
   0   2  -1  745.33   13.41
   0  -2   1  814.52   16.31
   0   2   0 5504.24  114.96
   0  -2   0 5939.08  122.57
   0   2   1   49.04    1.32
   0  -2  -1   49.27    1.30
   0   2   2 5438.40  109.08
   0  -2  -2 5840.28  140.91
   0   2   3  661.33   13.85
   0  -2  -3  662.59   14.10
   0   2   4 1588.35   39.84
   0  -2  -4 1557.30   57.02
   0   2   5 2385.09   58.54
   0  -2  -5 2032.05   68.91
   0  -2  -6  469.00   10.54
   0   2   7  108.10    3.09
   0  -2  -7   98.06    3.00
   0   2   8   11.14    1.06
   0  -2  -8   11.00    0.68
   0   2   9    6.48    0.98
   0  -2  -9    6.18    0.77
   0   2  10   12.43    1.64
   0  -2 -10   12.02    1.07
   0   2  11  122.78    6.48
   0  -2 -11  116.81    4.04
   0   2  12    0.24    1.28
   0  -2 -12    0.91    0.71
   0   2  13   66.05    3.76
   0  -2 -13   71.92    2.90
   0   2  14    0.55    1.10
   0  -2 -14    1.10    0.84
   0   2  15    0.82    1.48
   0  -2 -15    0.28    0.84
   0   2  16    2.84    1.55
   0  -2 -16    3.35    0.99
   0   2  17    0.78    1.29
   0  -2 -17    0.30    1.18
   0   3 -15    3.22    0.86
   0  -3  15    3.23    1.51
   0   3 -14   59.47    2.15
   0  -3  14   58.21    2.63
   0   3 -13   91.90    3.45
   0  -3  13   81.37    2.61
   0   3 -12  278.23    9.13
   0   3 -11    2.16    0.52
   0  -3  11    2.90    0.53
   0   3 -10   55.19    1.45
   0  -3  10   58.35    1.64
   0   3  -9  137.92    2.91
   0  -3   9  139.09    3.75
   0   3  -8   65.00    1.58
   0  -3   8   68.09    1.71
   0   3  -7 1709.27   32.91
   0  -3   7 1657.01   40.51
   0   3  -6 1343.50   26.52
   0  -3   6 1304.81   31.48
   0   3  -5   20.81    0.65
   0  -3   5   21.01    0.67
   0   3  -4   48.73    1.28
   0  -3   4   48.93    1.32
   0   3  -3 3160.28   74.05
   0  -3   3 3444.26  112.85
   0   3  -2 1277.39   22.25
   0  -3   2 1367.93   24.11
   0   3  -1 2317.90   44.45
   0  -3   1 2421.51   46.11
   0   3   0  146.51    3.47
   0  -3   0  147.16    3.36
   0   3   1  154.76    3.16
   0  -3  -1  160.01    3.25
   0   3   2 1488.37   25.65
   0  -3  -2 1562.02   26.53
   0   3   3 4986.26   84.02
   0  -3  -3 5180.47  120.46
   0   3   4   64.03    1.56
   0  -3  -4   65.28    1.81
   0   3   5 5281.87  101.47
   0  -3  -5 5568.44  177.24
   0   3   6    3.81    0.26
   0  -3  -6    3.67    0.25
   0   3   7   39.85    1.22
   0  -3  -7   36.37    1.62
   0   3   8  582.38   20.32
   0  -3  -8  576.57   12.70
   0  -3  -9   38.56    1.69
   0   3  10  772.82   27.77
   0  -3 -10  740.99   18.74
   0   3  11  136.82    6.89
   0  -3 -11  128.50    4.07
   0   3  12    1.23    1.42
   0  -3 -12    2.81    0.79
   0   3  13    5.18    1.64
   0  -3 -13    5.93    1.00
   0   3  14   68.76    4.25
   0  -3 -14   67.62    2.80
   0   3  15   41.60    2.79
   0  -3 -15   38.22    2.95
   0   3  16   54.40    3.53
   0  -3 -16   59.37    2.66
   0   3  17    1.52    1.88
   0  -3 -17    3.96    1.09
   0   4 -15   30.04    1.70
   0  -4  15   27.52    2.07
   0   4 -14    2.69    0.57
   0  -4  14    2.01    0.66
   0   4 -13    6.49    0.55
   0  -4  13    5.77    0.94
   0   4 -12    1.05    0.46
   0  -4  12    1.20    0.79
   0   4 -11   21.28    1.09
   0  -4  11   20.93    1.06
   0   4 -10   27.30    0.95
   0  -4  10   27.92    1.33
   0   4  -9  121.64    3.48
   0  -4   9  118.86    2.63
   0   4  -8   14.24    0.60
   0  -4   8   15.12    0.69
   0   4  -7  149.02    3.18
   0  -4   7  154.73    3.27
   0   4  -6  413.12    8.93
   0  -4   6  414.63   15.67
   0   4  -5 1623.17   39.65
   0  -4   5 1646.06   56.44
   0   4  -4 1026.68   17.94
   0  -4   4 1066.30   21.64
   0   4  -3  633.27   11.57
   0  -4   3  667.69   14.54
   0   4  -2   69.75    1.68
   0  -4   2   76.14    1.93
   0   4  -1  444.08    8.39
   0  -4   1  465.32    9.00
   0   4   0   55.60    1.58
   0  -4   0   58.31    1.56
   0   4   1  258.98    5.03
   0  -4  -1  273.09    5.38
   0   4   2  394.89    7.52
   0  -4  -2  411.85    7.84
   0   4   3  165.44    3.52
   0  -4  -3  175.35    3.77
   0   4   4 2406.46   46.92
   0  -4  -4 2526.98   51.27
   0   4   5  277.51    5.48
   0  -4  -5  294.02    6.82
   0   4   6   11.85    0.45
   0  -4  -6   12.27    0.56
   0   4   7  233.10    4.73
   0  -4  -7  248.32    6.11
   0   4   8  220.09    4.63
   0  -4  -8  231.55    7.53
   0   4   9  553.20   12.48
   0  -4  -9  533.31   14.48
   0   4  10  147.05    5.03
   0  -4 -10  154.85    6.58
   0   4  11    0.71    0.50
   0  -4 -11    0.20    0.76
   0   4  12  100.75    3.56
   0  -4 -12  105.79    3.58
   0   4  13  180.05    7.79
   0  -4 -13  178.99    5.50
   0   4  14   44.68    3.03
   0  -4 -14   45.31    1.96
   0   4  15  110.85    5.44
   0  -4 -15  101.99    3.64
   0   4  16   28.26    2.56
   0  -4 -16   24.32    1.60
   0   4  17    7.28    1.91
   0  -4 -17    6.98    1.33
   0   5 -14    5.26    0.74
   0  -5  14    5.21    0.88
   0   5 -13    0.88    0.60
   0  -5  13    0.09    0.98
   0   5 -12   96.64    3.02
   0  -5  12  102.47    3.95
   0   5 -11   41.24    1.30
   0  -5  11   41.21    1.47
   0   5 -10  101.02    2.70
   0  -5  10  103.63    2.47
   0   5  -9   73.94    2.05
   0  -5   9   82.43    2.12
   0   5  -8    0.11    0.31
   0  -5   8    0.22    0.52
   0   5  -7   54.03    1.53
   0  -5   7   56.77    1.53
   0   5  -6    8.46    0.41
   0  -5   6    8.83    0.51
   0   5  -5  158.60    3.68
   0  -5   5  165.51    3.75
   0   5  -4  297.24    5.52
   0  -5   4  310.72    6.81
   0   5  -3  253.29    5.42
   0  -5   3  276.18    5.46
   0   5  -2   21.91    0.64
   0  -5   2   23.39    0.75
   0   5  -1  681.50   12.30
   0  -5   1  749.42   19.50
   0   5   0  112.92    2.79
   0  -5   0  120.65    3.44
   0   5   1   87.96    2.03
   0  -5  -1   93.75    2.24
   0   5   2   38.68    1.00
   0  -5  -2   39.89    1.33
   0   5   3  188.45    3.99
   0  -5  -3  197.69    4.22
   0   5   4  359.57    7.16
   0  -5  -4  378.21    7.38
   0   5   5    1.56    0.21
   0  -5  -5    1.38    0.21
   0   5   6   78.58    1.85
   0  -5  -6   82.13    1.96
   0   5   7  200.32    4.17
   0  -5  -7  211.19    4.43
   0   5   8   71.98    1.83
   0  -5  -8   74.67    2.55
   0   5   9  261.64    5.46
   0  -5  -9  264.72    6.88
   0   5  10    8.64    0.68
   0  -5 -10    9.35    0.69
   0   5  11   86.89    2.79
   0   5  12   64.43    2.37
   0  -5 -12   71.35    3.84
   0   5  13    8.22    0.89
   0  -5 -13    7.75    0.99
   0   5  14   63.31    2.70
   0  -5 -14   60.97    2.49
   0   5  15   12.63    1.36
   0  -5 -15   12.62    1.61
   0   5  16    0.83    1.19
   0  -5 -16    0.02    1.09
   0   5  17   13.49    1.49
   0  -5 -17   12.61    1.52
   0   6 -14    9.08    1.07
   0  -6  14    8.22    1.87
   0   6 -13   78.64    2.76
   0  -6  13   75.39    3.35
   0   6 -12    4.57    0.64
   0  -6  12    4.89    0.99
   0   6 -11   14.38    0.89
   0  -6  11   13.19    1.10
   0   6 -10   29.20    1.15
   0  -6  10   26.75    1.26
   0   6  -9   33.24    1.14
   0  -6   9   32.95    1.21
   0   6  -8  133.32    3.65
   0  -6   8  135.03    3.06
   0   6  -7  650.29   13.45
   0   6  -6  118.83    2.62
   0  -6   6  126.10    2.78
   0   6  -5  270.15    5.44
   0  -6   5  291.53    8.94
   0   6  -4  425.23    7.93
   0  -6   4  461.44   12.08
   0   6  -3    4.83    0.33
   0  -6   3    5.32    0.36
   0   6  -2  707.84   12.48
   0  -6   2  766.82   15.95
   0   6  -1  602.30   10.79
   0  -6   1  669.31   17.45
   0   6   0   49.01    1.36
   0  -6   0   52.54    1.45
   0   6   1    2.83    0.21
   0  -6  -1    2.47    0.25
   0   6   2  369.11    7.03
   0  -6  -2  384.51    8.61
   0   6   3  237.61    4.73
   0  -6  -3  251.71    4.95
   0   6   4  505.51    9.62
   0  -6  -4  537.51    9.81
   0   6   5   56.55    1.36
   0  -6  -5   59.06    1.54
   0   6   6  189.26    3.87
   0  -6  -6  186.57    4.46
   0   6   7  109.60    2.56
   0  -6  -7  112.32    2.62
   0   6   8  115.84    2.90
   0  -6  -8  119.45    2.74
   0   6   9  254.01    5.19
   0  -6  -9  251.97    6.04
   0   6  10  210.94    4.47
   0  -6 -10  211.44    7.16
   0   6  11    1.15    0.44
   0  -6 -11    0.50    0.76
   0   6  12    0.60    0.40
   0  -6 -12    0.42    0.61
   0   6  13  214.79    7.06
   0  -6 -13  220.18    9.73
   0   6  14   25.56    1.59
   0  -6 -14   32.43    2.45
   0   6  15   40.01    1.99
   0  -6 -15   38.10    2.02
   0   6  16   20.88    1.76
   0  -6 -16   20.72    1.85
   0   6  17    0.36    1.16
   0  -6 -17   -0.44    1.32
   0   7 -13    4.17    0.96
   0  -7  13    2.34    1.30
   0   7 -12    8.84    0.78
   0  -7  12    7.19    1.09
   0   7 -11    2.10    0.56
   0  -7  11    2.35    0.82
   0   7 -10  184.05    5.27
   0  -7  10  186.03    6.38
   0   7  -9   76.47    2.10
   0  -7   9   80.41    2.74
   0   7  -8  153.23    3.46
   0  -7   8  161.05    4.00
   0   7  -7    3.38    0.51
   0  -7   7    3.76    0.58
   0   7  -6    2.14    0.44
   0  -7   6    2.56    0.48
   0   7  -5  111.47    2.48
   0  -7   5  114.65    2.56
   0   7  -4  108.44    2.37
   0  -7   4  115.35    2.73
   0   7  -3  284.59    5.76
   0  -7   3  302.66    6.23
   0   7  -2 1131.60   23.26
   0  -7   2 1235.01   29.36
   0   7  -1   95.16    2.16
   0  -7   1  101.10    2.23
   0   7   0  167.92    4.67
   0  -7   0  174.22    5.03
   0   7   1  623.19   11.37
   0  -7  -1  637.13   25.22
   0   7   2  698.54   12.39
   0  -7  -2  756.73   15.78
   0   7   3  554.55   10.28
   0  -7  -3  591.36   11.41
   0   7   4   31.16    0.96
   0  -7  -4   32.91    1.00
   0   7   5  155.90    3.30
   0  -7  -5  165.83    3.39
   0   7   6    0.30    0.25
   0  -7  -6    0.28    0.29
   0   7   7  694.59   12.61
   0  -7  -7  726.26   15.30
   0   7   8  178.27    3.90
   0  -7  -8  182.00    3.96
   0   7   9  502.36    9.79
   0  -7  -9  520.23   13.99
   0   7  10   27.47    1.16
   0  -7 -10   24.87    0.97
   0   7  11   13.79    0.75
   0  -7 -11   12.76    0.94
   0   7  12  122.95    3.28
   0   7  13    1.29    0.46
   0  -7 -13    1.15    0.66
   0   7  14  360.50   10.48
   0  -7 -14  364.04   14.78
   0   7  15   82.86    3.25
   0  -7 -15   71.16    3.82
   0   7  16    8.78    1.25
   0  -7 -16    8.00    1.29
   0   8 -13    7.51    1.31
   0  -8  13    6.52    1.34
   0   8 -12    7.28    1.63
   0  -8  12    6.22    1.93
   0   8 -11  145.84    5.28
   0  -8  11  121.33    5.15
   0   8 -10   33.65    1.38
   0  -8  10   31.36    1.53
   0   8  -9    7.78    0.67
   0  -8   9    7.91    0.93
   0   8  -8    2.05    0.56
   0  -8   8    1.11    0.80
   0   8  -7  260.86    8.30
   0  -8   7  246.11   10.27
   0   8  -6    8.03    0.53
   0  -8   6    8.36    0.73
   0   8  -5  219.14    4.50
   0  -8   5  226.81    6.26
   0   8  -4   38.08    1.19
   0  -8   4   38.18    1.28
   0   8  -3   53.68    1.40
   0  -8   3   56.62    1.52
   0   8  -2  113.07    3.24
   0  -8   2  116.97    2.69
   0   8  -1    0.64    0.22
   0  -8   1    0.58    0.33
   0   8   0  122.70    3.25
   0  -8   0  129.35    3.27
   0   8   1  192.92    4.03
   0  -8  -1  204.64    4.15
   0   8   2   63.12    1.63
   0  -8  -2   63.78    1.64
   0   8   3   11.84    0.48
   0  -8  -3   11.77    0.60
   0   8   4    1.72    0.28
   0  -8  -4    0.65    0.34
   0   8   5   26.59    0.86
   0  -8  -5   28.35    0.88
   0   8   6  343.55    6.44
   0  -8  -6  364.04    7.04
   0   8   7    5.25    0.45
   0  -8  -7    5.57    0.55
   0   8   8  189.25    4.35
   0  -8  -8  195.52    4.55
   0   8   9    8.73    0.63
   0  -8  -9    8.86    0.66
   0   8  10    4.67    0.52
   0  -8 -10    4.28    0.65
   0   8  11   12.85    0.78
   0  -8 -11   11.14    0.84
   0   8  12  307.18    7.47
   0  -8 -12  308.24    8.87
   0   8  13    0.67    0.58
   0  -8 -13    0.34    0.84
   0   8  14    8.66    0.91
   0  -8 -14    7.91    0.95
   0   8  15    1.84    0.83
   0  -8 -15    1.45    1.56
   0   8  16    3.95    0.93
   0  -8 -16    3.48    1.55
   0   9 -12    0.09    1.47
   0  -9  12   -0.68    2.05
   0   9 -11    6.08    1.85
   0  -9  11    6.66    2.28
   0   9 -10   12.14    0.98
   0  -9  10    8.64    1.31
   0   9  -9    9.79    0.74
   0  -9   9    7.56    1.04
   0   9  -8  154.44    5.30
   0  -9   8  149.90    4.32
   0   9  -7   33.55    1.18
   0  -9   7   31.59    1.29
   0   9  -6   62.22    1.69
   0  -9   6   61.78    1.88
   0   9  -5   86.33    2.27
   0  -9   5   87.93    2.34
   0   9  -4  116.85    2.81
   0  -9   4  117.40    2.89
   0   9  -3  140.84    3.17
   0  -9   3  141.30    3.69
   0   9  -2  394.14    8.22
   0  -9   2  440.76   12.02
   0   9  -1   18.82    0.75
   0  -9   1   18.58    0.77
   0   9   0   70.33    1.79
   0  -9   0   74.15    2.08
   0   9   1  184.43    3.98
   0  -9  -1  196.43    4.19
   0   9   2   32.49    1.04
   0  -9  -2   31.52    1.06
   0   9   3  755.58   14.30
   0  -9  -3  779.79   16.59
   0   9   4   26.31    0.89
   0  -9  -4   26.95    0.93
   0   9   5    2.27    0.34
   0  -9  -5    2.50    0.50
   0   9   6  112.84    2.63
   0  -9  -6  117.50    3.22
   0   9   7   25.18    0.84
   0  -9  -7   25.20    1.02
   0   9   8   51.52    1.54
   0  -9  -8   49.74    1.51
   0   9   9   49.77    1.55
   0  -9  -9   48.01    1.56
   0   9  10    1.50    0.44
   0  -9 -10    1.45    0.68
   0   9  11   16.62    1.01
   0  -9 -11   17.43    1.26
   0   9  12  140.83    4.38
   0  -9 -12  126.97    3.77
   0   9  13    4.19    0.64
   0  -9 -13    4.39    1.09
   0   9  14    1.71    0.75
   0  -9 -14    1.40    0.83
   0   9  15    1.50    0.69
   0  -9 -15    0.45    0.50
   0  10 -11   57.75    3.87
   0 -10  11   43.74    3.72
   0  10 -10   -0.26    1.50
   0 -10  10   -0.63    1.96
   0  10  -9   60.21    2.14
   0 -10   9   50.74    2.35
   0  10  -8    2.14    0.63
   0 -10   8    2.37    1.05
   0  10  -7    6.65    0.79
   0 -10   7    5.86    1.06
   0  10  -6    9.32    0.68
   0 -10   6   10.30    1.00
   0  10  -5  252.46    6.14
   0 -10   5  262.15   10.93
   0  10  -4   61.43    2.24
   0 -10   4   59.38    1.90
   0  10  -3   42.15    1.30
   0 -10   3   42.07    1.42
   0  10  -2    1.60    0.41
   0 -10   2    0.69    0.65
   0  10  -1    1.64    0.35
   0 -10   1    1.92    0.52
   0  10   0  207.09    4.32
   0 -10   0  211.43    5.44
   0  10   1   94.30    2.35
   0 -10  -1   95.70    2.18
   0  10   2  224.99    4.72
   0 -10  -2  231.79    6.67
   0  10   3   58.09    1.61
   0 -10  -3   59.12    1.75
   0  10   4    1.79    0.34
   0 -10  -4    1.65    0.52
   0  10   5   11.09    0.57
   0 -10  -5   12.24    0.78
   0  10   6  180.30    4.07
   0 -10  -6  188.89    4.57
   0  10   7  142.29    3.26
   0 -10  -7  150.51    3.93
   0  10   8  509.06   10.14
   0 -10  -8  524.17   11.30
   0  10   9   36.37    1.30
   0 -10  -9   35.05    1.47
   0  10  10    3.88    0.56
   0 -10 -10    4.53    0.79
   0  10  11    6.22    0.67
   0 -10 -11    6.22    0.80
   0  10  12  188.78    5.77
   0 -10 -12  171.59    4.77
   0  10  13   39.32    1.86
   0 -10 -13   29.55    1.64
   0  10  14   42.79    2.25
   0 -10 -14   43.02    2.52
   0  11  -9   12.81    2.04
   0 -11   9    9.78    2.47
   0  11  -8   23.84    1.91
   0 -11   8   23.03    2.40
   0  11  -7    1.54    0.69
   0 -11   7    1.25    1.10
   0  11  -6  119.29    3.35
   0 -11   6  107.77    3.49
   0  11  -5    2.28    0.65
   0 -11   5    1.65    1.02
   0  11  -4    2.47    0.55
   0 -11   4    2.41    0.78
   0  11  -3    1.50    0.50
   0 -11   3    0.72    0.78
   0  11  -2   97.62    2.48
   0 -11   2   89.79    3.14
   0  11  -1   99.40    2.45
   0 -11   1   99.03    2.51
   0  11   0   34.85    1.06
   0 -11   0   33.01    1.27
   0  11   1   16.13    0.68
   0 -11  -1   15.38    0.93
   0  11   2   98.95    2.50
   0 -11  -2  100.37    2.58
   0  11   3   57.78    1.61
   0 -11  -3   58.77    1.66
   0  11   4    2.73    0.40
   0 -11  -4    1.92    0.75
   0  11   5  160.08    3.82
   0 -11  -5  166.02    5.54
   0  11   6   28.29    1.08
   0 -11  -6   28.47    1.23
   0  11   7   71.88    1.94
   0 -11  -7   70.43    1.96
   0  11   8   62.06    1.85
   0 -11  -8   63.38    2.23
   0  11   9   14.36    0.93
   0 -11  -9   12.57    1.16
   0  11  10    0.24    0.47
   0 -11 -10    0.34    0.80
   0  11  11  147.21    3.65
   0 -11 -11  146.84    5.62
   0  11  12    5.82    0.82
   0 -11 -12    4.44    1.28
   0  11  13   22.50    1.27
   0 -11 -13   19.83    1.47
   0  11  14    0.30    1.31
   0 -11 -14   -0.14    1.55
   0  12  -6    3.39    1.15
   0 -12   6    1.50    1.77
   0  12  -5   11.36    0.85
   0 -12   5   10.70    1.17
   0  12  -4   29.26    1.29
   0 -12   4   25.49    1.36
   0  12  -3   52.43    1.60
   0 -12   3   51.10    1.86
   0  12  -2   12.02    0.80
   0 -12   2   13.28    1.06
   0  12  -1    4.43    0.56
   0 -12   1    3.93    0.86
   0  12   0   22.68    0.95
   0 -12   0   21.07    1.14
   0  12   1    0.69    0.45
   0 -12  -1    0.60    0.72
   0  12   2   76.95    2.14
   0 -12  -2   71.46    2.26
   0  12   3   12.97    0.73
   0 -12  -3   12.80    0.97
   0  12   4    4.29    0.56
   0 -12  -4    4.20    0.87
   0  12   5    3.85    0.50
   0 -12  -5    3.26    0.78
   0  12   6   42.14    1.42
   0 -12  -6   40.75    1.58
   0  12   7   31.87    1.29
   0 -12  -7   29.05    1.45
   0  12   8   73.90    2.02
   0 -12  -8   69.04    2.58
   0  12   9    0.33    0.52
   0 -12  -9   -0.39    0.91
   0  12  10   13.06    0.91
   0 -12 -10    9.16    1.39
   0  12  11    4.13    0.76
   0 -12 -11    1.92    1.25
   0  12  12    0.90    1.44
   0 -12 -12   -0.12    1.73
   0  12  13   -0.51    1.41
   0 -12 -13   -0.98    1.86
   0  13  -2    1.25    0.62
   0 -13   2    1.82    0.93
   0  13  -1   11.62    0.90
   0 -13   1   10.71    1.20
   0  13   0   58.83    1.72
   0 -13   0   51.82    1.97
   0  13   1   64.01    1.72
   0 -13  -1   56.50    1.91
   0  13   2    7.64    0.66
   0 -13  -2    7.68    1.12
   0  13   3    7.30    0.68
   0 -13  -3    7.11    0.95
   0  13   4    0.30    0.44
   0 -13  -4    0.57    0.86
   0  13   5   58.12    1.98
   0 -13  -5   52.17    2.34
   0  13   6    4.07    0.65
   0 -13  -6    3.10    1.04
   0  13   7  132.48    3.33
   0 -13  -7  119.17    5.00
   0  13   8    0.98    0.71
   0 -13  -8    0.31    1.29
   0  13   9    3.22    0.77
   0 -13  -9    3.44    1.28
   0  13  10   22.54    2.30
   0 -13 -10   16.82    2.71
   0  13  11   19.01    2.47
   0 -13 -11   16.24    3.13
   0  14   4   45.36    2.48
   0 -14  -4   51.97    2.98
   0  14   5   19.77    1.42
   0 -14  -5   21.23    2.03
   0  14   6    2.89    1.38
   0 -14  -6    0.97    1.82
   0  14   7   19.33    1.60
   0 -14  -7   21.88    2.14
   0  14   8   11.79    1.60
   0 -14  -8   11.48    2.13
   0  14   9    2.55    1.75
   0 -14  -9   -0.36    2.28
   0  14  10   16.00    1.97
   0 -14 -10   16.01    2.47
   0  14  11    2.09    2.55
   0 -14 -11    9.59    3.15
   1 -13 -12    6.22    4.49
  -1  13  12   -0.84    3.43
   1 -13 -11   -1.00    2.35
  -1  13  11    0.12    1.92
   1 -13 -10   11.34    2.68
  -1  13  10   12.85    2.07
   1 -13  -9    1.98    2.01
  -1  13   9    1.87    1.33
   1 -13  -8   11.72    1.63
  -1  13   8   10.49    0.82
   1 -13  -7    3.64    1.77
  -1  13   7    5.96    0.79
   1 -13  -6    1.94    1.29
  -1  13   6    2.82    0.64
   1 -13  -5    0.39    1.17
  -1  13   5    0.14    0.51
   1 -13  -4    3.82    1.23
  -1  13   4    3.48    0.60
   1 -13  -3   29.93    1.82
  -1  13   3   32.18    1.17
   1 -13  -2   46.30    2.25
  -1  13   2   51.08    1.58
   1 -13  -1    9.80    1.23
  -1  13   1   10.76    0.71
   1 -13   0   24.33    1.50
  -1  13   0   29.69    1.32
   1 -13   1   29.48    1.49
  -1  13  -1   35.28    1.32
   1 -12 -13   11.23    2.71
  -1  12  13   15.23    2.41
   1 -12 -12   18.56    3.20
  -1  12  12   18.87    2.17
   1 -12 -11   44.80    2.20
  -1  12  11   52.04    2.04
   1 -12 -10    6.87    1.23
  -1  12  10    8.64    0.83
   1 -12  -9   12.11    1.28
  -1  12   9   11.84    0.82
   1 -12  -8   36.09    1.71
  -1  12   8   39.84    1.44
   1 -12  -7    2.01    1.11
  -1  12   7    3.27    0.75
   1 -12  -6   24.68    1.86
  -1  12   6   29.84    1.23
   1 -12  -5  194.81    9.21
  -1  12   5  196.63    4.25
   1 -12  -4    7.19    1.25
  -1  12   4    6.65    0.63
   1 -12  -3   11.08    1.12
  -1  12   3   12.74    0.74
   1 -12  -2   15.89    1.26
  -1  12   2   16.52    0.80
   1 -12  -1   -0.08    0.80
  -1  12   1    0.23    0.42
   1 -12   0   33.72    1.59
  -1  12   0   34.86    1.25
   1 -12   1   76.78    3.00
  -1  12  -1   72.22    1.91
   1 -12   2   15.55    1.09
  -1  12  -2   15.52    0.85
   1 -12   3   12.33    1.09
  -1  12  -3   15.27    0.85
   1 -12   4   29.27    1.53
  -1  12  -4   34.48    1.20
   1 -12   5    1.95    2.33
  -1  12  -5    0.64    1.58
   1 -11 -14    1.59    1.61
  -1  11  14    2.83    1.20
   1 -11 -13   12.99    2.16
  -1  11  13   19.30    2.05
   1 -11 -12    7.68    1.09
  -1  11  12    7.48    1.15
   1 -11 -11   34.51    1.98
  -1  11  11   37.08    1.82
   1 -11 -10   10.32    1.10
  -1  11  10    9.49    0.75
   1 -11  -9    0.37    0.82
  -1  11   9    0.67    0.46
   1 -11  -8   72.97    2.52
  -1  11   8   78.68    2.28
   1 -11  -7   67.57    2.19
  -1  11   7   70.15    2.05
   1 -11  -6  172.63    5.31
  -1  11   6  175.24    4.03
   1 -11  -5    0.36    0.85
  -1  11   5   -0.13    0.52
   1 -11  -4    0.15    0.74
  -1  11   4    0.20    0.39
   1 -11  -3    8.84    0.95
  -1  11   3    7.34    0.50
   1 -11  -2   96.19    2.92
  -1  11   2   94.60    2.44
   1 -11  -1   73.23    2.19
  -1  11   1   76.49    1.91
   1 -11   0  250.57   14.27
  -1  11   0  250.79    6.25
   1 -11   1  106.39    5.52
  -1  11  -1   97.99    2.38
   1 -11   2   39.55    1.66
  -1  11  -2   43.48    1.27
   1 -11   3   89.91    3.70
  -1  11  -3   88.79    2.23
   1 -11   4   26.41    1.36
  -1  11  -4   29.13    1.18
   1 -11   5   35.65    1.48
  -1  11  -5   36.89    1.32
   1 -11   6   17.24    1.26
  -1  11  -6   19.17    1.18
   1 -11   7   -0.52    1.34
  -1  11  -7   -0.01    0.91
   1 -11   8    0.67    2.27
  -1  11  -8    1.64    1.48
   1 -11   9    3.03    4.33
   1 -10 -14    6.35    1.02
  -1  10  14    5.73    1.16
   1 -10 -13   10.06    1.14
  -1  10  13   12.67    1.18
   1 -10 -12    0.54    0.78
  -1  10  12   -0.01    0.74
   1 -10 -11    0.28    0.86
  -1  10  11    0.11    0.91
   1 -10 -10    0.23    0.86
  -1  10  10    0.39    0.66
   1 -10  -9  142.03    4.35
  -1  10   9  148.61    4.06
   1 -10  -8  127.87    3.30
  -1  10   8  131.00    3.50
   1 -10  -7   21.93    1.22
  -1  10   7   22.26    1.04
   1 -10  -6   28.93    1.12
  -1  10   6   29.61    1.33
   1 -10  -5   51.14    1.63
  -1  10   5   49.08    1.52
   1 -10  -4    6.59    0.79
  -1  10   4    7.22    0.50
   1 -10  -3  141.48    3.42
  -1  10   3  137.66    3.16
   1 -10  -2    6.89    0.75
  -1  10   2    5.80    0.45
   1 -10  -1    7.89    0.84
  -1  10   1    7.80    0.51
   1 -10   0    4.85    0.65
  -1  10   0    4.04    0.47
   1 -10   1   15.34    0.93
  -1  10  -1   14.71    0.67
   1 -10   2   11.97    0.90
  -1  10  -2   11.40    0.58
   1 -10   3  340.68   13.78
  -1  10  -3  314.44    7.10
   1 -10   4    7.54    0.90
  -1  10  -4    7.52    0.54
   1 -10   5   18.43    1.31
  -1  10  -5   19.68    0.86
   1 -10   6   19.90    1.48
  -1  10  -6   18.61    0.94
   1 -10   7    5.93    1.11
  -1  10  -7    5.98    0.73
   1 -10   8   38.79    1.79
  -1  10  -8   44.41    1.73
   1 -10   9    2.73    2.09
  -1  10  -9    6.40    1.58
   1 -10  10   24.87    2.94
  -1  10 -10   32.73    2.76
   1 -10  11   -1.95    2.80
  -1  10 -11   -0.34    1.95
   1  -9 -15    0.12    1.19
  -1   9  15    0.12    0.53
   1  -9 -14   14.27    1.38
  -1   9  14   22.23    1.56
   1  -9 -13   25.73    1.41
  -1   9  13   34.59    1.43
   1  -9 -12   37.82    1.95
  -1   9  12   40.58    1.58
   1  -9 -11   73.34    2.38
  -1   9  11   76.80    2.76
   1  -9 -10   15.24    0.98
  -1   9  10   18.24    1.00
   1  -9  -9   20.98    1.08
  -1   9   9   20.85    1.08
   1  -9  -8   25.93    1.01
  -1   9   8   26.50    1.23
   1  -9  -7    0.10    0.54
  -1   9   7    0.98    0.46
   1  -9  -6  417.68    7.74
  -1   9   6  415.57    9.24
   1  -9  -5    1.23    0.53
  -1   9   5    0.63    0.42
   1  -9  -4  164.70    3.68
  -1   9   4  160.63    3.98
   1  -9  -3  191.91    4.08
  -1   9   3  186.37    4.60
   1  -9  -2   47.25    1.36
  -1   9   2   45.00    1.44
   1  -9  -1    0.73    0.43
  -1   9   1    0.40    0.26
   1  -9   0  303.53    7.04
  -1   9   0  291.74    6.82
   1  -9   1    0.99    0.50
  -1   9  -1    0.25    0.30
   1  -9   2  117.25    2.93
  -1   9  -2  114.28    2.62
   1  -9   3   95.48    2.53
  -1   9  -3   90.31    2.59
   1  -9   4    3.68    0.78
  -1   9  -4    3.93    0.52
   1  -9   5  100.89    4.51
  -1   9  -5  105.17    2.69
   1  -9   6   42.63    1.77
  -1   9  -6   43.49    1.29
   1  -9   7   16.51    1.16
  -1   9  -7   15.62    0.85
   1  -9   8    6.59    1.32
  -1   9  -8    5.91    0.64
   1  -9   9    0.44    1.10
  -1   9  -9    0.09    0.65
   1  -9  10   11.27    1.43
  -1   9 -10   11.43    0.89
   1  -9  11    1.70    1.87
  -1   9 -11   -0.34    1.84
   1  -9  12    2.92    4.33
  -1   9 -12    9.07    2.24
   1  -8 -15    5.94    1.60
  -1   8  15    2.07    0.52
   1  -8 -14   59.09    2.66
  -1   8  14   63.57    2.53
   1  -8 -13  178.19    6.14
  -1   8  13  186.12    6.30
   1  -8 -12   46.82    1.73
  -1   8  12   47.27    1.55
   1  -8 -11   -0.12    0.67
  -1   8  11    0.13    0.46
   1  -8 -10  107.09    2.60
  -1   8  10  108.96    2.80
   1  -8  -9  472.13   10.30
  -1   8   9  457.97    8.78
   1  -8  -8  162.46    3.70
  -1   8   8  156.49    3.43
   1  -8  -7  435.56    8.08
  -1   8   7  423.99    8.24
   1  -8  -6   39.33    1.14
  -1   8   6   35.30    1.12
   1  -8  -5    1.82    0.41
  -1   8   5    1.12    0.32
   1  -8  -4    6.11    0.44
  -1   8   4    5.54    0.44
   1  -8  -3  447.42    8.39
  -1   8   3  426.70    9.54
   1  -8  -2  115.53    2.40
  -1   8   2  110.39    2.79
   1  -8  -1  739.11   12.86
  -1   8   1  702.69   14.83
   1  -8   0    0.94    0.34
  -1   8   0    0.65    0.33
   1  -8   1   43.20    1.26
  -1   8  -1   40.35    1.37
   1  -8   2   29.50    0.97
  -1   8  -2   27.85    0.83
   1  -8   3   70.15    2.10
  -1   8  -3   65.56    2.04
   1  -8   4  178.45    4.47
  -1   8  -4  169.31    3.65
   1  -8   5  320.27    7.35
  -1   8  -5  307.98    8.68
   1  -8   6    0.06    0.69
  -1   8  -6    0.20    0.43
   1  -8   7   30.23    1.38
  -1   8  -7   29.80    1.06
  -1   8  -8  184.86    5.87
   1  -8   9   23.46    1.44
  -1   8  -9   24.94    0.98
   1  -8  10   97.69    4.90
  -1   8 -10   98.38    3.53
   1  -8  11    0.74    1.21
  -1   8 -11    0.65    0.65
   1  -8  12    6.45    2.69
  -1   8 -12    5.44    1.42
   1  -8  13    0.36    2.12
  -1   8 -13    0.42    1.62
   1  -7 -16    5.39    1.27
  -1   7  16    3.63    1.31
   1  -7 -15    3.03    1.29
  -1   7  15    0.54    0.93
   1  -7 -14    0.82    0.54
  -1   7  14    1.08    0.48
   1  -7 -13   17.37    1.06
  -1   7  13   24.77    1.54
   1  -7 -12   12.35    0.84
  -1   7  12   14.82    0.77
   1  -7 -11    5.96    0.82
  -1   7  11    5.82    0.75
   1  -7 -10   50.89    1.63
  -1   7  10   55.79    1.56
   1  -7  -9  129.10    3.05
  -1   7   9  130.47    3.25
   1  -7  -8    5.47    0.56
  -1   7   8    4.96    0.41
   1  -7  -7  112.44    2.55
  -1   7   7  107.06    2.39
   1  -7  -6    1.25    0.39
  -1   7   6    1.19    0.26
   1  -7  -5  300.72    5.87
  -1   7   5  289.18    5.86
   1  -7  -4 1522.25   37.14
  -1   7   4 1507.30   30.73
   1  -7  -3   35.38    1.08
  -1   7   3   34.14    1.08
   1  -7  -2  462.77   12.24
  -1   7   2  450.09   10.34
   1  -7  -1   74.64    1.72
  -1   7   1   71.89    2.12
   1  -7   0  159.19    3.50
  -1   7   0  154.35    4.64
   1  -7   1  111.84    2.47
  -1   7  -1  103.95    2.59
   1  -7   2  427.75    8.09
  -1   7  -2  401.36    8.74
   1  -7   3  103.91    2.50
  -1   7  -3   99.62    2.59
   1  -7   4  250.74    5.64
  -1   7  -4  239.00    5.52
   1  -7   5   38.23    1.22
  -1   7  -5   38.39    1.07
   1  -7   6   18.10    0.87
  -1   7  -6   17.17    0.66
   1  -7   7  145.46    4.47
  -1   7  -7  152.54    4.25
   1  -7   8  173.07    7.23
  -1   7  -8  165.75    4.71
   1  -7   9   72.47    2.64
  -1   7  -9   67.81    1.95
   1  -7  10   12.60    1.25
  -1   7 -10   12.61    0.77
   1  -7  11    0.77    1.14
  -1   7 -11   -0.34    0.68
   1  -7  12    1.05    1.33
  -1   7 -12   -0.02    0.69
   1  -7  13   34.37    2.85
  -1   7 -13   42.18    2.49
   1  -6 -16    6.72    1.28
  -1   6  16    6.39    1.00
   1  -6 -15   16.27    1.51
  -1   6  15   19.71    1.58
   1  -6 -14    3.31    0.54
  -1   6  14    4.62    0.61
   1  -6 -13  307.33    8.77
  -1   6  13  308.73    9.05
   1  -6 -12   83.28    2.48
  -1   6  12   93.22    2.70
   1  -6 -11   12.31    0.77
  -1   6  11   13.15    0.87
   1  -6 -10   43.04    1.38
  -1   6  10   44.03    1.38
   1  -6  -9  429.80    8.65
  -1   6   9  428.47    8.00
   1  -6  -8   19.20    0.72
  -1   6   8   20.56    0.66
   1  -6  -7  278.61    5.39
  -1   6   7  276.53    5.42
   1  -6  -6  110.86    2.62
  -1   6   6  105.45    2.49
   1  -6  -5   59.51    1.60
  -1   6   5   60.14    1.54
   1  -6  -4  122.03    2.71
  -1   6   4  118.26    2.59
   1  -6  -3  326.44    7.39
  -1   6   3  299.02    5.91
   1  -6  -2   69.25    1.72
  -1   6   2   64.80    1.54
   1  -6  -1  661.97   11.73
  -1   6   1  632.70   11.25
   1  -6   0   31.89    0.86
  -1   6   0   29.81    0.94
   1  -6   1  144.55    2.85
  -1   6  -1  143.51    3.36
   1  -6   2   49.15    1.25
  -1   6  -2   45.89    1.23
   1  -6   3    7.85    0.46
  -1   6  -3    6.60    0.37
   1  -6   4  123.00    2.90
  -1   6  -4  116.20    2.99
   1  -6   5   21.26    0.77
  -1   6  -5   19.50    0.74
   1  -6   6   33.32    1.16
  -1   6  -6   30.52    1.09
   1  -6   7  238.14    7.03
  -1   6  -7  226.08    5.48
   1  -6   8   30.15    1.15
  -1   6  -8   30.10    1.00
   1  -6   9   65.62    1.92
  -1   6  -9   61.73    1.88
   1  -6  10  139.74    4.60
  -1   6 -10  148.43    4.67
   1  -6  11   40.36    1.81
  -1   6 -11   45.25    1.44
   1  -6  12   61.78    2.40
  -1   6 -12   69.53    2.24
   1  -6  13    1.43    1.09
  -1   6 -13    2.33    0.68
   1  -6  14    0.55    1.72
  -1   6 -14    0.22    0.94
   1  -5 -17    0.64    1.16
  -1   5  17    0.83    1.14
   1  -5 -16    4.14    1.59
  -1   5  16    3.39    1.22
   1  -5 -15  210.87    6.26
  -1   5  15  204.95    6.81
   1  -5 -14  182.17    6.12
  -1   5  14  189.21    5.79
   1  -5 -13   77.87    3.01
  -1   5  13   82.24    2.85
   1  -5 -12   32.27    1.38
  -1   5  12   32.35    1.26
   1  -5 -11    0.20    0.35
  -1   5  11    0.26    0.32
   1  -5 -10  416.06    9.15
  -1   5  10  417.80    8.43
   1  -5  -9  225.89    5.32
  -1   5   9  228.70    4.77
   1  -5  -8 1135.54   20.20
  -1   5   8 1104.83   19.67
   1  -5  -7  560.30   12.21
  -1   5   7  571.90   11.16
   1  -5  -6  630.90   12.83
  -1   5   6  622.95   11.65
   1  -5  -5   19.39    0.64
  -1   5   5   18.93    0.66
   1  -5  -4 2391.84   55.78
  -1   5   4 2352.84   39.87
   1  -5  -3  208.59    4.23
  -1   5   3  198.74    4.23
   1  -5  -2 1713.15   58.91
  -1   5   2 1669.69   33.16
   1  -5  -1   22.79    0.73
  -1   5   1   21.69    0.66
   1  -5   0   33.33    0.88
  -1   5   0   32.25    0.97
   1  -5   1  365.79    6.89
  -1   5  -1  345.22    6.46
   1  -5   2 1786.23   30.59
  -1   5  -2 1710.05   33.84
   1  -5   3  714.33   27.77
  -1   5  -3  646.98   13.71
   1  -5   4  254.53    5.15
  -1   5  -4  251.83    5.74
   1  -5   5    5.62    0.37
  -1   5  -5    5.10    0.40
   1  -5   6   81.66    1.80
  -1   5  -6   77.01    1.94
   1  -5   7  198.99    4.99
  -1   5  -7  186.68    4.61
   1  -5   8    7.36    0.58
  -1   5  -8    7.74    0.51
   1  -5   9  536.83   20.58
  -1   5  -9  524.18   21.40
   1  -5  10   40.18    1.61
  -1   5 -10   41.44    1.30
   1  -5  11   25.59    1.20
  -1   5 -11   24.26    1.05
   1  -5  12    0.01    0.87
  -1   5 -12    0.62    0.48
   1  -5  13   38.32    1.99
  -1   5 -13   30.94    1.63
   1  -5  14    0.66    0.93
  -1   5 -14    0.22    0.58
   1  -4 -17    7.56    1.32
  -1   4  17    7.87    1.29
   1  -4 -16   70.98    3.09
  -1   4  16   72.02    3.33
   1  -4 -15   12.20    1.82
  -1   4  15   11.21    1.04
   1  -4 -14   76.18    3.05
  -1   4  14   79.26    3.20
   1  -4 -13   -0.03    0.73
  -1   4  13   -0.13    0.64
   1  -4 -12    1.64    0.36
  -1   4  12    2.13    0.39
   1  -4 -11  103.86    2.98
  -1   4  11   94.02    2.77
   1  -4 -10  531.23   14.19
  -1   4  10  555.52   12.33
   1  -4  -9   86.77    2.23
  -1   4   9   92.11    2.33
   1  -4  -8  422.52    8.50
  -1   4   8  423.35    8.87
   1  -4  -7  168.75    3.75
  -1   4   7  164.77    3.65
   1  -4  -6   19.13    0.73
  -1   4   6   17.43    0.56
   1  -4  -5 1333.14   27.21
  -1   4   5 1316.78   27.43
   1  -4  -4 1997.72   40.01
  -1   4   4 1947.00   34.04
   1  -4  -3   79.34    1.92
  -1   4   3   77.73    1.88
   1  -4  -2   74.15    1.76
  -1   4   2   70.50    1.64
   1  -4  -1  177.36    3.80
  -1   4   1  170.38    3.49
   1  -4   0    9.39    0.36
  -1   4   0    9.63    0.50
   1  -4   1 3238.04   53.05
  -1   4  -1 2997.22   98.21
   1  -4   2  282.57    5.76
  -1   4  -2  272.87    5.46
   1  -4   3  776.67   14.77
  -1   4  -3  733.78   13.32
   1  -4   4   42.85    1.25
  -1   4  -4   41.70    1.08
   1  -4   5    5.70    0.35
  -1   4  -5    4.79    0.28
   1  -4   6  694.68   17.48
  -1   4  -6  647.01   15.95
   1  -4   7  368.86   10.54
  -1   4  -7  373.75    9.86
   1  -4   8   67.59    1.79
  -1   4  -8   59.64    1.76
   1  -4   9  202.80    4.65
  -1   4  -9  204.72    6.02
   1  -4  10   33.70    1.20
  -1   4 -10   33.01    1.23
   1  -4  11    0.50    0.66
  -1   4 -11    1.12    0.50
   1  -4  12  107.55    6.30
  -1   4 -12  175.32    5.49
   1  -4  13   66.06    2.46
  -1   4 -13   74.50    2.83
   1  -4  14   47.48    2.83
  -1   4 -14   79.83    3.33
   1  -4  15    8.95    1.47
  -1   4 -15    9.32    1.07
   1  -3 -17    2.67    0.95
  -1   3  17    2.70    1.21
   1  -3 -16   12.56    1.44
  -1   3  16   10.63    1.52
   1  -3 -15   40.89    1.93
  -1   3  15   41.85    2.24
   1  -3 -14    8.66    1.09
  -1   3  14    9.55    1.05
   1  -3 -13  122.13    4.04
  -1   3  13  119.29    3.86
   1  -3 -12    1.83    0.67
  -1   3  12    1.20    0.26
   1  -3 -11   -0.01    0.24
  -1   3  11    0.06    0.30
   1  -3 -10 1059.92   21.71
  -1   3  10  995.36   24.81
   1  -3  -9  163.02    5.11
  -1   3   9  153.43    4.12
   1  -3  -8  262.71    5.41
  -1   3   8  257.98    5.46
   1  -3  -7   81.43    1.88
  -1   3   7   77.93    1.97
   1  -3  -6  173.45    4.51
  -1   3   6  170.38    3.74
   1  -3  -5  552.06   10.39
  -1   3   5  549.11   10.61
   1  -3  -4  487.63    9.55
  -1   3   4  478.43    9.61
   1  -3  -3    2.79    0.20
  -1   3   3    2.66    0.19
   1  -3  -2  720.42   13.27
  -1   3   2  711.60   13.32
   1  -3  -1  634.88   11.70
  -1   3   1  601.03   11.05
   1  -3   0  678.48   14.02
  -1   3   0  683.74   13.93
   1  -3   1   63.25    1.53
  -1   3  -1   60.61    1.43
   1  -3   2  251.59    4.92
  -1   3  -2  242.60    4.87
   1  -3   3   42.03    1.09
  -1   3  -3   39.88    1.07
   1  -3   4  381.44    7.51
  -1   3  -4  363.75    7.12
   1  -3   5 1531.21   36.58
  -1   3  -5 1469.47   29.78
   1  -3   6  110.16    3.38
  -1   3  -6  109.04    2.39
   1  -3   7  143.24    3.78
  -1   3  -7  145.01    3.35
   1  -3   8  209.34    5.06
  -1   3  -8  200.15    4.90
   1  -3   9  165.26    5.18
  -1   3  -9  159.07    4.87
   1  -3  10   14.42    0.75
  -1   3 -10   15.95    0.82
   1  -3  11  107.44    2.51
  -1   3 -11  107.97    3.05
   1  -3  12  132.72    3.97
  -1   3 -12  147.56    6.46
   1  -3  13   37.00    1.64
  -1   3 -13   35.69    1.86
   1  -3  14    1.30    0.75
  -1   3 -14    1.06    0.37
   1  -3  15   15.00    1.54
  -1   3 -15   17.26    1.19
   1  -2 -17    3.32    0.97
  -1   2  17    2.64    1.34
   1  -2 -16   92.20    3.26
  -1   2  16   93.66    3.81
   1  -2 -15    8.82    1.36
  -1   2  15    8.90    1.55
   1  -2 -14  212.04    9.21
  -1   2  14  218.55    6.29
   1  -2 -13    4.92    0.85
  -1   2  13    3.54    0.84
   1  -2 -12   44.92    1.96
  -1   2  12   44.49    2.07
   1  -2 -11  212.64    6.26
  -1   2  11  204.57    5.95
   1  -2 -10  473.27    9.41
  -1   2  10  431.62   11.52
   1  -2  -9  406.19   10.23
  -1   2   9  422.53   10.48
   1  -2  -8  620.52   13.14
  -1   2   8  591.32   15.58
   1  -2  -7  343.36    7.19
  -1   2   7  344.51    6.70
   1  -2  -6    6.77    0.36
  -1   2   6    6.93    0.42
   1  -2  -5 2019.69   41.35
  -1   2   5 1964.06   48.11
   1  -2  -4 3830.03   91.26
  -1   2   4 3760.14   74.81
   1  -2  -3 2695.81   45.95
  -1   2   3 2666.99   45.43
   1  -2  -2  116.72    2.68
  -1   2   2  114.12    2.69
   1  -2  -1 1619.58   27.88
  -1   2   1 1605.82   27.29
   1  -2   0 1136.31   23.40
  -1   2   0 1115.22   22.32
   1  -2   1 3635.52   60.37
  -1   2  -1 3456.95   81.78
   1  -2   2   86.83    2.09
  -1   2  -2   86.49    1.87
   1  -2   4  838.15   15.12
  -1   2  -4  830.30   14.72
   1  -2   5   19.74    0.76
  -1   2  -5   18.29    0.58
   1  -2   6  565.01   12.11
  -1   2  -6  546.16    9.91
   1  -2   7  134.21    2.92
  -1   2  -7  128.27    2.72
   1  -2   8  389.76   11.01
  -1   2  -8  422.56    9.31
   1  -2   9   90.05    2.08
  -1   2  -9   85.58    2.03
   1  -2  10    1.17    0.43
  -1   2 -10    1.17    0.32
   1  -2  11    2.07    0.50
  -1   2 -11    2.18    0.40
   1  -2  12   99.10    3.12
   1  -2  13   12.87    1.29
  -1   2 -13   12.26    1.32
   1  -2  14   95.59    3.54
  -1   2 -14  107.72    5.27
   1  -2  15   49.93    2.98
  -1   2 -15   56.57    2.62
   1  -2  16    2.39    1.44
  -1   2 -16    2.58    0.85
   1  -1 -17   38.68    2.40
  -1   1  17   44.73    2.51
   1  -1 -16   13.69    1.38
  -1   1  16   13.34    1.68
   1  -1 -15   16.37    1.19
  -1   1  15   14.28    1.40
   1  -1 -14    6.43    1.19
  -1   1  14    7.54    1.45
   1  -1 -13   12.94    1.51
  -1   1  13   14.45    1.26
   1  -1 -12   16.00    1.08
  -1   1  12   15.05    1.12
   1  -1 -11 1133.91   29.40
  -1   1  11 1124.00   29.77
   1  -1 -10    0.40    0.28
  -1   1  10    0.42    0.26
   1  -1  -9  465.07   11.68
  -1   1   9  581.07   17.08
   1  -1  -8  317.55    6.56
  -1   1   8  325.69    6.99
   1  -1  -7   52.63    1.49
  -1   1   7   53.56    1.52
   1  -1  -6 1155.51   24.95
  -1   1   6 1141.18   20.76
   1  -1  -5 1648.27   34.32
  -1   1   5 1665.15   29.06
   1  -1  -4 1261.80   26.87
  -1   1   4 1239.38   22.59
   1  -1  -3 4172.52   99.67
  -1   1   3 4512.86  148.42
   1  -1  -2  571.60   10.66
  -1   1   2  571.32   10.38
   1  -1  -1 3003.04   50.11
  -1   1   1 2976.49   50.61
   1  -1   0 5123.87  112.57
  -1   1   0 4896.93   88.31
   1  -1   1 6199.25  107.30
  -1   1  -1 5856.65  151.01
   1  -1   2 2476.47   58.50
  -1   1  -2 2289.73   76.64
   1  -1   3  513.20    9.81
  -1   1  -3  516.72    9.44
   1  -1   4  680.61   13.07
  -1   1  -4  683.23   12.50
   1  -1   5  937.92   24.74
   1  -1   6 5668.51  189.56
   1  -1   7  984.78   24.54
  -1   1  -7 1056.13   35.53
   1  -1   8  550.55   12.19
  -1   1  -8  563.20   12.39
   1  -1   9  509.59   13.35
  -1   1  -9  529.09   13.89
   1  -1  10   22.75    0.84
  -1   1 -10   21.91    0.78
   1  -1  11  407.50   15.37
  -1   1 -11  401.40   11.30
   1  -1  12  216.25    6.89
  -1   1 -12  221.04    6.46
   1  -1  13   58.81    2.66
  -1   1 -13   61.73    3.66
   1  -1  14   50.77    2.47
  -1   1 -14   54.20    3.25
   1  -1  15   84.09    4.61
  -1   1 -15   90.30    4.41
   1  -1  16   12.54    1.60
  -1   1 -16   11.37    1.51
   1   0 -17    6.66    1.02
  -1   0  17    7.39    1.43
   1   0 -16   17.52    1.44
  -1   0  16   17.19    1.76
   1   0 -15   -0.79    0.87
  -1   0  15    0.65    1.08
   1   0 -14   56.28    2.25
  -1   0  14   57.13    2.62
   1   0 -13    5.48    1.47
  -1   0  13    4.94    0.97
   1   0 -12   47.62    1.84
  -1   0  12   48.41    1.68
   1   0 -11    0.99    0.34
  -1   0  11    1.16    0.47
   1   0 -10   21.37    0.72
  -1   0  10   22.11    0.82
   1   0  -9   25.81    0.96
  -1   0   9   28.48    0.96
   1   0  -8  426.79    8.41
  -1   0   8  407.01    9.13
   1   0  -7   13.64    0.64
  -1   0   7   13.94    0.60
   1   0  -6  400.85    7.90
  -1   0   6  415.68    8.35
   1   0  -5  393.28    7.57
  -1   0   5  404.96    8.00
   1   0  -4 1296.65   23.36
  -1   0   4 1310.37   23.85
   1   0  -3 1688.76   29.84
  -1   0   3 1717.22   34.09
   1   0  -2 4380.47   72.06
  -1   0   2 4420.68   73.67
   1   0  -1 3223.14   64.24
  -1   0   1 3174.94   53.98
   1   0   0  114.65    3.20
  -1   0   0  109.06    2.53
   1   0   1   76.98    1.73
  -1   0  -1   75.70    1.73
   1   0   2   78.90    1.83
  -1   0  -2   75.56    1.76
   1   0   3 4545.44  106.36
  -1   0  -3 4436.83  143.65
   1   0   4   15.86    0.66
  -1   0  -4   16.10    0.50
   1   0   6   52.37    1.96
  -1   0  -6   51.10    1.98
   1   0   7   91.21    3.14
  -1   0  -7   94.09    3.05
   1   0   8  219.10    6.39
  -1   0  -8  225.08    6.43
   1   0   9    5.69    0.71
  -1   0  -9    7.32    0.68
   1   0  10  538.76   13.48
  -1   0 -10  536.14   14.87
   1   0  11  342.85    9.72
  -1   0 -11  342.42    9.29
   1   0  12   11.06    1.11
  -1   0 -12   10.41    0.91
   1   0  13   29.34    1.68
  -1   0 -13   28.35    1.74
   1   0  14   27.85    2.27
  -1   0 -14   32.76    1.75
   1   0  15   24.59    1.60
  -1   0 -15   32.32    2.06
   1   0  16   44.99    2.38
  -1   0 -16   61.97    3.46
   1   0  17   27.12    2.18
  -1   0 -17   30.21    2.47
   1   1 -16   22.15    1.44
  -1  -1  16   22.06    1.74
   1   1 -15  186.17    8.11
   1   1 -14   24.74    1.44
  -1  -1  14   24.88    1.92
   1   1 -13    6.99    0.57
  -1  -1  13    8.19    0.64
   1   1 -12   26.06    0.94
  -1  -1  12   29.68    1.17
   1   1 -11  835.39   32.64
  -1  -1  11  880.30   31.90
   1   1 -10   42.42    1.15
  -1  -1  10   47.69    1.50
   1   1  -9  523.43   11.51
  -1  -1   9  486.13   13.58
   1   1  -8  166.94    3.77
  -1  -1   8  159.57    4.02
   1   1  -7  177.87    4.09
  -1  -1   7  179.35    4.36
   1   1  -6 3114.49  103.25
  -1  -1   6 3092.02   61.23
   1   1  -5 1064.08   19.32
  -1  -1   5 1148.81   29.43
   1   1  -4  478.39    9.20
  -1  -1   4  496.74    9.69
   1   1  -3   62.49    1.81
  -1  -1   3   62.06    1.61
   1   1  -2 2640.01   45.07
  -1  -1   2 2657.73   44.66
   1   1  -1 2881.63   48.70
  -1  -1   1 2973.08   50.87
   1   1   0   20.33    0.57
  -1  -1   0   19.02    0.55
   1   1   1 4839.21  104.70
  -1  -1  -1 4981.21  100.89
   1   1   2 7937.25  203.78
   1   1   3 2466.00   61.24
  -1  -1  -3 2434.33   84.94
   1   1   4  262.82    8.55
  -1  -1  -4  267.09    8.73
   1   1   5 1225.00   32.04
  -1  -1  -5 1234.36   44.84
   1   1   6  640.33   18.27
  -1  -1  -6  654.32   18.02
   1   1   7    2.68    0.45
  -1  -1  -7    2.36    0.46
   1   1   8 1560.50   38.85
  -1  -1  -8 1586.19   38.99
   1   1   9   37.26    1.68
  -1  -1  -9   35.62    1.75
   1   1  10    2.01    0.61
  -1  -1 -10    1.63    0.55
   1   1  11  513.16   14.45
  -1  -1 -11  551.94   14.36
   1   1  12   27.24    1.47
  -1  -1 -12   27.95    1.33
   1   1  13   51.54    2.80
  -1  -1 -13   51.54    2.15
   1   1  14   24.41    1.75
  -1  -1 -14   22.59    2.22
   1   1  15    1.27    1.00
  -1  -1 -15    0.32    1.23
   1   1  16   -0.57    1.07
  -1  -1 -16    0.04    0.83
   1   1  17   15.87    1.52
  -1  -1 -17   17.35    1.61
   1   2 -16    0.72    0.82
  -1  -2  16    0.80    1.22
   1   2 -15    2.29    0.96
  -1  -2  15    0.39    1.40
   1   2 -14   43.93    1.82
  -1  -2  14   50.85    2.37
   1   2 -13   35.29    1.39
  -1  -2  13   35.16    1.51
   1   2 -12  251.23    7.25
  -1  -2  12  239.85   10.00
   1   2 -11    6.11    0.46
  -1  -2  11    5.08    0.51
   1   2 -10   89.92    2.53
  -1  -2  10   73.10    2.14
   1   2  -9    3.33    0.31
  -1  -2   9    4.27    0.46
   1   2  -8  335.31    7.20
  -1  -2   8  323.44    8.45
   1   2  -7  797.49   29.61
  -1  -2   7  868.38   16.29
   1   2  -6 2822.65   67.49
  -1  -2   6 2775.18   95.43
   1   2  -5   94.49    2.35
  -1  -2   5   97.29    2.42
   1   2  -4   94.38    2.33
  -1  -2   4   97.90    2.37
   1   2  -3 2520.24   42.84
  -1  -2   3 2661.02   52.05
   1   2  -2   60.02    1.52
  -1  -2   2   62.55    1.62
   1   2  -1 9717.15  201.39
  -1  -2   1 9999.00  359.52
   1   2   0 5173.94  105.38
  -1  -2   0 5467.65   92.03
   1   2   1 1286.50   22.45
  -1  -2  -1 1313.60   22.69
   1   2   2  484.03    9.32
  -1  -2  -2  504.36    9.26
   1   2   3 5483.24  108.30
  -1  -2  -3 5927.75  204.47
   1   2   4 4496.89  145.59
  -1  -2  -5 3229.82  107.85
   1   2   6  144.86    4.47
  -1  -2  -6  145.22    4.57
   1   2   7  649.25   16.63
  -1  -2  -7  659.48   16.95
   1   2   8 1551.31   53.17
   1   2   9  257.07    8.36
  -1  -2  -9  282.58    9.59
   1   2  10  313.11    9.48
  -1  -2 -10  333.81    9.74
   1   2  11  332.19   10.38
  -1  -2 -11  326.97   12.86
   1   2  12   60.62    2.52
  -1  -2 -12   63.51    2.51
   1   2  13    0.73    0.82
  -1  -2 -13    1.22    0.79
   1   2  14   88.21    3.15
  -1  -2 -14   86.87    3.13
   1   2  15   11.17    1.29
  -1  -2 -15   10.57    1.74
   1   2  16   78.08    3.57
  -1  -2 -16   76.68    3.21
   1   2  17   19.13    1.72
  -1  -2 -17   18.78    1.38
   1   3 -16    2.93    1.02
  -1  -3  16    3.06    1.74
  -1  -3  15   26.32    1.66
   1   3 -14    1.79    0.48
  -1  -3  14    1.66    0.78
   1   3 -13   39.07    1.60
  -1  -3  13   36.69    1.59
   1   3 -12    1.31    0.48
  -1  -3  12    0.90    0.50
   1   3 -11   19.75    0.77
  -1  -3  11   19.45    0.85
   1   3 -10    6.51    0.42
  -1  -3  10    6.28    0.56
   1   3  -9  458.35    9.84
  -1  -3   9  443.36    9.27
   1   3  -8    1.10    0.31
  -1  -3   8    1.05    0.33
   1   3  -7  217.55    4.75
  -1  -3   7  221.90    4.58
   1   3  -6   43.69    1.19
  -1  -3   6   46.28    1.21
   1   3  -5   73.13    1.80
  -1  -3   5   74.25    1.86
   1   3  -4  424.45    8.22
  -1  -3   4  440.88    9.93
   1   3  -3  149.17    3.36
  -1  -3   3  155.92    3.48
   1   3  -2 1141.53   20.13
  -1  -3   2 1247.09   25.50
   1   3  -1  409.34    8.01
  -1  -3   1  437.95    8.55
   1   3   0  357.12    6.91
  -1  -3   0  372.13    8.27
   1   3   1 1567.84   31.13
  -1  -3  -1 1621.55   32.89
   1   3   2  313.36    6.29
  -1  -3  -2  331.08    6.67
   1   3   3   11.12    0.39
  -1  -3  -3   10.41    0.41
   1   3   4 4837.29   81.18
  -1  -3  -4 4955.22   96.13
   1   3   5   53.23    1.30
  -1  -3  -5   51.18    1.58
   1   3   6   24.57    0.77
  -1  -3  -6   23.40    0.74
   1   3   7   31.99    1.16
  -1  -3  -7   31.31    1.27
   1   3   8  620.62   16.27
  -1  -3  -8  640.49   17.14
   1   3   9    0.50    0.54
  -1  -3  -9    1.09    0.53
   1   3  10 1023.78   26.75
  -1  -3 -10 1037.36   25.50
   1   3  11   24.87    1.28
  -1  -3 -11   23.64    1.29
   1   3  12    8.24    0.88
  -1  -3 -12    7.01    0.82
   1   3  13  171.61    5.57
  -1  -3 -13  180.03    5.44
   1   3  14   46.51    2.15
  -1  -3 -14   48.63    2.18
   1   3  15   93.66    3.28
  -1  -3 -15  101.39    3.42
   1   3  16   17.89    1.71
  -1  -3 -16   17.93    1.53
   1   3  17    0.62    1.31
  -1  -3 -17   -0.51    1.08
   1   4 -15    2.04    0.55
  -1  -4  15    1.87    0.72
   1   4 -14    5.57    0.64
  -1  -4  14    4.40    0.77
   1   4 -13   15.80    0.87
  -1  -4  13   18.42    1.12
   1   4 -12  187.12    5.69
  -1  -4  12  106.81    6.68
   1   4 -11   29.03    1.06
  -1  -4  11   30.36    1.09
   1   4 -10  115.20    2.72
  -1  -4  10  123.74    3.36
   1   4  -9  194.58    4.29
  -1  -4   9  195.80    4.74
   1   4  -8   80.97    2.02
  -1  -4   8   83.57    2.33
   1   4  -7    0.86    0.28
  -1  -4   7    1.08    0.35
   1   4  -6  287.03    5.76
  -1  -4   6  300.69    6.83
   1   4  -5  393.65    8.73
  -1  -4   5  415.72    7.75
   1   4  -4  273.24    5.74
  -1  -4   4  303.75    7.06
   1   4  -3 1103.48   19.53
  -1  -4   3 1291.72   46.96
   1   4  -2    4.35    0.23
  -1  -4   2    3.81    0.25
   1   4  -1 2910.30   49.08
  -1  -4   1 3064.93   52.29
   1   4   0  488.93    8.93
  -1  -4   0  503.04   10.65
   1   4   1  146.27    3.07
  -1  -4  -1  155.14    3.38
   1   4   2    2.28    0.14
  -1  -4  -2    2.93    0.19
   1   4   3   15.88    0.52
  -1  -4  -3   16.86    0.52
   1   4   4 2156.90   37.13
  -1  -4  -4 2204.80   43.56
   1   4   5  165.77    3.54
  -1  -4  -5  169.42    3.70
   1   4   6  236.87    4.78
  -1  -4  -6  235.59    4.89
   1   4   7  568.18   10.55
  -1  -4  -7  529.93   13.52
   1   4   8  466.95    8.85
  -1  -4  -8  439.00   11.69
   1   4   9    6.88    0.50
  -1  -4  -9    6.16    0.44
   1   4  10   20.87    1.08
  -1  -4 -10   18.71    0.99
   1   4  11    3.09    0.76
  -1  -4 -11    3.76    0.80
   1   4  12    2.40    0.68
  -1  -4 -12    2.64    0.80
   1   4  13    1.31    0.79
  -1  -4 -13    2.61    0.97
   1   4  14    6.50    1.34
  -1  -4 -14    7.56    1.25
   1   4  15   18.26    1.56
  -1  -4 -15   20.48    1.56
   1   4  16    3.35    1.23
  -1  -4 -16    4.31    1.23
   1   4  17    1.88    1.06
  -1  -4 -17    1.88    1.12
   1   5 -15    5.81    0.85
  -1  -5  15    3.09    1.14
   1   5 -14    4.52    0.66
  -1  -5  14    4.78    0.94
   1   5 -13  127.15    4.47
  -1  -5  13   64.63    4.52
   1   5 -12   22.85    1.00
  -1  -5  12   18.49    1.00
   1   5 -11   23.44    0.94
  -1  -5  11   21.99    1.08
   1   5 -10   18.57    0.84
  -1  -5  10   19.83    0.97
   1   5  -9  137.11    3.31
  -1  -5   9  135.66    3.76
   1   5  -8   89.08    2.30
  -1  -5   8   81.99    2.47
   1   5  -7  698.75   13.08
  -1  -5   7  705.48   15.27
   1   5  -6  187.96    4.14
  -1  -5   6  181.05    4.45
   1   5  -5    7.99    0.37
  -1  -5   5    9.04    0.46
   1   5  -4  193.30    3.97
  -1  -5   4  210.80    4.95
   1   5  -3   74.61    1.79
  -1  -5   3   79.13    1.85
   1   5  -2 2433.44   47.97
  -1  -5   2 2551.73   50.87
   1   5  -1  375.66    8.06
  -1  -5   1  407.01   11.19
   1   5   0   80.15    1.88
  -1  -5   0   83.88    2.23
   1   5   1    0.64    0.14
  -1  -5  -1    0.82    0.19
   1   5   2 2295.68   44.08
  -1  -5  -2 2270.05   77.28
   1   5   3  243.82    5.03
  -1  -5  -3  252.34    5.37
   1   5   4 1774.06   30.98
  -1  -5  -4 1893.53   32.26
   1   5   5   99.98    2.27
  -1  -5  -5  106.56    2.37
   1   5   6  377.17    7.51
  -1  -5  -6  388.07    7.48
   1   5   7  107.25    2.41
  -1  -5  -7  110.32    2.44
   1   5   8  389.55    8.00
  -1  -5  -8  384.07    9.44
   1   5   9  145.84    4.62
  -1  -5  -9  145.23    4.42
   1   5  10  396.91   11.03
  -1  -5 -10  403.07   11.41
   1   5  11    1.90    0.63
  -1  -5 -11    1.83    0.67
   1   5  12   42.77    2.17
  -1  -5 -12   46.45    2.20
   1   5  13   48.35    2.04
  -1  -5 -13   47.79    2.08
   1   5  14   43.99    1.93
  -1  -5 -14   45.22    1.87
   1   5  15   68.98    2.91
  -1  -5 -15   70.58    3.10
   1   5  16    4.42    1.20
  -1  -5 -16    4.71    1.19
   1   5  17   38.74    2.50
  -1  -5 -17   38.11    2.39
   1   6 -14   -0.01    0.64
  -1  -6  14   -0.12    0.88
   1   6 -13    2.93    0.60
  -1  -6  13    3.98    0.94
   1   6 -12   11.53    0.79
  -1  -6  12   11.33    1.07
   1   6 -11    1.66    0.54
  -1  -6  11    1.44    0.78
   1   6 -10  217.99    6.40
   1   6  -9   44.66    1.42
  -1  -6   9   45.44    1.60
   1   6  -8  112.30    2.74
  -1  -6   8  119.66    2.80
   1   6  -7  147.94    3.57
  -1  -6   7  161.21    5.64
   1   6  -6   39.83    1.18
  -1  -6   6   43.74    1.29
   1   6  -5   14.97    0.58
  -1  -6   5   14.86    0.67
   1   6  -4  226.86    4.77
  -1  -6   4  252.45    8.40
   1   6  -3  184.16    3.89
  -1  -6   3  199.45    4.33
   1   6  -2 1124.63   20.01
  -1  -6   2 1275.85   42.90
   1   6  -1    1.45    0.21
  -1  -6   1    1.14    0.23
   1   6   0   85.58    1.96
  -1  -6   0   88.76    2.16
   1   6   1  740.89   13.48
  -1  -6  -1  787.89   16.54
   1   6   2   56.49    1.38
  -1  -6  -2   59.77    1.44
   1   6   3 2015.41   34.04
  -1  -6  -3 2101.73   35.99
   1   6   4  521.17    9.58
  -1  -6  -4  529.67   10.23
   1   6   5   45.22    1.17
  -1  -6  -5   46.33    1.27
   1   6   6   23.12    0.68
  -1  -6  -6   22.66    0.74
   1   6   7  467.71    9.50
  -1  -6  -7  485.63    9.71
   1   6   8  220.93    4.64
  -1  -6  -8  222.77    6.85
   1   6   9  776.25   15.85
  -1  -6  -9  758.41   16.00
   1   6  10    7.49    0.55
  -1  -6 -10    6.74    0.58
   1   6  11   30.96    1.22
  -1  -6 -11   30.91    1.29
   1   6  12    1.92    0.34
  -1  -6 -12    2.31    0.32
   1   6  13  165.85    5.71
  -1  -6 -13  178.47    5.40
   1   6  14   44.64    2.16
  -1  -6 -14   42.50    2.50
   1   6  15  101.80    3.77
  -1  -6 -15  100.26    3.42
   1   6  16    4.89    1.14
  -1  -6 -16    4.30    1.26
   1   6  17    0.60    1.10
  -1  -6 -17    0.78    1.11
   1   7 -14    0.39    0.75
  -1  -7  14   -0.87    1.42
   1   7 -13   18.00    1.10
  -1  -7  13   16.69    1.48
   1   7 -12   20.37    1.27
  -1  -7  12   19.45    1.60
   1   7 -11   62.18    1.88
  -1  -7  11   57.53    2.02
   1   7 -10   11.06    0.77
  -1  -7  10   11.43    1.05
   1   7  -9    6.52    0.62
  -1  -7   9    6.82    0.85
   1   7  -8   81.45    2.15
  -1  -7   8   83.40    2.35
   1   7  -7   38.27    1.19
  -1  -7   7   39.11    1.28
   1   7  -6  118.88    2.76
  -1  -7   6  120.83    2.81
   1   7  -5  249.97    5.27
  -1  -7   5  260.60    7.23
   1   7  -4   31.02    0.91
  -1  -7   4   32.89    1.07
   1   7  -3    5.42    0.35
  -1  -7   3    6.06    0.48
   1   7  -2  214.61    4.40
  -1  -7   2  242.11    5.65
   1   7  -1    0.95    0.23
  -1  -7   1    1.09    0.29
   1   7   0  353.40    6.93
  -1  -7   0  369.06    8.11
   1   7   1  192.97    3.82
  -1  -7  -1  207.92    4.13
   1   7   2  216.01    4.28
  -1  -7  -2  233.32    4.57
   1   7   3  341.66    6.46
  -1  -7  -3  356.26    6.83
   1   7   4  455.72    8.21
  -1  -7  -4  472.81   10.38
   1   7   5  127.20    2.88
  -1  -7  -5  132.98    3.23
   1   7   6   86.62    1.88
  -1  -7  -6   92.43    2.18
   1   7   7    2.61    0.35
  -1  -7  -7    2.49    0.37
   1   7   8  255.03    5.29
  -1  -7  -8  264.17    6.47
   1   7   9    4.92    0.50
  -1  -7  -9    5.07    0.48
   1   7  10    2.94    0.44
  -1  -7 -10    2.94    0.53
   1   7  11    4.86    0.54
  -1  -7 -11    4.95    0.55
   1   7  12   92.50    3.65
  -1  -7 -12   56.77    2.68
   1   7  13   56.96    2.49
  -1  -7 -13   58.15    2.34
   1   7  14   11.19    1.02
  -1  -7 -14   12.37    1.20
   1   7  15    0.44    1.01
  -1  -7 -15   -0.39    1.02
   1   7  16   29.22    1.90
  -1  -7 -16   27.92    2.25
   1   8 -13   16.83    2.25
  -1  -8  13   14.94    2.16
   1   8 -12    9.43    0.85
  -1  -8  12    8.73    1.04
   1   8 -11    0.13    0.72
  -1  -8  11    0.34    1.04
   1   8 -10   22.74    1.08
  -1  -8  10   20.20    1.45
   1   8  -9   20.71    1.04
  -1  -8   9   19.80    1.31
   1   8  -8  468.52   16.49
   1   8  -7    3.41    0.46
  -1  -8   7    2.71    0.66
   1   8  -6  106.29    2.58
  -1  -8   6  107.69    2.62
   1   8  -5  232.49    5.09
  -1  -8   5  244.10    7.49
   1   8  -4  168.02    3.65
  -1  -8   4  182.82    4.64
   1   8  -3   99.03    2.17
  -1  -8   3  103.36    2.44
   1   8  -2  197.05    4.09
  -1  -8   2  211.06    4.90
   1   8  -1  305.98    7.03
  -1  -8   1  335.88    7.70
   1   8   0  103.22    2.28
  -1  -8   0  106.37    2.69
   1   8   1  589.38   10.97
  -1  -8  -1  666.73   17.42
   1   8   2    2.59    0.30
  -1  -8  -2    2.63    0.35
   1   8   3 1254.12   21.74
  -1  -8  -3 1358.69   33.77
   1   8   4  199.39    4.17
  -1  -8  -4  207.41    4.20
   1   8   5   20.94    0.69
  -1  -8  -5   22.55    0.80
   1   8   6    0.41    0.32
  -1  -8  -6    0.12    0.46
   1   8   7  202.65    4.60
  -1  -8  -7  212.30    5.50
   1   8   8   92.27    2.31
  -1  -8  -8   86.02    2.07
   1   8   9  396.25    7.67
  -1  -8  -9  413.88    9.09
   1   8  10   15.87    0.73
  -1  -8 -10   15.52    0.86
   1   8  11   12.80    0.79
  -1  -8 -11   11.33    0.80
   1   8  12   75.18    2.60
  -1  -8 -12   57.63    2.29
   1   8  13   80.46    3.23
  -1  -8 -13   76.69    3.14
   1   8  14    3.13    0.76
  -1  -8 -14    1.43    0.56
   1   8  15   11.60    1.28
  -1  -8 -15   11.47    1.52
   1   8  16    9.27    1.36
  -1  -8 -16    8.32    1.43
   1   9 -12   -0.87    1.68
  -1  -9  12    0.96    1.76
   1   9 -11    7.54    0.97
  -1  -9  11    7.04    1.34
   1   9 -10   55.83    1.81
  -1  -9  10   48.33    2.24
   1   9  -9   56.34    1.85
  -1  -9   9   52.06    1.94
   1   9  -8   -0.29    0.48
  -1  -9   8    0.19    0.82
   1   9  -7    0.61    0.53
  -1  -9   7    0.26    0.90
   1   9  -6   97.72    2.52
  -1  -9   6   97.68    2.74
   1   9  -5  204.40    4.88
  -1  -9   5  204.94    6.81
   1   9  -4   49.48    1.43
  -1  -9   4   50.03    1.50
   1   9  -3  534.63   11.43
   1   9  -2   96.65    2.46
  -1  -9   2   99.46    2.34
   1   9  -1   11.64    0.55
  -1  -9   1   12.05    0.64
   1   9   0  221.70    4.81
  -1  -9   0  232.88    5.22
   1   9   1  393.21    7.79
  -1  -9  -1  402.38   10.88
   1   9   2  254.44    5.19
  -1  -9  -2  261.37    6.14
   1   9   3  389.63    7.41
  -1  -9  -3  407.55    9.22
   1   9   4   56.06    1.51
  -1  -9  -4   58.77    1.66
   1   9   5   10.03    0.50
  -1  -9  -5   11.65    0.68
   1   9   6  676.18   12.41
  -1  -9  -6  711.56   15.12
   1   9   7   92.76    2.40
  -1  -9  -7   95.25    2.24
   1   9   8  382.08    8.14
  -1  -9  -8  385.47   11.25
   1   9   9   64.67    1.66
  -1  -9  -9   64.44    1.82
   1   9  10    0.19    0.47
  -1  -9 -10    0.42    0.58
   1   9  11  102.18    2.62
  -1  -9 -11  100.64    2.53
   1   9  12   12.18    0.85
  -1  -9 -12   12.37    1.08
   1   9  13  191.84    6.35
  -1  -9 -13  193.01    6.13
   1   9  14  150.65    5.50
  -1  -9 -14  142.42    5.61
   1   9  15    1.14    0.78
  -1  -9 -15    0.32    0.98
   1  10 -12   10.79    2.06
  -1 -10  12    9.90    2.30
   1  10 -11    1.38    1.77
  -1 -10  11    1.74    2.34
   1  10 -10   22.36    2.22
  -1 -10  10   16.93    2.41
   1  10  -9    1.11    0.68
  -1 -10   9    1.26    1.16
   1  10  -8   60.18    2.07
  -1 -10   8   57.65    2.81
   1  10  -7    4.34    0.67
  -1 -10   7    3.72    1.07
   1  10  -6  125.77    3.18
  -1 -10   6  123.12    4.60
   1  10  -5    1.73    0.55
  -1 -10   5    0.09    0.85
   1  10  -4   13.27    0.68
  -1 -10   4   13.05    0.87
   1  10  -3  285.16    6.24
  -1 -10   3  310.09   11.89
   1  10  -2   10.69    0.61
  -1 -10   2   10.91    0.76
   1  10  -1   30.23    1.00
  -1 -10   1   30.63    1.01
   1  10   0   98.95    2.59
  -1 -10   0  100.09    2.64
   1  10   1    9.58    0.57
  -1 -10  -1    9.41    0.75
   1  10   2   33.24    1.02
  -1 -10  -2   33.90    1.17
   1  10   3   58.82    1.53
  -1 -10  -3   60.86    1.70
   1  10   4    0.51    0.31
  -1 -10  -4    0.08    0.45
   1  10   5  263.56    5.39
  -1 -10  -5  273.24    7.51
   1  10   6   66.44    1.86
  -1 -10  -6   66.51    1.83
   1  10   7    6.90    0.52
  -1 -10  -7    6.62    0.74
   1  10   8   43.49    1.47
  -1 -10  -8   43.23    1.47
   1  10   9   25.13    1.11
  -1 -10  -9   25.05    1.53
   1  10  10    2.02    0.56
  -1 -10 -10    1.56    0.77
   1  10  11   71.45    1.96
  -1 -10 -11   73.92    2.13
   1  10  12   38.33    1.45
  -1 -10 -12   34.51    1.66
   1  10  13   19.54    1.15
  -1 -10 -13   17.63    1.28
   1  10  14    3.60    0.90
  -1 -10 -14    5.86    0.85
   1  11  -9   18.99    2.07
  -1 -11   9   11.67    2.56
   1  11  -8    8.52    0.85
  -1 -11   8    7.24    1.30
   1  11  -7   13.16    0.97
  -1 -11   7   11.92    1.43
   1  11  -6   25.28    1.06
  -1 -11   6   21.91    1.31
   1  11  -5   25.30    1.11
  -1 -11   5   24.08    1.36
   1  11  -4   24.90    1.01
  -1 -11   4   22.34    1.23
   1  11  -3  402.07    9.35
  -1 -11   3  397.44   10.88
   1  11  -2   35.37    1.23
  -1 -11   2   34.62    1.27
   1  11  -1   41.37    1.28
  -1 -11   1   41.54    1.45
   1  11   0  117.73    2.82
  -1 -11   0  122.84    5.74
   1  11   1   71.38    1.99
  -1 -11  -1   71.30    1.90
   1  11   2  138.75    3.39
  -1 -11  -2  145.12    3.89
   1  11   3   48.66    1.48
  -1 -11  -3   47.00    1.49
   1  11   4    3.49    0.52
  -1 -11  -4    2.96    0.75
   1  11   5    0.53    0.42
  -1 -11  -5    0.89    0.67
   1  11   6  286.80    6.00
  -1 -11  -6  298.60   11.41
   1  11   7    6.35    0.56
  -1 -11  -7    8.32    0.89
   1  11   8   30.49    1.21
  -1 -11  -8   30.28    1.30
   1  11   9   12.56    0.85
  -1 -11  -9   12.65    1.00
   1  11  10    7.41    0.73
  -1 -11 -10    7.06    1.01
   1  11  11  111.15    3.11
  -1 -11 -11  113.89    3.50
   1  11  12    0.18    0.66
  -1 -11 -12   -0.65    0.95
   1  11  13    7.00    0.89
  -1 -11 -13    6.20    1.16
   1  11  14    0.33    1.09
  -1 -11 -14   -0.09    0.87
   1  12  -6   14.68    0.98
  -1 -12   6   12.16    1.21
   1  12  -5    6.65    0.78
  -1 -12   5    5.80    1.09
   1  12  -4   94.59    2.50
  -1 -12   4   89.32    3.80
   1  12  -3   37.94    1.38
  -1 -12   3   33.26    1.62
   1  12  -2    3.98    0.58
  -1 -12   2    3.71    0.87
   1  12  -1   52.32    1.61
  -1 -12   1   51.00    1.85
   1  12   0  119.91    3.14
  -1 -12   0  126.73    5.92
   1  12   1   19.67    0.88
  -1 -12  -1   18.55    1.01
   1  12   2   46.22    1.53
  -1 -12  -2   42.00    1.51
   1  12   3   23.46    0.93
  -1 -12  -3   21.51    1.07
   1  12   4   -0.25    0.48
  -1 -12  -4   -0.06    0.72
   1  12   5   60.08    1.73
  -1 -12  -5   60.53    1.85
   1  12   6   60.35    1.77
  -1 -12  -6   56.56    1.88
   1  12   7   88.89    2.49
  -1 -12  -7   84.97    2.44
   1  12   8   46.89    1.49
  -1 -12  -8   42.88    1.66
   1  12   9   38.10    1.49
  -1 -12  -9   37.77    1.70
   1  12  10   20.32    1.04
  -1 -12 -10   14.81    1.31
   1  12  11   38.94    1.53
  -1 -12 -11   38.52    1.82
   1  12  12   22.42    1.37
  -1 -12 -12   15.51    1.79
   1  12  13   16.70    2.03
  -1 -12 -13   13.72    3.14
   1  13  -3   28.16    1.22
  -1 -13   3   23.45    1.40
   1  13  -2    1.74    0.71
  -1 -13   2    1.31    1.09
   1  13  -1   99.32    2.77
  -1 -13   1   96.21    3.13
   1  13   0   14.36    0.82
  -1 -13   0   14.08    1.34
   1  13   1   14.80    0.87
  -1 -13  -1   13.02    1.27
   1  13   2   29.40    1.17
  -1 -13  -2   27.46    1.37
   1  13   3    2.42    0.53
  -1 -13  -3    2.64    0.97
   1  13   4   10.11    0.71
  -1 -13  -4    9.86    1.17
   1  13   5   33.12    1.23
  -1 -13  -5   29.46    1.60
   1  13   6   25.29    1.09
  -1 -13  -6   21.87    1.42
   1  13   7   13.89    0.87
  -1 -13  -7   12.32    1.20
   1  13   8    2.24    0.64
  -1 -13  -8    2.10    1.20
   1  13   9    4.24    0.83
  -1 -13  -9    3.82    1.27
   1  13  10   42.88    1.80
  -1 -13 -10   36.72    2.05
   1  13  11    3.46    1.70
  -1 -13 -11    3.07    1.98
   1  13  12    8.57    2.03
  -1 -13 -12    5.81    2.24
   1  14   1    1.72    0.77
  -1 -14  -1   -1.20    1.83
   1  14   2   55.69    1.91
  -1 -14  -2   47.71    1.98
   1  14   3    0.71    0.62
  -1 -14  -3   -0.51    1.15
   1  14   4   -0.12    0.68
  -1 -14  -4    1.28    1.10
   1  14   5    8.98    0.90
  -1 -14  -5    7.74    1.23
   1  14   6    1.82    0.78
  -1 -14  -6    1.59    1.31
   1  14   7    1.79    1.56
  -1 -14  -7    2.98    1.96
   1  14   8    0.62    1.26
  -1 -14  -8    0.71    1.83
   1  14   9    6.08    1.71
  -1 -14  -9    7.19    1.84
   1  14  10    0.60    1.55
  -1 -14 -10    0.10    1.73
   2 -13 -11    7.77    2.52
  -2  13  11   10.60    1.84
   2 -13 -10   21.26    2.59
  -2  13  10   22.07    2.16
   2 -13  -9    8.35    2.39
  -2  13   9   10.80    2.03
   2 -13  -8    0.66    1.80
  -2  13   8   -0.80    1.17
   2 -13  -7   49.49    5.44
  -2  13   7   40.49    2.39
   2 -13  -6    3.41    1.27
  -2  13   6    4.58    0.64
   2 -13  -5   48.90    2.33
  -2  13   5   53.83    1.74
   2 -13  -4   20.41    1.30
  -2  13   4   21.55    1.04
   2 -13  -3    0.54    1.43
  -2  13   3    0.45    0.58
   2 -13  -2    0.30    0.94
  -2  13   2    0.62    0.56
   2 -13  -1    4.79    1.02
  -2  13   1    4.60    0.57
   2 -12 -13    1.36    2.87
  -2  12  13    1.53    1.66
   2 -12 -12    1.04    2.46
  -2  12  12    3.82    1.75
   2 -12 -11   27.71    2.96
  -2  12  11   29.37    2.24
   2 -12 -10    6.98    1.43
  -2  12  10   10.44    0.89
   2 -12  -9    9.74    1.23
  -2  12   9   10.15    0.87
   2 -12  -8   46.74    1.88
  -2  12   8   50.52    1.70
   2 -12  -7    5.83    1.09
  -2  12   7    5.51    0.71
   2 -12  -6   60.85    2.23
  -2  12   6   71.60    2.10
   2 -12  -5    0.71    0.79
  -2  12   5    0.33    0.46
   2 -12  -4    3.37    0.99
  -2  12   4    4.31    0.51
   2 -12  -3    0.78    0.85
  -2  12   3    0.11    0.52
   2 -12  -2   55.28    1.94
  -2  12   2   59.46    1.76
   2 -12  -1   32.85    1.58
  -2  12   1   37.69    1.23
   2 -12   0   40.10    1.63
  -2  12   0   43.45    1.72
   2 -12   1    9.33    1.00
  -2  12  -1   11.63    0.69
   2 -12   2   13.28    1.09
  -2  12  -2   12.75    0.80
   2 -12   3   20.64    1.25
  -2  12  -3   20.96    1.00
   2 -12   4    0.25    1.91
  -2  12  -4    0.40    1.23
   2 -11 -14   -0.55    2.40
  -2  11  14    0.63    2.56
   2 -11 -13    2.49    2.98
  -2  11  13    2.58    3.12
   2 -11 -12    0.34    1.31
  -2  11  12    0.40    0.69
   2 -11 -11   37.64    1.91
  -2  11  11   42.77    1.60
   2 -11 -10    0.75    0.93
  -2  11  10    0.89    0.53
   2 -11  -9   -0.30    0.93
  -2  11   9    0.41    0.52
   2 -11  -8   63.47    2.13
  -2  11   8   67.63    1.99
   2 -11  -7   44.71    1.85
  -2  11   7   45.10    1.53
   2 -11  -6    0.77    0.74
  -2  11   6    1.15    0.46
   2 -11  -5    5.27    0.85
  -2  11   5    4.93    0.51
   2 -11  -4   19.53    1.08
  -2  11   4   18.08    0.78
   2 -11  -3  105.04    3.80
  -2  11   3  113.56    2.95
   2 -11  -2   27.61    1.21
  -2  11   2   29.07    1.06
   2 -11  -1   11.78    1.10
  -2  11   1   12.75    0.71
   2 -11   0   21.81    1.26
  -2  11   0   20.98    0.96
   2 -11   1    3.97    0.86
  -2  11  -1    3.65    0.47
   2 -11   2   17.52    1.19
  -2  11  -2   18.76    0.91
   2 -11   3   50.73    1.87
  -2  11  -3   52.29    1.52
   2 -11   4    2.38    0.98
  -2  11  -4    1.42    0.61
   2 -11   5    6.28    1.30
  -2  11  -5    5.80    0.85
   2 -11   6   57.64    2.60
  -2  11  -6   63.12    2.18
   2 -11   7    7.68    2.05
  -2  11  -7    7.89    1.70
   2 -11   8    7.46    3.20
  -2  11  -8   13.18    2.24
   2 -10 -14   18.35    3.06
  -2  10  14   20.56    1.85
   2 -10 -13   12.64    1.41
  -2  10  13   15.02    1.25
   2 -10 -12   95.41    3.66
  -2  10  12   94.81    2.70
   2 -10 -11   43.42    2.14
  -2  10  11   49.20    1.56
   2 -10 -10   15.29    1.38
  -2  10  10   16.49    1.12
   2 -10  -9    2.98    0.80
  -2  10   9    3.00    0.56
   2 -10  -8  132.59    3.31
  -2  10   8  139.31    3.17
   2 -10  -7   14.49    1.07
  -2  10   7   15.86    0.74
   2 -10  -6  169.30    4.07
  -2  10   6  168.37    3.97
   2 -10  -5    9.58    0.88
  -2  10   5    9.31    0.57
   2 -10  -4    9.09    0.72
  -2  10   4    9.68    0.52
   2 -10  -3   58.88    1.73
  -2  10   3   60.62    1.61
   2 -10  -2   50.55    1.45
  -2  10   2   49.47    1.45
   2 -10  -1    7.12    0.89
  -2  10   1    7.17    0.50
   2 -10   0   24.79    0.99
  -2  10   0   25.80    1.06
   2 -10   1   98.57    2.51
  -2  10  -1   97.91    2.55
   2 -10   2   27.92    1.15
  -2  10  -2   27.14    0.94
   2 -10   3   57.36    1.77
  -2  10  -3   54.97    1.50
   2 -10   4    1.41    0.69
  -2  10  -4    0.95    0.47
   2 -10   5   72.14    2.37
  -2  10  -5   70.72    2.49
   2 -10   6   13.54    1.27
  -2  10  -6   14.81    0.93
   2 -10   7    7.27    1.08
  -2  10  -7    8.07    0.76
   2 -10   8   24.70    1.73
  -2  10  -8   32.42    1.55
   2 -10   9   17.66    2.68
  -2  10  -9   18.39    2.44
   2 -10  10    0.34    2.45
  -2  10 -10    0.41    1.81
   2  -9 -15    0.42    1.28
  -2   9  15    0.96    1.42
   2  -9 -14    6.12    1.02
  -2   9  14    7.84    0.73
   2  -9 -13    9.76    1.19
  -2   9  13   10.52    0.98
   2  -9 -12   85.64    2.88
  -2   9  12   95.62    2.63
   2  -9 -11    0.88    0.75
  -2   9  11    1.00    0.48
   2  -9 -10   22.66    1.42
  -2   9  10   22.79    0.88
   2  -9  -9    1.14    0.71
  -2   9   9    1.30    0.48
   2  -9  -8  218.96    5.16
  -2   9   8  222.97    4.95
   2  -9  -7  115.27    2.67
  -2   9   7  116.20    2.96
   2  -9  -6   78.35    2.09
  -2   9   6   78.37    1.97
   2  -9  -5    2.26    0.57
  -2   9   5    2.61    0.42
   2  -9  -4    0.36    0.52
  -2   9   4   -0.07    0.29
   2  -9  -3  241.22    5.40
  -2   9   3  232.13    4.97
   2  -9  -2   16.31    0.83
  -2   9   2   16.00    0.65
   2  -9  -1  639.92   16.07
  -2   9   1  619.14   12.29
   2  -9   0   45.27    1.21
  -2   9   0   42.76    1.25
   2  -9   1    5.91    0.63
  -2   9  -1    5.25    0.46
   2  -9   2   71.99    1.85
  -2   9  -2   73.81    1.83
   2  -9   3   23.23    0.98
  -2   9  -3   22.66    0.82
   2  -9   4   59.20    1.82
  -2   9  -4   59.31    1.71
   2  -9   5  147.42    4.77
  -2   9  -5  140.16    3.09
   2  -9   6    0.68    0.97
  -2   9  -6    0.34    0.56
   2  -9   7    0.03    0.86
  -2   9  -7    0.30    0.52
   2  -9   8   78.38    2.49
  -2   9  -8   85.61    2.64
   2  -9   9    0.47    1.12
  -2   9  -9   -0.36    0.66
   2  -9  10    9.64    2.48
  -2   9 -10    7.96    1.71
   2  -9  11   11.55    2.64
  -2   9 -11   16.60    2.34
   2  -8 -15    7.62    1.16
  -2   8  15   29.74    1.98
   2  -8 -14   19.55    1.27
  -2   8  14   24.61    1.39
   2  -8 -13    8.34    0.96
  -2   8  13    8.89    0.78
   2  -8 -12    2.73    0.82
  -2   8  12    2.35    0.62
   2  -8 -11    2.68    0.78
  -2   8  11    2.76    0.48
   2  -8 -10   35.00    1.41
  -2   8  10   36.82    1.17
   2  -8  -9    5.74    0.76
  -2   8   9    5.30    0.54
   2  -8  -8   48.99    1.44
  -2   8   8   49.90    1.36
   2  -8  -7   80.16    2.01
  -2   8   7   78.91    1.97
   2  -8  -6    6.40    0.60
  -2   8   6    5.31    0.43
   2  -8  -5   31.74    1.07
  -2   8   5   31.34    0.98
   2  -8  -4   22.58    0.88
  -2   8   4   21.37    0.82
   2  -8  -3  155.30    3.25
  -2   8   3  150.06    3.48
   2  -8  -2  112.86    2.55
  -2   8   2  107.62    2.56
   2  -8  -1   83.74    2.34
  -2   8   1   81.04    2.03
   2  -8   0   39.27    1.17
  -2   8   0   38.15    1.07
   2  -8   1   18.20    0.78
  -2   8  -1   16.80    0.66
   2  -8   2  363.42   10.50
  -2   8  -2  343.46    7.99
   2  -8   3   12.35    0.75
  -2   8  -3   12.23    0.55
   2  -8   4  265.26    7.57
  -2   8  -4  250.84    5.29
   2  -8   5   13.15    0.80
  -2   8  -5   11.84    0.67
   2  -8   6    5.35    0.77
  -2   8  -6    4.98    0.53
   2  -8   7  109.94    3.43
  -2   8  -7  104.00    2.92
   2  -8   8   56.76    1.91
  -2   8  -8   58.13    1.71
   2  -8   9    4.40    1.08
  -2   8  -9    4.65    0.63
   2  -8  10   61.99    2.50
  -2   8 -10   65.09    2.04
   2  -8  11   35.61    1.77
  -2   8 -11   44.33    1.86
   2  -8  12   -0.02    1.58
  -2   8 -12    0.94    1.72
   2  -7 -16    1.75    1.37
  -2   7  16    2.90    1.36
   2  -7 -15    9.44    1.09
  -2   7  15   15.00    1.31
   2  -7 -14   66.71    2.74
  -2   7  14   65.89    2.24
   2  -7 -13    0.58    0.72
  -2   7  13    0.45    0.58
   2  -7 -12  196.41    5.59
  -2   7  12  218.04    5.43
   2  -7 -11    6.39    0.96
  -2   7  11    6.26    0.66
   2  -7 -10   24.94    1.20
  -2   7  10   24.17    0.99
   2  -7  -9   64.69    1.76
  -2   7   9   66.23    1.71
   2  -7  -8    0.48    0.50
  -2   7   8    0.39    0.30
   2  -7  -7  313.76    6.51
  -2   7   7  300.23    6.26
   2  -7  -6   87.64    2.37
  -2   7   6   82.59    2.05
   2  -7  -5   80.26    1.97
  -2   7   5   77.29    1.93
   2  -7  -4    3.59    0.44
  -2   7   4    3.79    0.33
   2  -7  -3  180.51    3.78
  -2   7   3  170.06    3.70
   2  -7  -2    2.49    0.36
  -2   7   2    2.22    0.22
   2  -7  -1  567.80   12.05
  -2   7   1  547.80   10.54
   2  -7   0    1.62    0.35
  -2   7   0    1.07    0.24
   2  -7   1  616.88   13.38
  -2   7  -1  586.00   11.13
   2  -7   2  222.97    4.44
  -2   7  -2  211.81    4.33
   2  -7   3   25.60    0.99
  -2   7  -3   23.68    0.75
   2  -7   4   43.18    1.31
  -2   7  -4   43.82    1.29
   2  -7   5   37.75    1.22
  -2   7  -5   36.56    1.12
   2  -7   6   54.49    1.53
  -2   7  -6   54.28    1.51
   2  -7   7   89.64    2.41
  -2   7  -7   89.68    2.09
   2  -7   8    6.07    0.96
  -2   7  -8    6.08    0.63
   2  -7   9    3.47    0.84
  -2   7  -9    3.98    0.61
   2  -7  10   41.22    1.77
  -2   7 -10   46.66    1.52
   2  -7  11    7.89    1.15
  -2   7 -11    7.16    0.82
   2  -7  12    8.49    1.31
  -2   7 -12   11.22    0.89
   2  -7  13    2.03    1.81
  -2   7 -13    6.08    1.59
   2  -6 -16    3.13    1.26
  -2   6  16    2.41    1.14
  -2   6  15  177.09    5.92
   2  -6 -14   44.72    2.44
  -2   6  14   42.21    1.61
   2  -6 -13  258.85    7.60
  -2   6  13  260.47    7.52
   2  -6 -12    2.40    0.61
  -2   6  12    2.73    0.50
   2  -6 -11   28.61    1.25
  -2   6  11   28.69    1.06
   2  -6 -10  143.29    3.48
  -2   6  10  152.58    3.63
   2  -6  -9  348.68    8.21
  -2   6   9  340.63    6.70
   2  -6  -8  737.98   15.98
  -2   6   8  712.08   12.73
   2  -6  -7  709.16   12.89
  -2   6   7  671.08   12.11
   2  -6  -6   27.73    0.87
  -2   6   6   28.14    0.89
   2  -6  -5  155.48    3.38
  -2   6   5  149.68    3.33
   2  -6  -4  196.80    4.03
  -2   6   4  180.51    3.65
   2  -6  -3  324.13    6.41
  -2   6   3  308.15    6.13
   2  -6  -2 1949.44   44.85
  -2   6   2 1798.57   30.43
   2  -6  -1  109.17    2.80
  -2   6   1  106.71    2.27
   2  -6   0   42.24    1.11
  -2   6   0   40.66    1.08
   2  -6   1  196.60    4.67
  -2   6  -1  193.36    5.14
   2  -6   2  914.44   16.29
  -2   6  -2  881.34   15.92
   2  -6   3   29.16    1.01
  -2   6  -3   27.86    1.00
   2  -6   4  953.35   20.04
  -2   6  -4  923.85   22.56
   2  -6   5    0.63    0.44
  -2   6  -5    0.35    0.28
   2  -6   6  131.83    2.98
  -2   6  -6  132.02    3.07
   2  -6   7  179.85    5.59
  -2   6  -7  186.44    4.27
   2  -6   8  145.47    4.73
  -2   6  -8  149.78    4.75
   2  -6   9  136.29    6.57
  -2   6  -9  139.62    4.06
   2  -6  10  170.01    8.93
  -2   6 -10  173.23    5.29
   2  -6  11    2.04    0.96
  -2   6 -11    2.35    0.66
   2  -6  12    1.07    1.05
  -2   6 -12    1.17    0.68
   2  -6  13   12.31    1.18
  -2   6 -13   15.73    1.05
   2  -5 -17    1.00    1.98
  -2   5  17    1.30    1.80
   2  -5 -16   37.21    2.48
  -2   5  16   38.59    2.56
   2  -5 -15    0.10    0.48
  -2   5  15    0.12    0.30
   2  -5 -14    8.35    0.67
  -2   5  14   12.93    0.98
   2  -5 -13   35.99    1.40
  -2   5  13   40.36    1.49
   2  -5 -12    6.94    0.73
  -2   5  12    7.60    0.57
   2  -5 -11    8.36    0.71
  -2   5  11    9.30    0.58
   2  -5 -10  228.66    4.81
  -2   5  10  233.28    4.90
   2  -5  -9   48.14    1.69
  -2   5   9   50.31    1.53
   2  -5  -8  179.41    3.92
  -2   5   8  176.60    3.74
   2  -5  -7  198.43    4.28
  -2   5   7  190.39    4.21
   2  -5  -6  174.72    3.70
  -2   5   6  172.56    3.64
   2  -5  -5  979.15   20.12
  -2   5   5  931.70   17.13
   2  -5  -4  660.53   11.85
  -2   5   4  627.38   11.66
   2  -5  -3  465.37    8.78
  -2   5   3  434.13    8.42
   2  -5  -2  259.26    5.12
  -2   5   2  250.89    5.12
   2  -5  -1  282.71    6.08
  -2   5   1  269.27    5.51
   2  -5   0   33.91    0.96
  -2   5   0   31.57    0.88
   2  -5   1 2241.34   42.62
  -2   5  -1 2174.66   35.81
   2  -5   2  240.13    5.60
  -2   5  -2  226.91    4.66
   2  -5   3  979.63   19.68
  -2   5  -3  939.88   16.22
   2  -5   4  191.80    4.00
  -2   5  -4  185.75    4.50
   2  -5   5  181.13    3.93
  -2   5  -5  174.36    3.53
   2  -5   6  100.24    2.26
  -2   5  -6   99.79    2.25
   2  -5   7  285.66    8.17
  -2   5  -7  355.97    8.38
   2  -5   8  159.80    4.78
  -2   5  -8  147.39    3.45
   2  -5   9   22.82    1.16
  -2   5  -9   22.03    1.05
   2  -5  10   19.48    1.06
  -2   5 -10   19.59    0.90
   2  -5  11    3.37    0.88
  -2   5 -11    3.36    0.56
   2  -5  12  114.90    7.21
  -2   5 -12  124.64    3.48
   2  -5  13   18.23    1.51
  -2   5 -13   21.19    1.36
   2  -5  14    2.55    0.93
  -2   5 -14    2.79    0.57
   2  -4 -17    0.37    1.12
  -2   4  17    0.78    1.17
   2  -4 -16   11.86    1.36
  -2   4  16   13.43    1.28
   2  -4 -15   21.53    1.60
  -2   4  15   24.53    1.64
   2  -4 -14   35.88    1.82
  -2   4  14   28.35    1.02
   2  -4 -13  375.60   11.13
  -2   4  13  394.94    9.43
   2  -4 -12    0.52    0.62
  -2   4  12    0.12    0.41
   2  -4 -11    7.79    0.54
  -2   4  11    7.96    0.48
   2  -4 -10  308.58    6.97
  -2   4  10  290.33    6.47
   2  -4  -9  477.51   10.11
  -2   4   9  454.64    8.96
   2  -4  -8  143.31    3.56
  -2   4   8  144.39    3.35
   2  -4  -7  236.86    4.82
  -2   4   7  237.60    5.86
   2  -4  -6  881.23   16.27
  -2   4   6  858.85   15.57
   2  -4  -5  339.91    6.43
  -2   4   5  330.10    6.63
   2  -4  -4 2144.28   52.45
  -2   4   4 2074.90   40.77
   2  -4  -3   68.20    1.69
  -2   4   3   65.63    1.68
   2  -4  -2 1455.05   28.92
  -2   4   2 1402.94   24.53
   2  -4  -1   11.77    0.44
  -2   4   1   10.56    0.40
   2  -4   0  229.81    4.81
  -2   4   0  218.53    4.75
   2  -4   1   15.16    0.54
  -2   4  -1   15.41    0.48
   2  -4   2  158.61    3.37
  -2   4  -2  153.11    3.28
   2  -4   3  221.53    4.63
  -2   4  -3  212.95    4.40
   2  -4   4 1431.87   28.11
  -2   4  -4 1361.78   26.73
   2  -4   5  160.30    3.46
  -2   4  -5  157.54    3.25
   2  -4   6  601.64   12.68
  -2   4  -6  599.68   12.96
   2  -4   7   94.94    2.27
  -2   4  -7   94.70    2.36
   2  -4   8    3.85    0.50
  -2   4  -8    3.34    0.36
   2  -4   9   16.92    0.80
  -2   4  -9   16.35    0.76
   2  -4  10   80.05    2.15
  -2   4 -10   80.54    2.38
  -2   4 -11  230.93    7.13
   2  -4  12   11.77    1.25
  -2   4 -12    9.22    0.76
   2  -4  13    1.82    0.80
  -2   4 -13    2.23    0.57
   2  -4  14    5.65    0.79
  -2   4 -14   13.39    1.37
   2  -3 -17    0.53    1.48
  -2   3  17    0.84    1.72
   2  -3 -16   52.95    2.68
  -2   3  16   57.96    2.85
  -2   3  15  178.81    6.23
   2  -3 -14  126.78    6.00
  -2   3  14  141.31    4.68
   2  -3 -13    9.55    0.77
  -2   3  13   13.74    0.68
   2  -3 -12   89.01    2.79
  -2   3  12   98.80    2.72
   2  -3 -11  205.43    4.92
  -2   3  11  182.72    4.74
   2  -3 -10  528.75   14.28
  -2   3  10  535.60   12.49
   2  -3  -9  298.84    5.84
  -2   3   9  288.54    6.13
   2  -3  -8  887.56   16.84
  -2   3   8  860.67   17.96
   2  -3  -7  326.36    6.84
  -2   3   7  319.63    6.44
   2  -3  -6   30.78    0.93
  -2   3   6   30.41    0.97
   2  -3  -5 5006.12   96.30
  -2   3   5 4564.91  106.33
   2  -3  -4  604.95   13.75
  -2   3   4  589.70   11.42
   2  -3  -3 2411.46   84.73
  -2   3   3 2523.17   83.53
   2  -3  -2  370.20    7.31
  -2   3   2  352.73    8.17
   2  -3  -1  596.13   11.36
  -2   3   1  568.54   10.56
   2  -3   0 1068.74   22.03
  -2   3   0 1028.38   18.76
   2  -3   1 3263.79  107.51
  -2   3  -1 3269.99  105.63
   2  -3   2  761.80   13.60
  -2   3  -2  749.64   18.96
   2  -3   3 2629.03   89.07
  -2   3  -3 2507.34   84.17
   2  -3   4   13.27    0.50
  -2   3  -4   13.31    0.45
   2  -3   5  178.01    3.58
  -2   3  -5  177.73    3.70
   2  -3   6  934.90   16.70
  -2   3  -6  939.87   18.76
   2  -3   7  581.99   10.36
  -2   3  -7  563.20   12.30
   2  -3   8  241.97    5.49
  -2   3  -8  245.70    5.83
   2  -3   9  148.04    3.52
  -2   3  -9  139.58    3.20
   2  -3  10   34.05    1.29
  -2   3 -10   33.76    1.23
   2  -3  11    3.92    0.71
  -2   3 -11    3.89    0.50
   2  -3  12  132.68    4.52
  -2   3 -12  153.89    5.26
   2  -3  13    6.70    0.75
  -2   3 -13   11.90    1.05
   2  -3  14   20.95    2.20
  -2   3 -14    3.92    0.53
   2  -3  15   16.24    1.85
  -2   3 -15   18.39    1.56
   2  -2 -17   19.91    1.58
  -2   2  17   20.75    1.84
   2  -2 -16    1.54    1.01
  -2   2  16    1.30    1.00
   2  -2 -15    0.19    1.04
  -2   2  15   -0.40    0.98
   2  -2 -14    0.96    0.94
  -2   2  14    1.25    0.93
   2  -2 -13   15.51    0.77
  -2   2  13   16.95    0.88
   2  -2 -12    1.16    0.41
  -2   2  12    1.85    0.41
   2  -2 -11  336.35    7.87
  -2   2  11  366.14    7.58
   2  -2 -10  149.11    3.25
  -2   2  10  152.04    4.12
   2  -2  -9    2.37    0.36
  -2   2   9    2.66    0.45
   2  -2  -8  170.51    5.41
  -2   2   8  167.71    3.71
   2  -2  -7    5.84    0.39
  -2   2   7    6.09    0.39
   2  -2  -6 1004.02   18.61
  -2   2   6 1011.48   18.82
   2  -2  -5  804.64   15.54
  -2   2   5  803.27   15.53
   2  -2  -4  241.73    5.10
  -2   2   4  243.91    5.25
   2  -2  -3  703.79   13.27
  -2   2   3  679.05   12.93
   2  -2  -2 5889.74  110.98
  -2   2   2 5988.12  202.35
   2  -2  -1   39.93    1.33
  -2   2   1   40.06    1.02
   2  -2   0 2567.11   43.76
  -2   2   0 2465.03   47.76
   2  -2   1    2.30    0.17
  -2   2  -1    2.51    0.15
   2  -2   2  126.32    2.85
  -2   2  -2  121.08    2.69
   2  -2   3   43.55    1.21
  -2   2  -3   41.09    1.07
   2  -2   4  762.04   14.50
  -2   2  -4  771.42   30.92
   2  -2   5    3.35    0.32
  -2   2  -5    3.05    0.24
   2  -2   6 2216.32   43.09
  -2   2  -6 2197.57   42.90
   2  -2   7   93.82    2.20
  -2   2  -7   94.23    2.16
   2  -2   8  120.40    3.04
  -2   2  -8  115.86    2.95
   2  -2   9  100.19    2.34
  -2   2  -9   98.98    2.25
   2  -2  10   12.14    0.68
  -2   2 -10   13.08    0.62
   2  -2  11  155.06    4.28
  -2   2 -11  158.91    5.26
   2  -2  12   35.28    1.55
  -2   2 -12   29.36    1.21
   2  -2  14    0.96    1.30
  -2   2 -14    1.04    0.72
   2  -2  15   38.94    2.56
  -2   2 -15   44.48    1.99
   2  -2  16    4.77    2.33
  -2   2 -16    5.87    1.05
   2  -1 -17    4.73    1.29
  -2   1  17    5.77    1.59
   2  -1 -16   52.44    2.51
  -2   1  16   53.77    3.74
   2  -1 -15    6.39    1.00
  -2   1  15    7.43    1.33
   2  -1 -14   23.13    0.91
  -2   1  14   30.45    2.09
   2  -1 -13    2.04    0.46
  -2   1  13    1.91    0.44
   2  -1 -12   20.26    0.85
  -2   1  12   21.17    1.04
   2  -1 -11  452.05   12.26
  -2   1  11  471.47   11.36
   2  -1 -10  142.45    3.37
  -2   1  10  150.19    3.76
   2  -1  -9   31.88    1.08
  -2   1   9   34.48    1.22
   2  -1  -8   81.63    1.96
  -2   1   8   81.32    2.03
   2  -1  -7  549.82   10.51
  -2   1   7  555.33   10.82
   2  -1  -6   53.00    1.40
  -2   1   6   53.01    1.50
   2  -1  -5 1025.37   18.67
  -2   1   5 1015.22   18.59
   2  -1  -4   56.40    1.50
  -2   1   4   55.76    1.59
   2  -1  -3 1074.83   23.00
  -2   1   3 1070.24   19.73
   2  -1  -2 1872.10   33.17
  -2   1   2 1862.17   32.28
   2  -1  -1  459.16   10.24
  -2   1   1  444.71    8.62
   2  -1   0   51.89    1.28
  -2   1   0   50.14    1.21
   2  -1   1 1874.14   36.85
   2  -1   2  767.40   14.55
  -2   1  -2  746.48   15.88
   2  -1   3   12.14    0.62
  -2   1  -3   13.30    0.48
   2  -1   4  359.29    7.23
  -2   1  -4  366.57    7.17
   2  -1   5  654.94   12.27
  -2   1  -5  660.13   17.18
   2  -1   6  118.73    2.77
  -2   1  -6  119.76    2.63
   2  -1   7    3.69    0.34
  -2   1  -7    4.95    0.31
   2  -1   8   91.58    2.67
  -2   1  -8   85.32    2.14
   2  -1   9  233.11    9.96
  -2   1  -9  236.14    6.87
   2  -1  10    5.73    0.65
  -2   1 -10    5.48    0.45
   2  -1  11  155.52    4.93
  -2   1 -11  154.65    5.19
   2  -1  12    1.71    0.97
  -2   1 -12    2.57    0.72
   2  -1  13   13.19    1.40
  -2   1 -13   14.08    0.94
   2  -1  14   30.86    1.74
  -2   1 -14   37.73    1.80
   2  -1  15    8.78    2.07
  -2   1 -15   10.28    1.10
   2  -1  16   35.86    2.49
  -2   1 -16   35.39    2.05
   2   0 -17   23.53    1.73
  -2   0  17   22.43    2.10
   2   0 -16    7.78    1.29
  -2   0  16    8.10    1.31
   2   0 -15   27.66    2.77
  -2   0  15   35.31    2.17
   2   0 -14   18.56    0.89
  -2   0  14   21.13    0.93
   2   0 -13   49.37    2.47
  -2   0  13   55.25    2.18
   2   0 -12  115.75    3.22
  -2   0  12  119.81    3.35
   2   0 -11   47.97    1.50
  -2   0  11   49.67    1.59
   2   0 -10  222.54    4.89
  -2   0  10  225.33    4.90
   2   0  -9  549.89   10.70
  -2   0   9  567.83   10.83
   2   0  -8  225.87    4.97
  -2   0   8  228.26    5.05
   2   0  -7   74.22    1.92
  -2   0   7   75.72    1.93
   2   0  -6 1587.35   28.52
  -2   0   6 1632.98   28.96
   2   0  -5  584.49   13.62
  -2   0   5  588.29   11.60
   2   0  -4  270.24    5.89
  -2   0   4  269.31    6.62
   2   0  -3  756.02   14.55
  -2   0   3  734.43   13.53
   2   0  -2 2372.43   47.66
  -2   0   2 2323.40   46.09
   2   0  -1  250.16    5.36
  -2   0   1  235.06    7.36
   2   0   1   19.11    0.76
  -2   0  -1   16.40    0.53
   2   0   2  899.91   19.86
  -2   0  -2  888.00   16.61
   2   0   3   57.18    1.56
  -2   0  -3   58.91    1.45
   2   0   4 2590.25   86.04
   2   0   5  493.32   10.15
  -2   0  -5  480.35    9.42
   2   0   6   84.61    2.23
  -2   0  -6   85.71    2.23
   2   0   7   50.93    2.14
  -2   0  -7   59.21    1.55
   2   0   8  319.80    9.48
  -2   0  -8  332.77    9.79
   2   0   9    7.59    0.71
  -2   0  -9    6.43    0.41
   2   0  10    5.59    0.99
  -2   0 -10    6.22    0.79
   2   0  11  324.87    9.05
  -2   0 -11  332.57    9.58
   2   0  12    7.92    1.12
  -2   0 -12    8.13    0.90
   2   0  13   50.88    2.34
  -2   0 -13   56.57    2.25
   2   0  14    9.81    1.27
  -2   0 -14   11.11    1.07
   2   0  15   21.50    1.61
  -2   0 -15   23.57    1.36
   2   0  16    1.17    1.79
  -2   0 -16    0.34    1.14
   2   1 -16    0.28    0.93
  -2  -1  16    0.87    1.22
   2   1 -15    0.42    0.41
  -2  -1  15    0.23    1.32
   2   1 -14   36.35    1.42
  -2  -1  14   38.73    1.56
   2   1 -13    0.44    0.63
  -2  -1  13    0.26    0.51
   2   1 -12  235.64    6.59
  -2  -1  12  243.71    9.81
   2   1 -11    4.95    0.41
  -2  -1  11    5.12    0.57
   2   1 -10  377.80    8.82
  -2  -1  10  355.00    8.45
   2   1  -9   31.02    0.99
  -2  -1   9   32.28    0.99
   2   1  -8  142.43    3.09
  -2  -1   8  147.83    3.20
   2   1  -7  115.44    2.73
  -2  -1   7  120.45    2.99
   2   1  -6 1020.66   22.35
  -2  -1   6 1068.56   23.90
   2   1  -5   49.77    1.42
  -2  -1   5   50.85    1.39
   2   1  -4 1293.07   23.50
  -2  -1   4 1309.20   27.71
   2   1  -3  272.35    5.81
  -2  -1   3  270.93    5.64
   2   1  -2 1587.56   32.97
  -2  -1   2 1652.11   33.34
   2   1  -1 3804.28   92.18
  -2  -1   1 3764.74   88.29
   2   1   0 5627.10  186.71
  -2  -1   0 5799.29  194.45
   2   1   1 2045.94   50.06
  -2  -1  -1 2015.74   49.43
   2   1   2  329.59    7.63
  -2  -1  -2  319.41    6.43
   2   1   3  352.19    7.20
  -2  -1  -3  342.22    6.72
   2   1   4   34.66    1.05
  -2  -1  -4   33.51    0.96
   2   1   5 2160.73   74.04
   2   1   6  919.37   24.18
   2   1   7 1364.44   48.47
  -2  -1  -7 1426.85   34.61
   2   1   8   11.04    0.79
  -2  -1  -8   11.68    0.77
   2   1   9  442.44   11.79
  -2  -1  -9  481.65   18.00
   2   1  10  206.24    5.86
  -2  -1 -10  215.63    5.97
   2   1  11  324.64    8.70
  -2  -1 -11  331.59    8.86
   2   1  12   97.80    3.46
  -2  -1 -12   96.18    4.74
   2   1  13   57.14    2.59
  -2  -1 -13   61.13    2.31
   2   1  14   92.54    3.50
  -2  -1 -14  100.65    3.76
   2   1  15   14.82    1.65
  -2  -1 -15   15.57    1.22
   2   1  16   80.55    4.97
  -2  -1 -16   83.44    3.36
   2   1  17    0.41    1.71
  -2  -1 -17    1.04    1.40
   2   2 -16    1.83    0.95
  -2  -2  16    1.98    1.51
   2   2 -15    2.06    0.51
  -2  -2  15    1.55    0.63
   2   2 -14   25.78    1.56
  -2  -2  14   19.25    1.04
   2   2 -13   10.25    0.79
  -2  -2  13    7.17    0.79
   2   2 -12   19.01    0.90
  -2  -2  12   18.85    1.15
   2   2 -11    2.06    0.45
  -2  -2  11    1.72    0.55
   2   2 -10    4.95    0.42
  -2  -2  10    5.82    0.83
   2   2  -9  140.78    3.11
  -2  -2   9  133.27    3.46
   2   2  -8    9.10    0.47
  -2  -2   8    9.55    0.55
   2   2  -7  846.25   15.33
  -2  -2   7  858.26   15.72
   2   2  -6  178.05    3.88
  -2  -2   6  187.70    4.03
   2   2  -5   59.07    1.66
  -2  -2   5   62.27    1.66
   2   2  -4   59.43    1.71
  -2  -2   4   61.55    1.66
   2   2  -3  452.08    9.03
  -2  -2   3  451.10    8.84
   2   2  -2    5.81    0.30
  -2  -2   2    7.12    0.31
   2   2  -1 3743.47   73.41
  -2  -2   1 3714.64   62.33
   2   2   0  591.91   12.82
  -2  -2   0  588.09   10.97
   2   2   1 2368.70   40.69
  -2  -2  -1 2327.96   57.52
   2   2   2 1827.41   31.86
  -2  -2  -2 1781.95   36.18
   2   2   3   42.98    1.26
  -2  -2  -3   42.73    1.34
   2   2   4 1403.58   29.27
  -2  -2  -4 1382.65   35.42
   2   2   5   86.15    2.06
  -2  -2  -5   86.33    2.15
   2   2   6   11.90    0.53
  -2  -2  -6   10.51    0.53
   2   2   7  106.75    3.48
  -2  -2  -7  106.55    3.26
   2   2   8  127.44    3.90
  -2  -2  -8  125.93    3.89
   2   2   9   84.46    3.79
  -2  -2  -9   89.34    3.56
   2   2  10  833.97   22.65
  -2  -2 -10  847.50   21.06
   2   2  11    1.02    1.29
  -2  -2 -11   -0.03    0.66
   2   2  12   76.72    3.76
  -2  -2 -12   79.51    2.92
   2   2  13   54.35    2.50
  -2  -2 -13   56.57    2.29
   2   2  14   20.94    1.63
  -2  -2 -14   22.64    1.53
   2   2  15   21.88    1.84
  -2  -2 -15   22.59    1.58
   2   2  16   45.12    2.67
  -2  -2 -16   44.63    2.27
   2   2  17   12.70    1.58
  -2  -2 -17   14.16    1.43
   2   3 -16   31.60    2.04
  -2  -3  16   30.25    2.35
   2   3 -15   18.24    1.10
  -2  -3  15    9.04    1.01
   2   3 -14   17.75    1.08
  -2  -3  14   18.42    1.28
   2   3 -13    2.95    0.55
  -2  -3  13    2.55    0.52
   2   3 -12  434.03   12.33
  -2  -3  12  227.02    9.32
   2   3 -11   32.97    1.45
  -2  -3  11   33.03    1.26
   2   3 -10  233.35    5.52
   2   3  -9   17.19    0.79
  -2  -3   9   18.33    0.91
   2   3  -8    9.67    0.45
  -2  -3   8    9.94    0.53
   2   3  -7  703.12   12.84
  -2  -3   7  732.86   13.03
   2   3  -6  850.74   15.50
  -2  -3   6  903.66   19.05
   2   3  -5  376.34    7.42
  -2  -3   5  385.06    7.71
   2   3  -4 1837.90   37.51
  -2  -3   4 1989.11   49.75
   2   3  -3 1500.79   26.55
  -2  -3   3 1559.45   32.02
   2   3  -2  827.24   15.55
  -2  -3   2  840.92   15.44
   2   3  -1  319.09    6.52
  -2  -3   1  334.37    6.58
   2   3   0   20.53    0.64
  -2  -3   0   20.49    0.65
   2   3   1 2416.24   40.86
  -2  -3  -1 2513.21   62.08
   2   3   2  393.40    7.97
  -2  -3  -2  385.52    8.05
   2   3   3  204.29    4.29
  -2  -3  -3  204.14    4.64
   2   3   4    5.89    0.29
  -2  -3  -4    5.60    0.31
   2   3   5 2949.31  100.53
   2   3   6    1.08    0.18
  -2  -3  -6    1.84    0.22
   2   3   7  138.67    4.42
  -2  -3  -7  136.95    3.48
   2   3   8   83.03    2.63
  -2  -3  -8   85.07    2.68
   2   3   9   47.92    2.05
  -2  -3  -9   46.35    1.96
   2   3  10  478.71   12.86
  -2  -3 -10  503.00   12.92
   2   3  11   55.09    2.18
  -2  -3 -11   56.44    2.16
   2   3  12   24.23    1.44
  -2  -3 -12   21.63    1.28
   2   3  13   57.42    2.50
  -2  -3 -13   62.75    2.45
   2   3  14    9.69    1.16
  -2  -3 -14   10.91    1.17
   2   3  15    4.71    1.07
  -2  -3 -15    2.45    1.08
   2   3  16   42.63    2.19
  -2  -3 -16   42.31    2.73
   2   3  17    0.24    1.34
  -2  -3 -17    0.62    1.11
   2   4 -15    6.07    0.71
  -2  -4  15    5.50    0.85
   2   4 -14    9.09    0.83
  -2  -4  14    9.27    0.88
   2   4 -13  130.78    3.92
   2   4 -12   30.42    1.20
  -2  -4  12   30.75    1.45
   2   4 -11   20.31    0.88
  -2  -4  11   19.31    0.91
   2   4 -10    1.58    0.41
  -2  -4  10    1.99    0.61
   2   4  -9   82.72    2.61
  -2  -4   9   94.76    2.70
   2   4  -8   46.07    1.29
  -2  -4   8   46.86    1.36
   2   4  -7 1582.27   39.59
  -2  -4   7 1572.71   38.66
   2   4  -6   39.97    1.11
  -2  -4   6   43.21    1.22
   2   4  -5 1272.51   25.74
  -2  -4   5 1314.63   22.77
   2   4  -4  646.02   12.20
  -2  -4   4  693.07   27.08
   2   4  -3  881.72   18.60
  -2  -4   3  941.38   24.37
   2   4  -2  617.55   11.87
  -2  -4   2  662.47   14.24
   2   4  -1 4957.25   95.45
   2   4   0  660.75   12.46
  -2  -4   0  700.33   15.22
   2   4   1  410.09    7.87
  -2  -4  -1  445.67   10.44
   2   4   2 1732.09   30.10
  -2  -4  -2 1776.00   43.79
   2   4   3  707.06   15.88
  -2  -4  -3  737.02   20.44
   2   4   4 3238.81  107.73
   2   4   5 1210.53   24.74
  -2  -4  -5 1281.00   26.91
   2   4   6 1375.97   28.18
  -2  -4  -6 1340.24   27.23
   2   4   7  742.50   15.87
  -2  -4  -7  713.25   18.42
   2   4   8  334.69    9.57
  -2  -4  -8  305.22    8.92
   2   4   9  541.11   14.64
  -2  -4  -9  541.41   14.61
   2   4  10  358.15    9.81
  -2  -4 -10  366.36   10.04
   2   4  11    5.25    0.79
  -2  -4 -11    5.97    0.75
   2   4  12  154.03    5.00
  -2  -4 -12  154.12    6.99
   2   4  13   55.43    2.30
  -2  -4 -13   48.05    2.98
   2   4  14   54.23    2.22
  -2  -4 -14   58.43    2.36
   2   4  15  100.81    3.48
  -2  -4 -15  103.34    3.55
   2   4  16   34.19    2.05
  -2  -4 -16   34.79    2.19
   2   4  17    0.48    1.22
  -2  -4 -17    0.06    1.01
   2   5 -15    0.83    1.65
  -2  -5  15    0.74    1.68
   2   5 -14    8.19    0.77
  -2  -5  14    7.53    0.99
   2   5 -13   16.62    0.88
  -2  -5  13   16.19    1.02
   2   5 -12   54.34    1.62
  -2  -5  12   51.61    2.01
   2   5 -11   11.94    0.68
  -2  -5  11   12.12    0.95
   2   5 -10  265.37    6.23
   2   5  -9   15.12    0.69
  -2  -5   9   14.62    0.83
   2   5  -8  183.64    4.27
  -2  -5   8  178.94    6.04
   2   5  -7  187.79    4.12
  -2  -5   7  193.59    5.27
   2   5  -6    0.37    0.28
  -2  -5   6    0.67    0.51
   2   5  -5    8.53    0.41
  -2  -5   5    9.82    0.55
   2   5  -4  694.83   13.15
  -2  -5   4  749.24   18.77
   2   5  -3  386.71    7.68
  -2  -5   3  423.14    8.19
   2   5  -2  544.89   10.52
  -2  -5   2  585.60   12.62
   2   5  -1  268.83    5.70
  -2  -5   1  285.40    5.89
   2   5   0   10.35    0.37
  -2  -5   0   10.24    0.42
   2   5   1  274.16    5.60
  -2  -5  -1  294.54    6.00
   2   5   2    6.90    0.30
  -2  -5  -2    7.31    0.35
   2   5   3  549.38   10.57
  -2  -5  -3  574.82   12.41
   2   5   4 1907.43   38.41
  -2  -5  -4 2028.86   71.83
   2   5   5    1.08    0.19
  -2  -5  -5    0.87    0.29
   2   5   6    1.71    0.22
  -2  -5  -6    0.75    0.21
   2   5   7  475.58    9.25
  -2  -5  -7  476.11    9.62
   2   5   8   53.53    1.54
  -2  -5  -8   54.37    1.47
   2   5   9  825.77   21.56
  -2  -5  -9  823.86   21.74
   2   5  10   43.59    1.74
  -2  -5 -10   44.38    1.53
   2   5  11  178.13    5.55
  -2  -5 -11  174.68    7.57
   2   5  12  160.53    5.01
  -2  -5 -12  167.00    5.49
   2   5  13   79.68    3.03
  -2  -5 -13   75.66    2.84
   2   5  14   73.13    3.05
  -2  -5 -14   81.30    2.91
   2   5  15  122.00    4.62
  -2  -5 -15  142.63    7.65
   2   5  16    1.63    1.02
  -2  -5 -16    0.99    0.89
   2   5  17    0.00    1.19
  -2  -5 -17    0.35    1.12
   2   6 -14    2.85    0.65
  -2  -6  14    2.35    0.83
   2   6 -13   62.27    1.99
  -2  -6  13   63.01    2.35
   2   6 -12    8.94    0.77
  -2  -6  12    7.76    1.19
   2   6 -11  139.82    3.68
   2   6 -10    0.29    0.46
  -2  -6  10    0.62    0.69
   2   6  -9  171.98    3.96
  -2  -6   9  168.59    3.98
   2   6  -8   20.47    0.89
  -2  -6   8   23.49    1.02
   2   6  -7  424.91    9.94
   2   6  -6    5.62    0.44
  -2  -6   6    6.13    0.56
   2   6  -5  738.81   18.22
   2   6  -4  173.82    3.74
  -2  -6   4  179.13    4.04
   2   6  -3    2.58    0.24
  -2  -6   3    2.53    0.33
   2   6  -2  659.38   11.79
  -2  -6   2  715.55   15.52
   2   6  -1  537.74   10.29
  -2  -6   1  571.34   12.20
   2   6   0   53.06    1.32
  -2  -6   0   56.65    1.50
   2   6   1  184.22    3.93
  -2  -6  -1  199.17    4.21
   2   6   2    0.93    0.20
  -2  -6  -2    0.90    0.24
   2   6   3  603.15   10.97
  -2  -6  -3  650.03   11.73
   2   6   4  664.60   11.99
  -2  -6  -4  704.93   12.67
   2   6   5  104.19    2.33
  -2  -6  -5  106.80    2.59
   2   6   6  598.88   11.36
  -2  -6  -6  604.61   13.50
   2   6   7   66.72    1.70
  -2  -6  -7   69.07    1.74
   2   6   8    1.32    0.34
  -2  -6  -8    0.73    0.32
   2   6   9   29.59    1.05
  -2  -6  -9   30.98    1.02
   2   6  10  106.88    3.46
  -2  -6 -10   98.15    2.84
   2   6  11    1.28    0.40
  -2  -6 -11    1.19    0.41
   2   6  12    0.80    0.66
  -2  -6 -12    0.85    0.77
   2   6  13   36.08    1.92
  -2  -6 -13   37.99    1.79
   2   6  14   70.38    2.84
  -2  -6 -14   74.32    2.78
   2   6  15   10.79    1.55
  -2  -6 -15    9.69    2.29
   2   6  16    2.57    1.19
  -2  -6 -16    2.03    1.19
   2   6  17    6.11    1.48
  -2  -6 -17    5.09    1.31
   2   7 -14   10.33    1.75
  -2  -7  14    8.06    1.16
   2   7 -13    4.27    0.82
  -2  -7  13    4.19    1.10
   2   7 -12    8.92    0.90
  -2  -7  12    8.02    1.10
   2   7 -11    0.55    0.62
  -2  -7  11    0.39    0.96
   2   7 -10  128.36    3.30
  -2  -7  10  124.23    3.67
   2   7  -9    9.17    0.66
  -2  -7   9    9.74    0.96
   2   7  -8  511.67   13.19
  -2  -7   8  522.26   22.14
   2   7  -7  123.71    2.82
  -2  -7   7  128.81    3.54
   2   7  -6    0.73    0.32
  -2  -7   6    0.50    0.47
   2   7  -5  283.72    5.80
  -2  -7   5  299.16    7.47
   2   7  -4  113.66    2.48
  -2  -7   4  120.04    2.69
   2   7  -3  280.22    5.53
  -2  -7   3  312.54    8.70
   2   7  -2  891.69   15.92
  -2  -7   2 1032.97   34.85
   2   7  -1   19.28    0.64
  -2  -7   1   21.40    0.69
   2   7   0  258.34    5.22
  -2  -7   0  281.87    7.25
   2   7   1  812.87   14.12
  -2  -7  -1  905.77   18.32
   2   7   2  894.10   15.72
  -2  -7  -2  968.73   20.39
   2   7   3  434.67    8.20
  -2  -7  -3  454.11    8.87
   2   7   4   85.70    1.82
  -2  -7  -4   82.64    1.84
   2   7   5  214.77    4.47
  -2  -7  -5  232.88    4.66
   2   7   6    0.75    0.26
  -2  -7  -6    0.83    0.32
   2   7   7  469.11    9.05
  -2  -7  -7  505.67   13.34
   2   7   8  145.95    3.24
  -2  -7  -8  148.35    4.84
   2   7   9  669.76   14.35
  -2  -7  -9  745.77   28.11
   2   7  10    1.83    0.46
  -2  -7 -10    2.68    0.56
   2   7  11   98.13    2.68
  -2  -7 -11   97.92    2.51
   2   7  12  159.93    5.63
  -2  -7 -12  155.70    5.63
   2   7  13   16.34    1.28
  -2  -7 -13   14.18    1.28
   2   7  14  107.28    4.15
  -2  -7 -14  114.51    4.21
   2   7  15   51.93    2.62
  -2  -7 -15   46.02    2.20
   2   7  16    2.80    0.99
  -2  -7 -16    1.61    1.09
   2   8 -13   13.63    1.94
  -2  -8  13   12.77    2.02
   2   8 -12    2.45    0.71
  -2  -8  12    2.13    1.11
   2   8 -11   72.85    2.09
  -2  -8  11   65.43    2.25
   2   8 -10    6.72    0.80
  -2  -8  10    7.97    1.31
   2   8  -9   52.78    1.69
  -2  -8   9   48.51    1.72
   2   8  -8   12.73    1.00
  -2  -8   8   13.57    1.09
   2   8  -7  214.95    5.57
  -2  -8   7  205.46   11.17
   2   8  -6    0.48    0.36
  -2  -8   6    0.13    0.56
   2   8  -5  190.45    4.84
  -2  -8   5  209.68    7.12
   2   8  -4    0.31    0.33
  -2  -8   4    0.87    0.55
   2   8  -3  467.42   10.49
   2   8  -2    6.07    0.44
  -2  -8   2    5.97    0.54
   2   8  -1    0.12    0.25
  -2  -8   1    0.56    0.34
   2   8   0  194.58    4.00
  -2  -8   0  212.80    5.15
   2   8   1   57.97    1.49
  -2  -8  -1   60.82    1.60
   2   8   2  694.64   13.13
  -2  -8  -2  783.57   19.83
   2   8   3  135.81    3.03
  -2  -8  -3  145.11    3.11
   2   8   4    3.52    0.36
  -2  -8  -4    3.36    0.44
   2   8   5    8.53    0.52
  -2  -8  -5    8.78    0.58
   2   8   6  621.08   12.11
  -2  -8  -6  686.82   15.64
   2   8   7   43.62    1.44
  -2  -8  -7   51.74    1.45
   2   8   8  386.86    8.68
  -2  -8  -8  384.79    8.96
   2   8   9   82.60    2.14
  -2  -8  -9   84.94    2.19
   2   8  10    5.87    0.54
  -2  -8 -10    5.61    0.76
   2   8  11   23.41    1.02
  -2  -8 -11   22.86    0.99
   2   8  12  213.14    6.38
  -2  -8 -12  203.67    6.24
   2   8  13   11.04    0.78
  -2  -8 -13    6.38    0.69
   2   8  14  147.42    5.38
  -2  -8 -14  146.24    4.82
   2   8  15    4.73    0.99
  -2  -8 -15    4.29    1.12
   2   8  16    1.80    0.93
  -2  -8 -16    0.88    1.11
   2   9 -12   21.50    2.09
  -2  -9  12   18.14    2.20
   2   9 -11    0.46    0.73
  -2  -9  11    0.31    1.07
   2   9 -10   18.57    1.10
  -2  -9  10   14.53    1.19
   2   9  -9    2.64    0.67
  -2  -9   9    1.37    0.99
   2   9  -8   83.23    2.35
  -2  -9   8   78.81    2.31
   2   9  -7   17.64    0.96
  -2  -9   7   16.08    1.21
   2   9  -6  157.53    3.84
  -2  -9   6  159.99    5.69
   2   9  -5    1.29    0.41
  -2  -9   5    1.23    0.61
   2   9  -4   37.32    1.11
  -2  -9   4   37.83    1.42
   2   9  -3  194.72    4.21
  -2  -9   3  197.73    4.90
   2   9  -2  182.45    3.96
  -2  -9   2  205.35    6.00
   2   9  -1   21.94    0.86
  -2  -9   1   22.41    0.83
   2   9   0  184.65    3.97
  -2  -9   0  191.67    3.82
   2   9   1   23.49    0.78
  -2  -9  -1   25.37    0.87
   2   9   2    2.38    0.33
  -2  -9  -2    2.73    0.48
   2   9   3  278.78    5.98
  -2  -9  -3  291.00    5.65
   2   9   4    9.31    0.53
  -2  -9  -4    9.21    0.64
   2   9   5   71.92    1.83
  -2  -9  -5   73.95    1.86
   2   9   6   39.76    1.16
  -2  -9  -6   39.32    1.19
   2   9   7   23.97    0.80
  -2  -9  -7   23.15    0.96
   2   9   8    2.58    0.45
  -2  -9  -8    2.87    0.57
   2   9   9   48.22    1.58
  -2  -9  -9   48.87    1.66
   2   9  10   57.15    1.80
  -2  -9 -10   56.78    2.27
   2   9  11  103.65    3.24
  -2  -9 -11  103.02    3.01
   2   9  12    0.37    0.53
  -2  -9 -12    0.03    0.67
   2   9  13   28.59    1.81
  -2  -9 -13   16.61    1.11
   2   9  14    1.68    0.48
  -2  -9 -14    0.98    0.55
   2   9  15    1.17    0.86
  -2  -9 -15    1.30    1.12
   2  10 -11   26.21    2.31
  -2 -10  11   33.45    3.07
   2  10 -10    0.20    0.84
  -2 -10  10    0.41    1.73
   2  10  -9   55.19    1.94
  -2 -10   9   44.89    2.16
   2  10  -8   13.95    0.88
  -2 -10   8   14.57    1.23
   2  10  -7    7.27    0.68
  -2 -10   7    6.80    0.93
   2  10  -6    0.40    0.54
  -2 -10   6    0.26    0.82
   2  10  -5  287.53    7.16
  -2 -10   5  277.14    8.40
   2  10  -4   54.12    1.82
  -2 -10   4   52.47    1.68
   2  10  -3   62.30    1.55
  -2 -10   3   62.98    1.93
   2  10  -2   39.54    1.20
  -2 -10   2   38.94    1.21
   2  10  -1   52.65    1.76
  -2 -10   1   48.00    1.48
   2  10   0  359.05    7.04
  -2 -10   0  380.26   13.41
   2  10   1    0.35    0.30
  -2 -10  -1    0.58    0.46
   2  10   2  389.08    7.76
  -2 -10  -2  416.40   14.66
   2  10   3  168.88    3.81
  -2 -10  -3  175.93    4.39
   2  10   4    1.99    0.40
  -2 -10  -4    1.73    0.51
   2  10   5    0.03    0.42
  -2 -10  -5   -0.08    0.69
   2  10   6  158.08    3.36
  -2 -10  -6  155.56    4.95
   2  10   7   91.20    2.41
  -2 -10  -7   93.62    2.34
   2  10   8  319.93    8.18
  -2 -10  -8  322.33    8.29
   2  10   9    3.72    0.56
  -2 -10  -9    3.48    0.69
   2  10  10    8.81    0.78
  -2 -10 -10    9.97    1.06
   2  10  11    4.93    0.75
  -2 -10 -11    5.14    0.86
   2  10  12  202.19    6.43
   2  10  13    4.47    0.74
  -2 -10 -13    3.56    1.00
   2  10  14    6.09    0.86
  -2 -10 -14    5.77    0.97
   2  10  15    0.54    1.37
  -2 -10 -15    1.20    1.56
   2  11  -9   -1.20    1.74
  -2 -11   9   -0.91    2.19
   2  11  -8   15.32    1.02
  -2 -11   8   13.17    1.30
   2  11  -7    0.26    0.76
  -2 -11   7   -1.34    1.25
   2  11  -6   81.24    2.28
  -2 -11   6   72.49    2.44
   2  11  -5    8.60    0.75
  -2 -11   5    7.31    1.02
   2  11  -4   69.20    1.94
  -2 -11   4   63.58    2.03
   2  11  -3   27.39    1.06
  -2 -11   3   25.67    1.22
   2  11  -2   49.79    1.53
  -2 -11   2   47.54    1.63
   2  11  -1   85.51    2.29
  -2 -11   1   83.10    2.15
   2  11   0   95.68    2.51
  -2 -11   0   97.28    2.76
   2  11   1    8.72    0.55
  -2 -11  -1    8.29    0.78
   2  11   2  189.17    4.36
  -2 -11  -2  201.34    5.83
   2  11   3   25.47    0.98
  -2 -11  -3   26.73    1.12
   2  11   4    6.98    0.52
  -2 -11  -4    6.48    0.67
   2  11   5  240.33    5.05
  -2 -11  -5  264.09   10.13
   2  11   6   10.55    0.71
  -2 -11  -6   11.13    0.97
   2  11   7  276.08    5.79
  -2 -11  -7  277.77   11.75
   2  11   8    6.63    0.64
  -2 -11  -8    6.91    0.85
   2  11   9    4.09    0.66
  -2 -11  -9    4.42    1.02
   2  11  10    1.04    0.55
  -2 -11 -10    1.09    0.76
   2  11  11  101.43    3.12
  -2 -11 -11   91.48    2.72
   2  11  12   11.67    0.98
  -2 -11 -12   11.27    1.27
   2  11  13   64.70    2.63
  -2 -11 -13   54.24    2.22
   2  11  14    3.01    0.79
  -2 -11 -14    4.74    1.45
   2  12  -6    4.45    0.84
  -2 -12   6    5.91    1.19
   2  12  -5    0.01    0.65
  -2 -12   5    1.21    1.12
   2  12  -4   23.61    1.05
  -2 -12   4   22.34    1.31
   2  12  -3   15.21    0.91
  -2 -12   3   13.71    1.14
   2  12  -2   32.61    1.11
  -2 -12   2   29.86    1.38
   2  12  -1   43.87    1.56
  -2 -12   1   36.56    1.38
   2  12   0   27.46    1.10
  -2 -12   0   25.34    1.34
   2  12   1   30.28    1.16
  -2 -12  -1   26.27    1.22
   2  12   2   52.24    1.71
  -2 -12  -2   49.73    2.23
   2  12   3    1.59    0.44
  -2 -12  -3    0.44    0.64
   2  12   4   12.27    0.79
  -2 -12  -4   11.20    0.98
   2  12   5   36.38    1.33
  -2 -12  -5   34.26    1.50
   2  12   6    0.35    0.53
  -2 -12  -6    0.33    0.87
   2  12   7   20.13    1.07
  -2 -12  -7   19.00    1.38
   2  12   8   52.75    1.73
  -2 -12  -8   51.92    1.84
   2  12   9    6.77    0.71
  -2 -12  -9    6.68    1.07
   2  12  10   13.83    1.02
  -2 -12 -10   12.65    1.27
   2  12  11   21.40    1.11
  -2 -12 -11   21.51    1.44
   2  12  12    5.92    0.84
  -2 -12 -12    5.75    1.15
   2  12  13    0.72    1.69
   2  13  -4   30.99    1.80
  -2 -13   4   25.67    2.17
   2  13  -3    7.86    0.85
  -2 -13   3    6.70    1.05
   2  13  -2    4.07    0.66
  -2 -13   2    4.96    1.04
   2  13  -1    3.99    0.78
  -2 -13   1    3.06    1.16
   2  13   0   27.17    1.09
  -2 -13   0   23.47    1.56
   2  13   1   67.87    1.87
  -2 -13  -1   58.45    1.92
   2  13   2   23.36    1.17
  -2 -13  -2   20.81    1.25
   2  13   3    0.15    0.53
  -2 -13  -3   -0.04    0.79
   2  13   4   30.49    1.36
  -2 -13  -4   28.81    1.50
   2  13   5  165.20    4.07
  -2 -13  -5  171.06    8.51
   2  13   6    1.48    0.62
  -2 -13  -6    0.55    0.95
   2  13   7   33.94    1.37
  -2 -13  -7   30.96    1.53
   2  13   8    1.16    0.66
  -2 -13  -8    1.90    1.18
   2  13   9    6.06    0.78
  -2 -13  -9    5.37    1.21
   2  13  10    7.25    0.83
  -2 -13 -10    7.23    1.19
   2  13  11   11.23    1.73
  -2 -13 -11    9.03    2.04
   2  13  12    0.26    1.75
  -2 -13 -12    0.31    1.97
   2  14   0   13.76    1.26
  -2 -14   0   10.81    1.77
   2  14   1   17.99    1.33
  -2 -14  -1   15.23    1.72
   2  14   2    2.29    0.76
  -2 -14  -2    1.74    1.29
   2  14   3    0.63    0.67
  -2 -14  -3    0.25    1.06
   2  14   4   36.75    1.59
  -2 -14  -4   31.50    1.62
   2  14   5   12.63    0.95
  -2 -14  -5   10.29    1.26
   2  14   6    1.66    0.79
  -2 -14  -6    1.85    1.32
   2  14   7   69.06    2.34
  -2 -14  -7   61.13    2.68
   2  14   8    5.26    1.18
  -2 -14  -8    5.06    2.10
   2  14   9    7.98    1.81
  -2 -14  -9    5.90    2.01
   2  14  10   19.44    2.51
  -2 -14 -10   14.73    3.79
   2  14  11    1.62    1.92
   3 -12 -12    0.79    1.98
  -3  12  12    1.23    1.63
   3 -12 -11   21.18    2.93
  -3  12  11   24.26    2.18
   3 -12 -10    1.60    2.17
  -3  12  10    0.00    1.75
   3 -12  -9    7.79    1.55
  -3  12   9    9.68    0.99
   3 -12  -8    0.68    1.05
  -3  12   8   -0.13    0.56
   3 -12  -7    0.52    1.11
  -3  12   7    0.12    0.54
   3 -12  -6    2.16    1.20
  -3  12   6    0.91    0.62
   3 -12  -5   65.31    2.62
  -3  12   5   72.08    2.22
   3 -12  -4    5.04    0.87
  -3  12   4    4.50    0.57
   3 -12  -3   57.31    2.06
  -3  12   3   60.55    1.88
   3 -12  -2   -0.26    1.07
  -3  12   2   -0.20    0.52
   3 -12  -1    8.79    1.43
  -3  12   1    7.65    0.74
   3 -12   0    5.48    1.01
  -3  12   0    6.16    0.66
   3 -12   1   13.86    1.32
  -3  12  -1   16.88    1.00
   3 -12   2    8.35    1.28
  -3  12  -2    7.04    0.71
   3 -11 -13   16.76    2.72
  -3  11  13   16.21    1.80
   3 -11 -12   10.61    2.42
  -3  11  12   10.72    1.88
   3 -11 -11   12.57    1.43
  -3  11  11   15.19    1.01
   3 -11 -10   65.84    2.64
  -3  11  10   71.28    2.27
   3 -11  -9    0.82    1.26
  -3  11   9    0.02    0.66
   3 -11  -8   54.13    2.30
  -3  11   8   64.45    2.05
   3 -11  -7    8.87    1.27
  -3  11   7    9.19    0.77
   3 -11  -6  173.43    8.62
  -3  11   6  177.41    4.31
   3 -11  -5   38.78    1.62
  -3  11   5   41.43    1.38
   3 -11  -4    0.17    0.75
  -3  11   4    0.19    0.44
   3 -11  -3   -0.40    0.75
  -3  11   3    0.14    0.44
   3 -11  -2   36.39    1.63
  -3  11   2   40.25    1.36
   3 -11  -1   11.55    1.00
  -3  11   1   12.33    0.68
   3 -11   0  170.77    5.57
  -3  11   0  162.68    3.82
   3 -11   1   11.29    1.10
  -3  11  -1   12.29    0.78
   3 -11   2  115.89    6.48
  -3  11  -2  106.71    2.84
   3 -11   3   29.92    1.49
  -3  11  -3   31.86    1.20
   3 -11   4   30.81    1.66
  -3  11  -4   31.48    1.27
   3 -11   5    1.18    1.07
  -3  11  -5    0.63    0.63
   3 -11   6    5.10    1.86
  -3  11  -6    6.83    1.34
   3 -10 -14    4.13    2.42
  -3  10  14    5.57    1.65
   3 -10 -13    0.51    1.49
  -3  10  13   -0.17    0.94
   3 -10 -12   42.11    1.99
  -3  10  12   45.53    1.63
   3 -10 -11   -0.58    1.23
  -3  10  11   -0.07    0.76
   3 -10 -10    6.94    1.05
  -3  10  10    6.65    0.71
   3 -10  -9   99.83    2.82
  -3  10   9  104.48    2.78
   3 -10  -8    7.74    0.94
  -3  10   8    8.32    0.64
   3 -10  -7  108.05    2.77
  -3  10   7  111.85    3.02
   3 -10  -6   67.50    2.14
  -3  10   6   69.97    1.96
   3 -10  -5   21.39    1.14
  -3  10   5   25.56    1.04
   3 -10  -4   25.31    1.20
  -3  10   4   26.30    1.02
   3 -10  -3   96.95    2.71
  -3  10   3  105.51    2.69
   3 -10  -2   43.76    1.60
  -3  10   2   45.09    1.41
   3 -10  -1  107.55    3.86
  -3  10   1  105.67    2.51
   3 -10   0   19.71    1.00
  -3  10   0   20.12    0.80
   3 -10   1    0.39    0.62
  -3  10  -1    0.69    0.36
   3 -10   2   35.59    1.37
  -3  10  -2   38.04    1.21
   3 -10   3   39.26    1.53
  -3  10  -3   42.09    1.42
   3 -10   4   38.77    1.69
  -3  10  -4   42.63    1.39
   3 -10   5   75.26    2.69
  -3  10  -5   77.77    2.10
   3 -10   6   -0.36    1.09
  -3  10  -6   -0.12    0.57
   3 -10   7    3.11    1.09
  -3  10  -7    5.05    0.74
   3 -10   8   29.81    3.07
  -3  10  -8   34.32    2.25
   3 -10   9    3.26    3.16
  -3  10  -9    3.16    1.53
   3 -10  10    0.65    2.63
   3  -9 -15   -0.28    1.22
  -3   9  15    0.37    0.98
   3  -9 -14    0.54    1.02
  -3   9  14   -0.07    0.67
   3  -9 -13    4.33    0.99
  -3   9  13    5.00    0.69
   3  -9 -12   22.96    1.59
  -3   9  12   25.99    1.26
   3  -9 -11    1.49    0.94
  -3   9  11    1.53    0.54
   3  -9 -10    9.16    1.00
  -3   9  10    9.59    0.71
   3  -9  -9    7.10    0.94
  -3   9   9    6.54    0.64
   3  -9  -8   26.15    1.23
  -3   9   8   27.10    1.05
   3  -9  -7   11.20    0.94
  -3   9   7   11.09    0.62
   3  -9  -6   96.67    2.71
  -3   9   6  101.53    2.61
   3  -9  -5    4.13    0.64
  -3   9   5    3.74    0.40
   3  -9  -4  173.04    4.22
  -3   9   4  164.69    3.93
   3  -9  -3    0.71    0.57
  -3   9   3    0.64    0.31
   3  -9  -2    4.74    0.75
  -3   9   2    4.88    0.44
   3  -9  -1    0.42    0.61
  -3   9   1    0.25    0.29
   3  -9   0  183.44    5.19
  -3   9   0  175.41    3.74
   3  -9   1   52.86    1.62
  -3   9  -1   53.23    1.47
   3  -9   2  124.79    3.41
  -3   9  -2  115.78    2.79
   3  -9   3    9.64    0.84
  -3   9  -3   11.52    0.65
   3  -9   4   36.75    1.39
  -3   9  -4   34.63    1.14
   3  -9   5   54.01    1.79
  -3   9  -5   54.73    1.68
   3  -9   6    5.77    0.96
  -3   9  -6    7.19    0.67
   3  -9   7   21.79    1.48
  -3   9  -7   22.71    1.07
   3  -9   8   -0.33    1.12
  -3   9  -8    0.29    0.60
   3  -9   9   29.22    1.94
  -3   9  -9   31.07    1.55
   3  -9  10    2.49    2.57
  -3   9 -10    2.23    2.16
   3  -9  11    0.09    4.27
  -3   9 -11   -0.48    2.01
   3  -8 -15    9.38    1.15
   3  -8 -14   15.91    2.77
  -3   8  14   44.14    1.82
   3  -8 -13   49.17    1.88
  -3   8  13   64.47    2.33
   3  -8 -12  113.13    3.20
  -3   8  12  129.95    3.74
   3  -8 -11    7.06    0.90
  -3   8  11    7.89    0.71
   3  -8 -10   29.89    1.31
  -3   8  10   32.67    1.22
   3  -8  -9  328.28    8.24
  -3   8   9  324.22    7.08
   3  -8  -8   11.97    0.83
  -3   8   8   12.74    0.65
   3  -8  -7  248.24    5.37
  -3   8   7  245.73    5.28
   3  -8  -6   30.86    1.25
  -3   8   6   29.94    1.05
   3  -8  -5   16.83    0.80
  -3   8   5   16.67    0.69
   3  -8  -4    1.21    0.57
  -3   8   4    1.30    0.36
   3  -8  -3  327.59    6.13
  -3   8   3  306.99    6.49
   3  -8  -2   19.39    1.00
  -3   8   2   19.50    0.74
   3  -8  -1   75.67    2.41
  -3   8   1   76.88    2.02
   3  -8   0   82.31    2.01
  -3   8   0   76.46    2.02
   3  -8   1   58.53    1.60
  -3   8  -1   56.26    1.54
   3  -8   2   31.25    1.15
  -3   8  -2   30.81    0.97
   3  -8   3   10.84    0.66
  -3   8  -3    9.76    0.56
   3  -8   4   60.85    1.81
  -3   8  -4   60.81    1.63
   3  -8   5  116.43    3.34
  -3   8  -5  127.22    2.87
   3  -8   6    0.78    0.77
  -3   8  -6    0.31    0.42
   3  -8   7  114.98    3.59
  -3   8  -7  117.47    3.41
   3  -8   8    8.76    1.30
  -3   8  -8   11.15    0.89
   3  -8   9   19.80    1.33
  -3   8  -9   21.79    1.01
   3  -8  10   54.67    2.20
  -3   8 -10   56.11    2.39
   3  -8  11   -0.08    2.47
  -3   8 -11    0.01    2.01
  -3   8 -12    5.98    1.47
   3  -7 -15    0.28    0.55
  -3   7  15    0.15    0.63
   3  -7 -14   14.71    1.05
  -3   7  14   23.39    1.17
   3  -7 -13   90.05    3.26
  -3   7  13   99.16    2.92
   3  -7 -12   -0.09    0.71
  -3   7  12    0.21    0.43
   3  -7 -11   42.98    1.59
  -3   7  11   41.33    1.47
   3  -7 -10    0.44    0.63
  -3   7  10    0.66    0.42
   3  -7  -9  253.15    5.55
  -3   7   9  247.37    5.63
   3  -7  -8  137.35    3.20
  -3   7   8  136.54    3.27
   3  -7  -7  301.04    6.15
  -3   7   7  284.08    5.86
   3  -7  -6    1.93    0.56
  -3   7   6    2.57    0.41
   3  -7  -5  119.24    2.69
  -3   7   5  118.06    2.89
   3  -7  -4  795.27   14.36
  -3   7   4  748.26   13.85
   3  -7  -3    4.90    0.48
  -3   7   3    5.59    0.36
   3  -7  -2  641.93   14.48
  -3   7   2  611.35   11.67
   3  -7  -1  492.18   10.75
  -3   7   1  476.12    9.38
   3  -7   0  115.10    2.99
  -3   7   0  106.63    2.51
   3  -7   1  107.07    2.48
  -3   7  -1  104.22    2.47
   3  -7   2  137.77    3.07
  -3   7  -2  133.35    3.01
   3  -7   3   62.84    1.79
  -3   7  -3   61.45    1.59
   3  -7   4  252.26    5.07
  -3   7  -4  245.18    5.32
   3  -7   5    3.98    0.62
  -3   7  -5    3.57    0.40
   3  -7   6   58.96    1.86
  -3   7  -6   59.50    1.63
   3  -7   7  182.72    8.73
  -3   7  -7  180.87    3.86
   3  -7   8   39.47    1.68
  -3   7  -8   38.59    1.34
   3  -7   9   54.92    2.07
  -3   7  -9   54.07    1.73
   3  -7  10    4.19    1.04
  -3   7 -10    2.22    0.65
   3  -7  11   11.90    1.27
  -3   7 -11   13.61    1.05
   3  -7  12    0.53    1.73
  -3   7 -12    3.06    2.07
   3  -6 -16    5.29    1.45
  -3   6  16    3.14    0.60
   3  -6 -15    2.24    0.75
  -3   6  15    2.91    0.63
   3  -6 -14    5.64    0.90
  -3   6  14    5.64    0.69
   3  -6 -13   29.04    1.37
  -3   6  13   32.47    1.33
   3  -6 -12    3.07    0.68
  -3   6  12    2.55    0.51
   3  -6 -11   10.22    0.71
  -3   6  11    9.67    0.65
   3  -6 -10  214.91    5.30
  -3   6  10  221.88    5.68
   3  -6  -9   81.76    2.05
  -3   6   9   81.69    2.06
   3  -6  -8   22.27    0.96
  -3   6   8   21.44    0.88
   3  -6  -7   78.60    2.22
  -3   6   7   76.62    1.98
   3  -6  -6   17.89    0.79
  -3   6   6   18.53    0.74
   3  -6  -5    6.76    0.54
  -3   6   5    7.37    0.48
   3  -6  -4  136.79    3.18
  -3   6   4  125.71    2.82
   3  -6  -3   96.51    2.27
  -3   6   3   94.44    2.38
   3  -6  -2   35.72    1.18
  -3   6   2   35.41    0.99
   3  -6  -1   66.75    2.24
  -3   6   1   65.37    1.76
   3  -6   0    1.55    0.33
  -3   6   0    1.20    0.23
   3  -6   1  283.23    5.80
  -3   6  -1  272.56    5.72
   3  -6   2   83.74    1.92
  -3   6  -2   81.54    1.95
   3  -6   3  302.87    6.88
  -3   6  -3  283.73    5.83
   3  -6   4    0.77    0.44
  -3   6  -4    0.80    0.29
   3  -6   5   53.44    1.50
  -3   6  -5   55.46    1.56
   3  -6   6   40.49    1.41
  -3   6  -6   41.09    1.27
   3  -6   7  221.44    6.40
  -3   6  -7  214.44    5.00
   3  -6   8   19.24    1.18
  -3   6  -8   19.99    0.94
   3  -6   9  209.53    6.95
  -3   6  -9  210.42    7.08
   3  -6  10   61.80    2.09
  -3   6 -10   66.74    1.99
   3  -6  11   14.98    1.33
  -3   6 -11   13.06    0.99
   3  -6  12   36.65    2.33
  -3   6 -12   42.42    2.25
   3  -6  13    7.20    3.10
  -3   6 -13    5.46    1.49
   3  -5 -16   17.40    1.86
  -3   5  16    6.11    0.66
   3  -5 -15   13.82    1.44
  -3   5  15   20.26    1.27
   3  -5 -14   30.87    1.75
  -3   5  14   35.30    1.68
   3  -5 -13  145.29    4.76
  -3   5  13  150.15    4.06
   3  -5 -12    0.75    0.56
  -3   5  12    0.51    0.40
   3  -5 -11   10.69    0.68
  -3   5  11    9.95    0.63
   3  -5 -10  183.97    4.22
  -3   5  10  176.01    4.77
   3  -5  -9   63.08    1.92
  -3   5   9   61.57    1.80
   3  -5  -8  162.85    3.57
  -3   5   8  162.51    4.43
   3  -5  -7  470.63    8.90
  -3   5   7  446.91    8.43
   3  -5  -6    0.53    0.34
  -3   5   6    0.86    0.26
   3  -5  -5  374.00    7.48
  -3   5   5  360.29    7.19
   3  -5  -4 1554.63   30.75
  -3   5   4 1504.78   26.34
   3  -5  -3   57.46    1.47
  -3   5   3   54.76    1.41
   3  -5  -2  494.40    9.00
  -3   5   2  477.94    8.81
   3  -5  -1   81.11    2.16
  -3   5   1   76.76    1.84
   3  -5   0  391.03   10.34
  -3   5   0  359.59    6.74
   3  -5   1    0.55    0.26
  -3   5  -1    0.69    0.21
   3  -5   2  306.20    5.82
  -3   5  -2  293.28    5.80
   3  -5   3  544.52   13.81
  -3   5  -3  523.73    9.86
   3  -5   4  170.48    3.84
  -3   5  -4  165.76    3.76
   3  -5   5    3.13    0.41
  -3   5  -5    2.95    0.31
   3  -5   6  110.97    2.52
  -3   5  -6  103.87    2.42
   3  -5   7   53.85    1.73
  -3   5  -7   54.51    1.58
   3  -5   8   21.18    1.00
  -3   5  -8   22.01    0.88
   3  -5   9  188.02    6.25
  -3   5  -9  181.06    5.82
   3  -5  10   50.96    1.86
  -3   5 -10   48.92    1.59
   3  -5  11    8.99    1.10
  -3   5 -11   10.25    0.74
   3  -5  12   19.17    1.20
  -3   5 -12   22.45    1.18
   3  -5  13    2.63    0.78
  -3   5 -13    3.52    0.76
   3  -5  14    0.26    0.97
  -3   5 -14   -0.04    1.33
   3  -4 -17    3.49    1.69
   3  -4 -16   68.05    3.13
  -3   4  16   72.78    3.59
   3  -4 -15   13.67    0.83
  -3   4  15   19.20    1.01
   3  -4 -14  211.16    5.42
  -3   4  14  236.88    7.15
   3  -4 -13    1.70    0.47
  -3   4  13    2.23    0.53
   3  -4 -12    0.72    0.57
  -3   4  12    0.21    0.41
   3  -4 -11   93.63    2.59
  -3   4  11   96.17    2.85
   3  -4 -10  326.32    6.90
  -3   4  10  330.59    6.98
   3  -4  -9  180.34    4.10
  -3   4   9  165.80    4.55
   3  -4  -8 1395.56   27.60
  -3   4   8 1366.70   46.61
   3  -4  -7    2.83    0.44
  -3   4   7    3.34    0.31
   3  -4  -6  404.00    7.64
  -3   4   6  387.26    7.41
   3  -4  -5  745.07   12.99
  -3   4   5  717.13   13.07
   3  -4  -4  684.20   13.16
  -3   4   4  646.75   12.09
   3  -4  -3 1328.51   26.86
  -3   4   3 1297.55   22.64
   3  -4  -2  328.12    7.66
  -3   4   2  309.37    6.06
   3  -4  -1    3.46    0.36
  -3   4   1    3.55    0.26
   3  -4   0   46.68    1.26
  -3   4   0   45.53    1.20
   3  -4   1 2593.83   43.90
  -3   4  -1 2438.99   80.33
   3  -4   2  322.25    6.27
  -3   4  -2  317.00    6.17
   3  -4   3  846.94   16.98
  -3   4  -3  809.34   14.32
   3  -4   4   97.00    2.23
  -3   4  -4   95.19    2.18
   3  -4   5   12.44    0.61
  -3   4  -5   13.27    0.54
   3  -4   6  491.50    8.96
  -3   4  -6  494.37    9.16
   3  -4   7  295.13    5.90
  -3   4  -7  311.05    7.36
   3  -4   8   74.65    1.99
  -3   4  -8   74.61    2.02
   3  -4   9  496.49   14.24
  -3   4  -9  515.92   14.66
   3  -4  10    7.55    0.77
  -3   4 -10    7.17    0.63
   3  -4  11    3.06    0.82
  -3   4 -11    2.72    0.56
   3  -4  12   91.68    5.91
  -3   4 -12  102.82    3.17
   3  -4  13   33.72    1.72
  -3   4 -13   36.58    1.76
   3  -4  14   15.97    1.59
  -3   4 -14   62.81    2.87
   3  -3 -17   19.22    1.79
  -3   3  17   21.46    2.09
   3  -3 -16    0.88    1.48
  -3   3  16   -0.21    1.54
   3  -3 -15   10.54    0.72
  -3   3  15   12.35    0.78
   3  -3 -14    1.28    0.57
  -3   3  14    1.23    0.65
   3  -3 -13   24.97    1.30
  -3   3  13   21.59    0.99
   3  -3 -12    1.08    0.53
  -3   3  12    1.19    0.48
   3  -3 -11  168.54    4.40
  -3   3  11  162.25    4.44
   3  -3 -10   32.93    1.29
  -3   3  10   29.44    0.97
   3  -3  -9  264.56    5.53
  -3   3   9  258.59    5.58
   3  -3  -8  207.34    4.87
  -3   3   8  205.04    4.41
   3  -3  -7   81.96    2.03
  -3   3   7   77.70    1.81
   3  -3  -6  102.27    2.50
  -3   3   6  100.00    2.39
   3  -3  -5 1998.58   40.23
  -3   3   5 1894.67   63.27
   3  -3  -4  182.60    4.86
  -3   3   4  175.50    3.76
   3  -3  -3   75.08    1.95
  -3   3   3   71.81    1.73
   3  -3  -2 1014.08   18.39
  -3   3   2  983.62   17.95
   3  -3  -1   82.06    2.29
  -3   3   1   80.68    2.30
   3  -3   0 1239.43   25.38
  -3   3   0 1195.91   20.54
   3  -3   1   47.75    1.29
  -3   3  -1   45.98    1.22
   3  -3   2 1147.60   27.95
  -3   3  -2 1109.41   22.45
   3  -3   3    2.09    0.26
  -3   3  -3    2.68    0.23
   3  -3   4  380.86    7.06
  -3   3  -4  383.10    7.38
   3  -3   5  778.78   13.90
  -3   3  -5  794.92   16.86
   3  -3   6  535.82   10.63
  -3   3  -6  553.81   12.10
   3  -3   7    2.10    0.53
  -3   3  -7    2.31    0.40
   3  -3   8  191.62    4.02
  -3   3  -8  186.39    4.50
   3  -3   9  154.06    3.22
  -3   3  -9  151.81    3.27
   3  -3  10    9.98    0.86
  -3   3 -10   11.27    0.71
   3  -3  11   52.26    1.73
  -3   3 -11   53.56    1.72
  -3   3 -12  175.67    5.85
   3  -3  13    0.32    0.72
  -3   3 -13    0.55    0.48
   3  -3  14   21.71    2.18
  -3   3 -14   24.82    1.65
   3  -3  15   14.96    1.82
  -3   3 -15   14.45    1.25
   3  -2 -17    2.53    1.15
  -3   2  17    1.08    1.31
   3  -2 -16   64.46    2.91
  -3   2  16   65.37    2.70
   3  -2 -15    0.65    0.44
  -3   2  15    0.87    0.50
   3  -2 -14  167.80    5.75
  -3   2  14  162.25    4.45
   3  -2 -13    8.68    0.63
  -3   2  13   10.00    0.71
   3  -2 -12   23.65    1.04
  -3   2  12   23.46    0.93
   3  -2 -11  222.07    5.37
  -3   2  11  217.71    5.04
   3  -2 -10  497.10    9.24
  -3   2  10  513.69   10.09
   3  -2  -9  106.14    2.55
  -3   2   9  105.39    2.37
   3  -2  -8  133.86    3.20
  -3   2   8  138.08    3.25
   3  -2  -7    0.24    0.28
  -3   2   7    0.37    0.29
   3  -2  -6    0.25    0.25
  -3   2   6    0.46    0.26
   3  -2  -5 1454.63   30.94
   3  -2  -4  901.21   16.71
  -3   2   4  906.73   20.17
   3  -2  -3 1627.45   29.82
  -3   2   3 1589.52   28.86
   3  -2  -2   37.02    1.06
  -3   2   2   35.17    1.04
   3  -2  -1  684.47   14.90
  -3   2   1  678.60   14.66
   3  -2   0   31.90    1.18
  -3   2   0   32.09    0.91
   3  -2   1 1314.87   23.15
  -3   2  -1 1261.00   45.82
   3  -2   2   21.84    0.80
  -3   2  -2   21.17    0.65
   3  -2   3 1028.27   21.49
  -3   2  -3  976.84   24.99
   3  -2   4  328.75    6.78
  -3   2  -4  344.77    7.87
   3  -2   5  401.35   11.36
  -3   2  -5  394.41    7.54
   3  -2   6  137.62    3.50
  -3   2  -6  140.60    3.18
   3  -2   7  101.11    2.69
  -3   2  -7  101.89    2.33
   3  -2   8   54.83    1.93
  -3   2  -8   56.54    1.51
   3  -2   9   63.37    1.98
  -3   2  -9   63.12    1.75
   3  -2  10   11.84    0.78
  -3   2 -10   12.82    0.78
   3  -2  11  109.13    3.52
  -3   2 -11   98.69    3.99
   3  -2  12   17.89    0.91
  -3   2 -12   16.05    0.98
   3  -2  13    0.03    0.39
  -3   2 -13   -0.02    0.80
   3  -2  14   71.56    5.47
  -3   2 -14   85.80    3.27
   3  -2  15    6.51    1.53
  -3   2 -15    8.23    1.07
   3  -1 -17   18.58    1.68
  -3   1  17   20.95    2.02
   3  -1 -16   14.24    2.57
  -3   1  16   17.31    1.96
   3  -1 -15   64.79    2.24
  -3   1  15   63.07    2.53
   3  -1 -14    8.24    0.62
  -3   1  14    9.75    0.80
   3  -1 -13   87.54    2.41
  -3   1  13   89.32    2.72
   3  -1 -12   26.12    0.99
  -3   1  12   28.38    1.07
   3  -1 -11  575.60   15.02
  -3   1  11  558.73   14.49
   3  -1 -10    0.69    0.33
  -3   1  10    1.12    0.42
   3  -1  -9  676.69   14.37
  -3   1   9  698.28   13.18
   3  -1  -8   74.65    2.37
  -3   1   8   77.68    1.87
   3  -1  -7  168.99    3.76
  -3   1   7  172.75    3.89
   3  -1  -6  849.35   16.13
  -3   1   6  832.79   15.98
   3  -1  -5  997.39   25.53
  -3   1   5  979.08   21.56
   3  -1  -4  180.49    4.29
  -3   1   4  183.05    4.29
   3  -1  -3  752.62   16.35
  -3   1   3  719.37   19.69
   3  -1  -2   51.50    1.68
  -3   1   2   49.75    1.39
   3  -1  -1 1762.03   60.04
  -3   1   1 1690.93   41.36
   3  -1   0 5920.35  199.52
  -3   1   0 5923.29  207.09
   3  -1   1  115.73    2.72
  -3   1  -1  112.82    2.96
   3  -1   2 2243.07   79.14
  -3   1  -2 2229.24   54.71
   3  -1   3  504.01    9.90
  -3   1  -3  501.00   11.09
   3  -1   4    0.99    0.23
  -3   1  -4    0.71    0.22
   3  -1   5  616.29   11.55
  -3   1  -5  619.02   24.20
   3  -1   6 1350.07   33.89
  -3   1  -6 1459.83   52.13
   3  -1   7  147.28    3.66
  -3   1  -7  154.94    3.53
   3  -1   8  363.36   10.34
  -3   1  -8  377.94    8.49
   3  -1   9  164.15    3.58
  -3   1  -9  163.88    3.52
   3  -1  10   11.01    0.62
  -3   1 -10   10.52    0.52
   3  -1  11  231.75    9.85
  -3   1 -11  231.62    9.14
   3  -1  12  104.96    3.63
  -3   1 -12  106.69    3.74
   3  -1  13   14.69    1.28
  -3   1 -13   16.48    1.18
   3  -1  14   42.43    2.25
  -3   1 -14   47.57    2.25
   3  -1  15    0.69    1.65
  -3   1 -15    1.41    1.11
   3  -1  16    4.22    1.32
  -3   1 -16    4.31    0.93
   3   0 -17    4.96    1.47
  -3   0  17    4.68    1.82
   3   0 -16    0.29    0.53
  -3   0  16   -0.80    1.30
   3   0 -15   -0.03    0.51
  -3   0  15   -0.39    0.66
   3   0 -14   56.82    1.58
  -3   0  14   68.30    2.39
   3   0 -13   60.44    1.75
  -3   0  13   66.00    1.96
   3   0 -12   72.84    1.97
  -3   0  12   74.05    2.44
   3   0 -11  160.70    3.48
  -3   0  11  162.51    3.89
   3   0 -10   21.63    0.88
  -3   0  10   24.00    0.96
   3   0  -9   17.99    0.71
  -3   0   9   17.68    0.71
   3   0  -8   45.88    1.31
  -3   0   8   48.62    1.34
   3   0  -7   49.87    1.28
  -3   0   7   50.97    1.41
   3   0  -6  344.07    7.12
  -3   0   6  337.12    7.01
   3   0  -5   63.59    1.68
  -3   0   5   62.90    1.66
   3   0  -4 2196.14   38.80
   3   0  -3  154.08    3.67
  -3   0   3  152.64    3.34
   3   0  -2  788.15   15.34
  -3   0   2  711.33   19.89
   3   0  -1  225.69    5.59
  -3   0   1  221.40    6.68
   3   0   0  169.95    3.59
  -3   0   0  173.63    4.98
   3   0   1  388.51    8.57
  -3   0  -1  399.40    7.67
   3   0   2   78.56    1.96
  -3   0  -2   74.31    1.86
   3   0   3 1172.03   24.58
  -3   0  -3 1204.27   24.98
   3   0   4 1261.90   23.52
  -3   0  -4 1267.95   25.48
   3   0   5 1679.21   58.89
   3   0   6   80.51    2.13
  -3   0  -6   82.90    2.07
   3   0   7  491.74   13.96
  -3   0  -7  511.64   11.42
   3   0   8   11.21    0.54
  -3   0  -8   10.28    0.48
   3   0   9    2.24    0.43
  -3   0  -9    2.91    0.31
   3   0  10  195.51    5.63
  -3   0 -10  207.08    6.29
   3   0  11  103.87    3.76
  -3   0 -11  110.49    3.72
   3   0  12   19.47    1.44
  -3   0 -12   20.19    1.22
   3   0  13  184.43    8.53
  -3   0 -13  198.55    6.01
   3   0  14   21.88    1.86
  -3   0 -14   23.72    2.30
   3   0  15   34.85    2.16
  -3   0 -15   38.00    1.83
   3   0  16   22.29    1.96
  -3   0 -16   25.05    1.68
   3   1 -16    2.72    0.56
  -3  -1  16    2.45    0.74
   3   1 -15   28.96    1.14
  -3  -1  15   32.71    1.56
   3   1 -14    1.69    0.47
  -3  -1  14    1.79    0.68
   3   1 -13    7.44    0.53
  -3  -1  13    7.90    0.76
   3   1 -12    2.63    0.60
  -3  -1  12    3.22    0.55
   3   1 -11  496.25   10.57
  -3  -1  11  523.21   15.15
   3   1 -10   17.36    0.73
  -3  -1  10   17.28    0.82
   3   1  -9  137.16    3.26
  -3  -1   9  137.91    2.95
   3   1  -8   53.21    1.73
  -3  -1   8   53.51    1.61
   3   1  -7   38.78    1.11
  -3  -1   7   41.24    1.12
   3   1  -6  274.61    5.79
  -3  -1   6  278.39    5.54
   3   1  -5    1.48    0.26
  -3  -1   5    1.59    0.25
   3   1  -4   80.51    2.12
  -3  -1   4   80.88    2.33
   3   1  -3  466.50    9.42
  -3  -1   3  455.20    9.07
   3   1  -2    4.17    0.22
  -3  -1   2    4.38    0.24
  -3  -1   1  389.84   15.51
   3   1   0    0.69    0.24
  -3  -1   0    0.72    0.25
   3   1   1  802.75   21.63
  -3  -1  -1  987.85   24.23
   3   1   2  892.42   16.50
  -3  -1  -2  825.99   22.38
   3   1   3  541.71   12.82
  -3  -1  -3  533.38   11.90
   3   1   4  755.51   16.99
  -3  -1  -4  746.95   15.73
   3   1   5   54.55    1.54
  -3  -1  -5   55.20    1.48
   3   1   6    1.68    0.21
  -3  -1  -6    1.41    0.22
   3   1   7  166.54    5.20
  -3  -1  -7  181.52    3.90
   3   1   8  358.07   10.25
  -3  -1  -8  368.63    9.84
   3   1   9   28.78    1.00
  -3  -1  -9   29.01    1.07
   3   1  10  245.63    6.98
  -3  -1 -10  258.24    8.05
   3   1  11   21.10    1.18
  -3  -1 -11   22.61    1.27
   3   1  12   16.96    1.42
  -3  -1 -12   16.22    1.14
   3   1  13   23.02    1.52
  -3  -1 -13   23.43    1.33
   3   1  14    1.05    1.33
  -3  -1 -14    1.36    1.01
   3   1  15    0.74    1.02
  -3  -1 -15    1.22    0.75
   3   1  16   13.89    1.62
  -3  -1 -16   15.74    1.25
   3   2 -16   16.81    2.38
  -3  -2  16    6.17    0.86
   3   2 -15   27.56    1.37
  -3  -2  15   27.08    1.39
   3   2 -14   14.18    0.94
  -3  -2  14   13.30    0.88
   3   2 -13   23.42    0.97
  -3  -2  13   23.31    1.11
   3   2 -12  112.98    2.90
  -3  -2  12  114.37    3.95
   3   2 -11   28.33    1.14
  -3  -2  11   29.79    1.29
   3   2 -10  189.56    4.25
  -3  -2  10  216.51    6.02
   3   2  -9   62.20    1.91
  -3  -2   9   59.95    1.61
   3   2  -8    0.90    0.29
  -3  -2   8    1.15    0.36
   3   2  -7  328.88    6.62
  -3  -2   7  336.42    6.11
   3   2  -6 1589.75   28.43
  -3  -2   6 1684.85   39.93
   3   2  -5  210.33    4.88
  -3  -2   5  212.52    4.63
   3   2  -4 1055.78   19.18
  -3  -2   4 1064.14   25.84
   3   2  -3  172.41    4.32
  -3  -2   3  180.59    3.95
   3   2  -2  152.82    3.41
  -3  -2   2  152.38    3.84
   3   2  -1 3141.12   73.01
  -3  -2   1 2630.61   91.16
   3   2   0  657.80   16.76
  -3  -2   0  489.48   13.76
   3   2   1 2514.94   59.18
  -3  -2  -1 2098.24   73.40
   3   2   2  951.31   25.74
  -3  -2  -2  887.91   16.29
   3   2   3  300.80    6.25
  -3  -2  -3  289.23    7.21
   3   2   4  218.68    4.88
  -3  -2  -4  209.79    4.89
   3   2   6   93.50    2.45
  -3  -2  -6   94.50    2.80
   3   2   7  692.60   26.06
  -3  -2  -7  694.36   15.41
   3   2   8   20.28    0.78
  -3  -2  -8   19.97    0.72
   3   2   9  109.82    3.53
  -3  -2  -9  112.04    3.93
   3   2  10  142.45    4.67
  -3  -2 -10  152.67    4.74
   3   2  11  114.92    4.62
  -3  -2 -11  112.12    3.71
   3   2  12   13.38    1.34
  -3  -2 -12   13.81    1.10
   3   2  13   22.35    1.49
  -3  -2 -13   25.28    1.36
   3   2  14    2.74    0.98
  -3  -2 -14    3.59    0.78
   3   2  15   20.51    2.78
  -3  -2 -15   17.97    1.62
   3   2  16    9.57    1.49
  -3  -2 -16    9.90    1.16
   3   2  17   30.99    2.90
  -3  -2 -17   29.66    1.85
   3   3 -16    4.24    1.30
  -3  -3  16    3.01    1.69
   3   3 -15   60.07    2.85
  -3  -3  15   46.20    2.48
   3   3 -14    1.50    0.61
  -3  -3  14    1.81    0.68
   3   3 -13   59.04    1.88
  -3  -3  13   58.42    2.19
   3   3 -12   57.92    1.83
   3   3 -11    9.69    0.63
  -3  -3  11   10.54    0.72
   3   3 -10   48.58    1.43
  -3  -3  10   56.59    1.80
   3   3  -9  258.24    5.89
   3   3  -8   44.95    1.21
  -3  -3   8   46.12    1.34
   3   3  -7  575.67   10.30
  -3  -3   7  589.24   12.84
   3   3  -6  379.73    7.75
  -3  -3   6  390.74    7.56
   3   3  -5  769.76   15.24
  -3  -3   5  795.31   14.38
   3   3  -4  498.06    9.70
  -3  -3   4  514.94    9.74
   3   3  -3   37.13    1.29
  -3  -3   3   41.80    1.17
   3   3  -2 1833.71   37.02
  -3  -3   2 1778.86   36.10
   3   3  -1 2451.04   60.62
   3   3   0 1138.68   20.61
  -3  -3   0 1101.20   28.97
   3   3   1 3700.14   88.23
  -3  -3  -1 3468.99  115.65
   3   3   2  257.70    5.50
  -3  -3  -2  253.81    5.65
   3   3   3  304.59    6.16
  -3  -3  -3  302.15    6.35
   3   3   4 4665.80  157.66
  -3  -3  -4 4402.24  146.65
   3   3   5  941.66   36.03
  -3  -3  -5  975.70   34.23
   3   3   6 1315.87   27.29
  -3  -3  -6 1298.06   27.17
   3   3   7  491.51   10.00
  -3  -3  -7  502.26   10.87
   3   3   8 1177.33   41.48
  -3  -3  -8 1215.64   41.13
   3   3   9  100.59    3.54
  -3  -3  -9  101.81    3.43
   3   3  10  519.36   14.78
  -3  -3 -10  549.42   14.29
   3   3  11  289.21    9.60
  -3  -3 -11  304.81    8.56
   3   3  12  135.29    5.14
  -3  -3 -12  146.74    5.17
   3   3  13   42.37    2.47
  -3  -3 -13   41.97    2.66
   3   3  14   24.84    1.56
  -3  -3 -14   24.19    1.45
  -3  -3 -15  186.46    7.80
   3   3  16   18.14    1.96
  -3  -3 -16   17.82    1.74
   3   3  17    0.69    1.39
  -3  -3 -17    1.26    1.54
   3   4 -15    7.98    1.07
  -3  -4  15    6.95    1.04
   3   4 -14    8.01    0.94
  -3  -4  14    5.81    0.87
   3   4 -13   -0.07    0.51
  -3  -4  13    0.21    0.73
   3   4 -12   22.83    0.95
  -3  -4  12   22.88    1.16
   3   4 -11   18.40    0.85
  -3  -4  11   20.67    0.93
   3   4 -10  255.97    5.73
  -3  -4  10  206.19    9.87
   3   4  -9    8.83    0.51
  -3  -4   9    9.19    0.61
   3   4  -8   47.83    1.36
  -3  -4   8   46.35    1.36
   3   4  -7   77.53    1.98
  -3  -4   7   79.55    2.02
   3   4  -6   89.50    2.17
  -3  -4   6   95.47    2.17
   3   4  -5  157.51    3.44
  -3  -4   5  173.71    3.82
   3   4  -4  646.07   12.43
  -3  -4   4  682.83   17.86
   3   4  -3  154.71    3.46
  -3  -4   3  162.16    3.49
   3   4  -2 1880.36   33.05
  -3  -4   2 1915.35   45.65
   3   4  -1 1367.22   27.95
  -3  -4   1 1381.59   47.49
   3   4   0  194.10    4.21
  -3  -4   0  194.15    4.41
   3   4   1  709.31   13.11
  -3  -4  -1  730.63   16.31
   3   4   2  247.10    5.11
  -3  -4  -2  252.39    5.35
   3   4   3 1201.48   21.74
  -3  -4  -3 1216.09   26.19
   3   4   4  698.97   15.12
  -3  -4  -4  693.05   15.35
   3   4   5    9.05    0.41
  -3  -4  -5    8.73    0.45
   3   4   6    6.57    0.35
  -3  -4  -6    6.57    0.36
   3   4   7  969.54   25.26
   3   4   8   61.29    1.88
  -3  -4  -8   67.22    1.76
   3   4   9  401.97   10.71
  -3  -4  -9  419.46   10.81
   3   4  10  180.64    5.40
  -3  -4 -10  176.51    5.21
   3   4  11   34.70    1.64
  -3  -4 -11   34.07    1.74
   3   4  12   13.29    1.21
  -3  -4 -12   13.43    1.23
   3   4  13   94.05    3.98
  -3  -4 -13   97.31    3.82
   3   4  14   41.64    1.97
  -3  -4 -14   44.30    2.16
   3   4  15   31.75    1.81
  -3  -4 -15   33.82    1.93
   3   4  16   26.90    1.77
  -3  -4 -16   30.77    1.82
   3   4  17    5.65    1.61
  -3  -4 -17    3.89    1.33
   3   5 -15    1.15    0.84
  -3  -5  15    3.33    0.88
   3   5 -14    2.10    0.63
  -3  -5  14    1.36    0.93
   3   5 -13  102.78    3.49
  -3  -5  13  105.38    3.96
   3   5 -12   73.05    2.03
  -3  -5  12   66.20    1.97
   3   5 -11   81.05    2.73
  -3  -5  11   74.49    2.46
   3   5 -10    2.08    0.46
  -3  -5  10    2.58    0.68
   3   5  -9   47.29    1.42
  -3  -5   9   50.32    1.43
   3   5  -8  220.00    4.77
  -3  -5   8  216.39    4.95
   3   5  -7  455.53   10.47
  -3  -5   7  482.89   12.99
   3   5  -6  178.86    3.98
  -3  -5   6  192.15    4.22
   3   5  -5  688.81   12.40
  -3  -5   5  727.39   15.92
   3   5  -4  123.24    2.82
  -3  -5   4  126.15    2.81
   3   5  -3   56.78    1.59
  -3  -5   3   60.06    1.64
   3   5  -2 2847.39   48.33
  -3  -5   2 3002.69   58.41
   3   5  -1  559.28   12.71
  -3  -5   1  561.38   15.52
   3   5   0  420.81    8.22
  -3  -5   0  443.97   10.54
   3   5   1  453.47    8.85
  -3  -5  -1  472.20    9.78
   3   5   2  533.59   12.23
  -3  -5  -2  559.62   12.60
   3   5   3   13.24    0.54
  -3  -5  -3   13.85    0.55
   3   5   4 2908.32   71.54
  -3  -5  -4 2945.86   58.05
   3   5   5  308.27    6.55
  -3  -5  -5  309.30    6.49
   3   5   6  188.32    4.27
  -3  -5  -6  186.07    4.11
   3   5   7  135.40    3.09
  -3  -5  -7  131.93    2.87
   3   5   8   27.49    0.91
  -3  -5  -8   27.53    0.85
   3   5   9  153.84    4.23
  -3  -5  -9  157.50    4.61
   3   5  10  397.59   10.75
  -3  -5 -10  440.42   11.52
   3   5  11   31.60    1.62
  -3  -5 -11   33.11    1.73
   3   5  12   62.66    2.63
  -3  -5 -12   62.28    2.50
   3   5  13   29.80    1.70
  -3  -5 -13   28.82    1.56
   3   5  14    5.14    1.18
  -3  -5 -14    6.52    1.16
   3   5  15   46.55    2.26
  -3  -5 -15   49.67    2.41
   3   5  16    5.83    1.21
  -3  -5 -16    5.96    1.65
   3   5  17   28.11    2.17
  -3  -5 -17   27.14    1.91
   3   6 -14    8.97    0.87
  -3  -6  14    7.90    1.01
   3   6 -13   12.82    0.84
  -3  -6  13   12.05    1.12
   3   6 -12    1.75    0.60
  -3  -6  12    2.84    0.89
   3   6 -11    4.18    0.62
  -3  -6  11    3.96    0.85
   3   6 -10  174.72    4.31
  -3  -6  10  165.49    5.15
   3   6  -9   44.13    1.37
  -3  -6   9   44.93    1.60
   3   6  -8  353.93    7.90
  -3  -6   8  340.34   12.89
   3   6  -7   32.03    1.05
  -3  -6   7   34.74    1.16
   3   6  -6   58.71    1.61
  -3  -6   6   61.37    2.55
   3   6  -5   55.43    1.54
  -3  -6   5   59.27    1.60
   3   6  -4  451.84    8.40
  -3  -6   4  484.27   18.65
   3   6  -3  194.24    4.19
  -3  -6   3  203.83    5.21
   3   6  -2 2019.71   39.64
  -3  -6   2 2055.53   70.01
   3   6  -1  123.48    3.18
  -3  -6   1  128.49    2.82
   3   6   0  413.53    7.95
  -3  -6   0  449.99   12.66
   3   6   1 2286.61   44.78
  -3  -6  -1 2338.30   81.11
   3   6   2  404.32    8.07
  -3  -6  -2  419.12    9.74
   3   6   3 1688.76   29.06
  -3  -6  -3 1831.75   45.22
   3   6   4  444.80    9.92
  -3  -6  -4  435.79   11.69
   3   6   5  233.82    4.88
  -3  -6  -5  238.09    5.25
   3   6   6    4.33    0.34
  -3  -6  -6    4.44    0.39
   3   6   7  817.11   14.91
  -3  -6  -7  835.82   21.19
   3   6   8  542.48   10.36
  -3  -6  -8  531.67   12.10
   3   6   9  821.58   17.61
  -3  -6  -9  946.73   25.44
   3   6  10    1.32    0.46
  -3  -6 -10    1.44    0.39
   3   6  11    2.38    0.39
  -3  -6 -11    1.14    0.36
   3   6  12    0.51    0.71
  -3  -6 -12    0.52    0.73
   3   6  13  122.01    4.35
  -3  -6 -13  131.22    4.40
   3   6  14  153.20    6.78
  -3  -6 -14  158.09    5.80
   3   6  15   31.32    1.99
  -3  -6 -15   28.42    2.73
   3   6  16    7.86    1.41
  -3  -6 -16    9.44    2.22
   3   6  17    1.47    1.25
  -3  -6 -17    1.55    1.30
   3   7 -14    2.26    1.28
  -3  -7  14    2.01    2.20
   3   7 -13    9.98    0.95
  -3  -7  13    8.01    1.16
   3   7 -12   18.07    1.14
  -3  -7  12   14.08    1.39
   3   7 -11   41.91    1.86
  -3  -7  11   41.53    1.69
   3   7 -10   15.23    0.83
  -3  -7  10   13.75    1.06
   3   7  -9  135.76    3.32
  -3  -7   9  132.34    5.06
   3   7  -8  113.16    2.61
  -3  -7   8  113.73    3.18
   3   7  -7  101.78    2.51
  -3  -7   7  105.36    2.63
   3   7  -6   19.59    0.86
  -3  -7   6   20.11    1.02
   3   7  -5  261.58    5.39
  -3  -7   5  281.61    8.35
   3   7  -4    7.73    0.50
  -3  -7   4    8.88    0.66
   3   7  -3  213.45    4.72
  -3  -7   3  230.59    5.65
   3   7  -2   70.79    1.75
  -3  -7   2   78.80    1.90
   3   7  -1    9.41    0.51
  -3  -7   1    8.99    0.48
   3   7   0  591.02   12.57
  -3  -7   0  610.81   13.72
   3   7   1  149.94    3.44
  -3  -7  -1  156.95    3.61
   3   7   2  161.51    3.59
  -3  -7  -2  173.58    3.68
   3   7   3  997.55   20.56
   3   7   4  125.71    2.81
  -3  -7  -4  133.78    3.00
   3   7   5    5.76    0.36
  -3  -7  -5    5.75    0.43
   3   7   6  110.48    2.62
  -3  -7  -6  114.22    2.59
   3   7   7   62.55    1.66
  -3  -7  -7   62.40    1.73
   3   7   8  295.61    6.11
  -3  -7  -8  292.24    5.93
   3   7   9   15.44    0.69
  -3  -7  -9   14.01    0.71
   3   7  10   41.99    1.37
  -3  -7 -10   40.01    1.21
   3   7  11    3.16    0.50
  -3  -7 -11    3.21    0.55
   3   7  12  238.26    6.65
  -3  -7 -12  243.19    7.22
   3   7  13   34.83    1.83
  -3  -7 -13   39.65    2.08
   3   7  14   50.07    2.48
  -3  -7 -14   52.87    2.45
   3   7  15    1.36    0.94
  -3  -7 -15    1.14    1.05
   3   7  16    9.28    1.26
  -3  -7 -16    9.52    1.34
   3   8 -13   10.17    1.66
  -3  -8  13    8.84    2.74
   3   8 -12    0.32    0.71
  -3  -8  12    0.57    1.18
   3   8 -11   14.14    1.19
  -3  -8  11   13.13    1.32
   3   8 -10   22.89    1.17
  -3  -8  10   22.56    1.68
   3   8  -9   28.27    1.15
  -3  -8   9   26.79    1.41
   3   8  -8  211.05    4.77
  -3  -8   8  203.89    9.16
   3   8  -7    1.10    0.46
  -3  -8   7    1.26    0.90
   3   8  -6  255.88    5.37
  -3  -8   6  254.72   10.61
   3   8  -5   48.36    1.43
  -3  -8   5   52.48    1.58
   3   8  -4   84.76    2.16
  -3  -8   4   87.65    2.20
   3   8  -3  166.84    3.64
  -3  -8   3  171.02    3.85
   3   8  -2  228.88    4.73
  -3  -8   2  249.06    6.01
   3   8  -1    0.34    0.33
  -3  -8   1    0.45    0.43
   3   8   0  159.22    3.52
  -3  -8   0  173.49    3.74
   3   8   1  164.97    3.69
  -3  -8  -1  175.04    3.80
   3   8   2   15.84    0.62
  -3  -8  -2   17.88    0.67
   3   8   3 1162.82   28.32
  -3  -8  -3 1336.94   33.69
   3   8   4   29.09    0.90
  -3  -8  -4   28.21    0.97
   3   8   5    1.87    0.32
  -3  -8  -5    1.36    0.42
   3   8   6   15.74    0.66
  -3  -8  -6   15.78    0.75
   3   8   7   63.39    1.92
  -3  -8  -7   69.51    1.79
   3   8   8    1.59    0.52
  -3  -8  -8    0.89    0.58
   3   8   9   97.47    2.37
  -3  -8  -9   99.38    2.38
   3   8  10   18.44    0.89
  -3  -8 -10   17.48    0.96
   3   8  11    2.42    0.60
  -3  -8 -11    2.49    0.57
   3   8  12   23.15    0.96
  -3  -8 -12   27.41    1.30
   3   8  13    0.21    0.47
  -3  -8 -13   -0.04    0.47
   3   8  14    4.21    0.98
  -3  -8 -14    3.22    1.01
   3   8  15    0.52    0.87
  -3  -8 -15   -0.20    1.06
   3   8  16    0.13    0.93
  -3  -8 -16   -0.53    0.90
   3   9 -12    1.96    2.03
  -3  -9  12    0.35    1.91
   3   9 -11   20.99    1.11
  -3  -9  11   17.74    1.31
   3   9 -10    1.06    0.72
  -3  -9  10    0.78    0.91
   3   9  -9   99.23    2.73
  -3  -9   9   88.09    2.71
   3   9  -8   11.94    0.89
  -3  -9   8   12.18    1.14
   3   9  -7   66.32    1.84
  -3  -9   7   59.21    2.02
   3   9  -6   43.80    1.41
  -3  -9   6   44.12    1.75
   3   9  -5  291.78    5.95
  -3  -9   5  279.30    8.52
   3   9  -4   23.65    0.90
  -3  -9   4   25.68    1.12
   3   9  -3  291.20    6.00
  -3  -9   3  312.55    9.21
   3   9  -2   29.71    1.05
  -3  -9   2   30.86    1.04
   3   9  -1  154.95    3.69
  -3  -9   1  158.91    4.14
   3   9   0   78.68    1.93
  -3  -9   0   80.03    1.97
   3   9   1  510.08    9.95
  -3  -9  -1  558.47   14.60
   3   9   2   70.71    1.82
  -3  -9  -2   73.31    1.93
   3   9   3  234.81    4.94
  -3  -9  -3  256.40    7.33
   3   9   4    8.40    0.50
  -3  -9  -4    8.53    0.62
   3   9   5   22.07    0.82
  -3  -9  -5   22.97    0.96
   3   9   6  252.76    5.08
  -3  -9  -6  258.09    6.04
   3   9   7   49.47    1.49
  -3  -9  -7   49.23    1.47
   3   9   8  327.59    6.94
  -3  -9  -8  325.90    6.87
   3   9   9    2.23    0.53
  -3  -9  -9    3.30    0.63
   3   9  10   19.34    0.94
  -3  -9 -10   21.38    1.11
   3   9  11   38.34    1.29
  -3  -9 -11   37.93    1.44
   3   9  12   14.59    0.90
  -3  -9 -12   16.50    0.98
   3   9  13   58.27    3.13
  -3  -9 -13   59.18    3.01
   3   9  14   60.06    2.61
  -3  -9 -14   58.48    2.81
   3   9  15    0.62    0.93
  -3  -9 -15    0.50    1.08
   3  10 -11    6.54    1.54
  -3 -10  11    6.05    1.96
   3  10 -10    0.80    0.82
  -3 -10  10    0.39    1.20
   3  10  -9   10.05    0.91
  -3 -10   9    8.21    1.29
   3  10  -8   34.90    1.34
  -3 -10   8   32.80    1.64
   3  10  -7    0.62    0.60
  -3 -10   7    0.26    0.91
   3  10  -6  118.05    2.84
  -3 -10   6  108.91    4.13
   3  10  -5   19.93    0.96
  -3 -10   5   19.02    1.17
   3  10  -4  223.07    4.71
  -3 -10   4  225.89    7.16
   3  10  -3    6.29    0.54
  -3 -10   3    5.80    0.77
   3  10  -2    9.09    0.58
  -3 -10   2   10.77    0.82
   3  10  -1   19.73    0.88
  -3 -10   1   19.97    0.94
   3  10   0   81.97    2.10
  -3 -10   0   83.17    2.57
   3  10   1    0.54    0.42
  -3 -10  -1    0.78    0.57
   3  10   2  228.00    4.64
  -3 -10  -2  245.20    7.04
   3  10   3    0.68    0.39
  -3 -10  -3    0.65    0.51
   3  10   4   77.13    1.86
  -3 -10  -4   76.70    1.95
   3  10   5  224.00    4.98
  -3 -10  -5  234.75    5.72
   3  10   6  153.62    3.58
  -3 -10  -6  154.60    3.43
   3  10   7    4.51    0.53
  -3 -10  -7    4.32    0.65
   3  10   8   91.04    2.57
  -3 -10  -8   93.62    2.47
   3  10   9   26.92    1.09
  -3 -10  -9   26.68    1.21
   3  10  10   18.92    1.00
  -3 -10 -10   20.00    1.11
   3  10  11   36.47    1.58
  -3 -10 -11   38.30    1.62
   3  10  12   10.84    0.87
  -3 -10 -12   10.23    1.16
   3  10  13   94.12    4.09
  -3 -10 -13   39.54    2.19
   3  10  14    0.74    0.65
  -3 -10 -14    0.13    0.86
   3  10  15    0.34    1.47
  -3 -10 -15    1.04    1.69
   3  11  -9   29.07    2.40
  -3 -11   9   20.33    3.90
   3  11  -8    1.34    0.78
  -3 -11   8    0.44    1.06
   3  11  -7   23.76    1.30
  -3 -11   7   21.90    1.71
   3  11  -6    2.92    0.67
  -3 -11   6    2.40    1.01
   3  11  -5    6.85    0.68
  -3 -11   5    4.83    0.95
   3  11  -4   11.32    0.80
  -3 -11   4   10.50    1.33
   3  11  -3  415.08    9.73
  -3 -11   3  414.92   14.67
   3  11  -2   35.87    1.22
  -3 -11   2   33.89    1.36
   3  11  -1   59.05    1.77
  -3 -11   1   58.96    2.07
   3  11   0    0.29    0.39
  -3 -11   0   -0.07    0.63
   3  11   1   10.61    0.69
  -3 -11  -1   10.26    0.95
   3  11   2   14.59    0.76
  -3 -11  -2   13.91    0.95
   3  11   3   17.10    0.76
  -3 -11  -3   16.93    0.90
   3  11   4   25.96    0.93
  -3 -11  -4   26.20    1.12
   3  11   5   10.11    0.66
  -3 -11  -5    9.28    0.82
   3  11   6   35.30    1.22
  -3 -11  -6   36.46    1.45
   3  11   7   45.77    1.42
  -3 -11  -7   43.15    1.55
   3  11   8   27.45    1.20
  -3 -11  -8   25.57    1.19
   3  11   9    5.73    0.74
  -3 -11  -9    6.00    1.38
   3  11  10   20.52    1.07
  -3 -11 -10   20.83    1.19
   3  11  11    7.00    0.82
  -3 -11 -11    5.72    1.08
   3  11  12   36.21    1.82
  -3 -11 -12   41.55    2.73
   3  11  13    0.21    0.66
  -3 -11 -13    0.64    0.88
   3  11  14    0.04    0.89
  -3 -11 -14    0.56    1.34
   3  12  -7   -0.60    1.37
   3  12  -6   54.54    1.84
  -3 -12   6   44.98    2.29
   3  12  -5    2.37    0.80
  -3 -12   5    2.19    1.00
   3  12  -4  118.03    3.20
  -3 -12   4  103.95    4.74
   3  12  -3    2.66    0.68
  -3 -12   3    2.40    0.96
   3  12  -2   76.91    2.15
  -3 -12   2   65.18    2.12
   3  12  -1   15.78    0.84
  -3 -12   1   14.27    1.01
   3  12   0   78.27    2.26
  -3 -12   0   73.50    2.29
   3  12   1   45.46    1.48
  -3 -12  -1   42.36    1.60
   3  12   2  121.02    3.01
  -3 -12  -2  110.84    5.00
   3  12   3    0.11    0.52
  -3 -12  -3   -0.23    0.74
   3  12   4   12.78    0.83
  -3 -12  -4   12.44    0.95
   3  12   5    9.46    0.76
  -3 -12  -5    7.79    0.97
   3  12   6   70.37    1.96
  -3 -12  -6   68.48    2.09
   3  12   7   82.75    2.25
  -3 -12  -7   83.35    2.40
   3  12   8   14.83    0.99
  -3 -12  -8   14.40    1.20
   3  12   9    6.85    0.80
  -3 -12  -9    7.35    0.97
   3  12  10    1.63    0.68
  -3 -12 -10    0.94    0.98
   3  12  11   38.13    1.59
  -3 -12 -11   35.15    1.84
   3  12  12    7.93    0.87
  -3 -12 -12    8.41    1.25
   3  12  13    8.77    1.54
  -3 -12 -13    4.32    1.76
   3  13  -4   30.59    1.91
  -3 -13   4   21.64    2.03
   3  13  -3   15.55    1.07
  -3 -13   3   11.40    1.29
   3  13  -2    2.13    0.73
  -3 -13   2    0.85    1.01
   3  13  -1  130.73    3.74
  -3 -13   1  108.76    5.14
   3  13   0    4.79    0.80
  -3 -13   0    4.54    1.07
   3  13   1   50.88    1.58
  -3 -13  -1   41.98    1.69
   3  13   2   -0.03    0.55
  -3 -13  -2    0.32    0.79
   3  13   3    0.04    0.55
  -3 -13  -3    0.29    0.83
   3  13   4   38.61    1.38
  -3 -13  -4   34.46    1.52
   3  13   5   22.85    1.18
  -3 -13  -5   20.84    1.34
   3  13   6   62.40    1.92
  -3 -13  -6   54.83    2.16
   3  13   7   29.33    1.17
  -3 -13  -7   24.28    1.32
   3  13   8    1.36    0.68
  -3 -13  -8    0.98    1.01
   3  13   9    2.28    0.75
  -3 -13  -9    1.21    1.08
   3  13  10   57.81    2.09
  -3 -13 -10   49.38    2.40
   3  13  11    5.82    0.99
  -3 -13 -11    5.43    1.41
   3  13  12   13.36    1.88
  -3 -13 -12   12.82    2.47
   3  14  -1    3.55    1.10
  -3 -14   1    1.94    1.83
   3  14   0    2.35    1.00
  -3 -14   0    0.62    1.48
   3  14   1    0.04    0.82
  -3 -14  -1    0.37    1.60
   3  14   2   61.40    1.96
  -3 -14  -2   50.09    1.97
   3  14   3    2.66    0.80
  -3 -14  -3    2.82    1.18
   3  14   4    1.77    0.75
  -3 -14  -4    1.97    1.17
   3  14   5   15.53    1.06
  -3 -14  -5   13.22    1.30
   3  14   6    0.21    0.76
  -3 -14  -6    0.45    1.20
   3  14   7   15.76    1.05
  -3 -14  -7   12.67    1.30
   3  14   8    0.30    0.74
  -3 -14  -8    0.33    1.07
   3  14   9    8.40    1.81
  -3 -14  -9    9.29    2.34
   3  14  10   10.86    1.81
  -3 -14 -10    3.04    2.34
   3  14  11   -0.36    1.62
  -3 -14 -11    1.25    1.84
   4 -12  -9   52.24    6.50
  -4  12   9   38.91    2.98
   4 -12  -8   18.07    3.28
  -4  12   8   18.08    1.71
   4 -12  -7   12.11    1.81
  -4  12   7   13.88    1.29
   4 -12  -6   16.88    1.85
  -4  12   6   19.43    1.07
   4 -12  -5    1.63    1.14
  -4  12   5    2.60    0.63
   4 -12  -4   25.26    1.43
  -4  12   4   27.49    1.20
   4 -12  -3    0.43    1.09
  -4  12   3    1.09    0.57
   4 -12  -2    6.12    1.11
  -4  12   2    6.74    0.72
   4 -12  -1   11.04    1.30
  -4  12   1   14.67    1.07
   4 -12   0   22.66    2.45
  -4  12   0   36.43    2.61
   4 -11 -13    1.44    2.04
  -4  11  13    0.47    1.96
   4 -11 -12   18.18    3.33
  -4  11  12   17.61    1.96
   4 -11 -11    1.72    2.19
  -4  11  11    3.26    1.45
   4 -11 -10    2.44    1.25
  -4  11  10    3.52    0.74
   4 -11  -9    2.52    1.52
  -4  11   9    2.47    0.79
   4 -11  -8   15.27    1.59
  -4  11   8   18.90    1.12
   4 -11  -7    6.50    1.23
  -4  11   7    7.67    0.84
   4 -11  -6    5.40    1.12
  -4  11   6    6.60    0.68
   4 -11  -5   13.07    1.49
  -4  11   5    9.68    0.82
   4 -11  -4    0.86    0.96
  -4  11   4    0.28    0.55
   4 -11  -3   73.30    2.47
  -4  11   3   81.71    2.33
   4 -11  -2    0.56    0.80
  -4  11   2    0.34    0.50
   4 -11  -1   36.03    1.61
  -4  11   1   41.89    1.42
   4 -11   0    4.50    0.98
  -4  11   0    4.20    0.61
   4 -11   1    1.85    0.91
  -4  11  -1    2.64    0.57
   4 -11   2    5.10    1.19
  -4  11  -2    5.71    0.69
   4 -11   3   30.79    1.79
  -4  11  -3   34.43    1.41
   4 -11   4    0.34    1.28
  -4  11  -4    0.12    0.85
   4 -10 -14    0.28    2.66
  -4  10  14    0.60    1.16
   4 -10 -13    1.50    1.97
  -4  10  13    0.04    1.37
   4 -10 -12   32.72    2.39
  -4  10  12   39.00    1.79
   4 -10 -11   47.27    2.06
  -4  10  11   53.49    1.85
   4 -10 -10   29.46    1.71
  -4  10  10   31.81    1.41
   4 -10  -9   36.67    1.72
  -4  10   9   38.01    1.30
   4 -10  -8    2.60    0.98
  -4  10   8    3.30    0.55
   4 -10  -7    0.06    0.90
  -4  10   7    0.39    0.48
   4 -10  -6   42.83    1.63
  -4  10   6   47.68    1.51
   4 -10  -5    1.68    0.91
  -4  10   5    2.05    0.55
   4 -10  -4  122.86    3.65
  -4  10   4  122.16    3.17
   4 -10  -3    4.27    0.77
  -4  10   3    3.93    0.50
   4 -10  -2    7.51    0.97
  -4  10   2    7.32    0.57
   4 -10  -1    0.60    0.72
  -4  10   1    0.71    0.41
   4 -10   0   19.50    1.17
  -4  10   0   19.34    0.88
   4 -10   1   44.87    1.80
  -4  10  -1   47.38    1.49
   4 -10   2   46.22    1.94
  -4  10  -2   48.35    1.50
   4 -10   3    2.78    1.00
  -4  10  -3    2.79    0.61
   4 -10   4   27.08    1.55
  -4  10  -4   30.32    1.25
   4 -10   5   53.26    2.12
  -4  10  -5   55.51    1.74
   4 -10   6   14.10    1.23
  -4  10  -6   13.58    0.91
   4 -10   7    3.21    2.31
  -4  10  -7    0.19    1.33
   4 -10   8   21.69    3.24
  -4  10  -8   23.43    2.14
   4  -9 -14   16.41    3.03
  -4   9  14   20.38    2.05
   4  -9 -13   30.54    1.73
  -4   9  13   35.60    1.40
   4  -9 -12   27.08    1.60
  -4   9  12   32.68    1.43
   4  -9 -11   27.35    1.92
  -4   9  11   30.55    1.37
   4  -9 -10   17.08    1.28
  -4   9  10   19.44    0.93
   4  -9  -9   19.13    1.40
  -4   9   9   21.85    0.99
   4  -9  -8  119.78    3.11
  -4   9   8  127.05    3.36
   4  -9  -7  170.67    3.99
  -4   9   7  176.47    3.88
   4  -9  -6  120.08    3.06
  -4   9   6  126.19    3.16
   4  -9  -5   12.16    0.95
  -4   9   5   13.07    0.76
   4  -9  -4   -0.68    0.86
  -4   9   4   -0.12    0.43
   4  -9  -3  159.12    4.00
  -4   9   3  154.00    3.58
   4  -9  -2   22.58    1.08
  -4   9   2   22.77    0.83
   4  -9  -1  448.15   12.68
  -4   9   1  411.98    9.47
   4  -9   0   16.33    0.96
  -4   9   0   15.94    0.74
   4  -9   1   84.77    2.82
  -4   9  -1   78.40    2.13
   4  -9   2    1.90    0.76
  -4   9  -2    2.46    0.54
   4  -9   3   94.03    2.59
  -4   9  -3   97.61    2.33
   4  -9   4   15.42    1.19
  -4   9  -4   14.91    0.87
   4  -9   5   51.35    1.91
  -4   9  -5   53.83    1.76
   4  -9   6    6.95    1.12
  -4   9  -6    7.57    0.73
   4  -9   7   27.90    1.69
  -4   9  -7   30.35    1.32
   4  -9   8    7.90    1.56
  -4   9  -8    7.76    0.83
   4  -9   9   -0.77    2.19
  -4   9  -9    0.47    1.53
   4  -9  10   26.80    5.74
  -4   9 -10   25.38    2.52
  -4   8  15   25.44    2.89
   4  -8 -14    6.39    0.98
  -4   8  14    8.29    0.83
   4  -8 -13   25.36    1.48
  -4   8  13   26.82    1.19
   4  -8 -12    8.78    1.14
  -4   8  12   11.91    0.87
   4  -8 -11    6.06    1.00
  -4   8  11    5.68    0.67
   4  -8 -10   25.70    1.33
  -4   8  10   27.66    1.17
   4  -8  -9   35.09    1.41
  -4   8   9   36.49    1.33
   4  -8  -8   13.51    0.95
  -4   8   8   12.32    0.64
   4  -8  -7  105.81    2.57
  -4   8   7  103.14    2.56
   4  -8  -6    5.08    0.79
  -4   8   6    5.28    0.47
   4  -8  -5   11.15    0.83
  -4   8   5   11.79    0.58
   4  -8  -4  110.24    2.67
  -4   8   4  107.61    2.57
   4  -8  -3   49.51    1.45
  -4   8   3   48.84    1.32
   4  -8  -2  374.57    9.86
  -4   8   2  344.44    7.52
   4  -8  -1   -0.08    0.52
  -4   8   1    0.37    0.36
   4  -8   0   21.15    1.01
  -4   8   0   19.89    0.82
   4  -8   1   29.81    1.20
  -4   8  -1   28.96    1.01
   4  -8   2  289.77    9.73
  -4   8  -2  265.26    5.48
   4  -8   3    2.14    0.64
  -4   8  -3    1.94    0.45
   4  -8   4  234.82    8.22
  -4   8  -4  216.15    5.72
   4  -8   5   12.48    1.06
  -4   8  -5   13.79    0.88
   4  -8   6    0.39    0.79
  -4   8  -6    0.73    0.52
   4  -8   7   73.82    2.58
  -4   8  -7   73.42    2.61
   4  -8   8  113.45    4.55
  -4   8  -8  114.71    3.89
   4  -8   9    0.01    1.06
  -4   8  -9    0.23    0.65
   4  -8  10   16.62    3.00
  -4   8 -10   17.90    2.44
   4  -8  11    0.65    1.61
  -4   8 -11   -0.52    1.40
   4  -7 -15    0.28    0.75
  -4   7  15    0.17    0.63
   4  -7 -14   11.42    1.16
  -4   7  14   13.90    0.99
   4  -7 -13    7.36    1.05
  -4   7  13    7.56    0.90
   4  -7 -12   17.84    1.16
  -4   7  12   21.06    0.98
   4  -7 -11   21.47    1.18
  -4   7  11   21.49    0.99
   4  -7 -10    0.36    1.00
  -4   7  10    0.50    0.43
   4  -7  -9   50.18    1.53
  -4   7   9   50.31    1.68
   4  -7  -8    4.28    0.79
  -4   7   8    4.18    0.52
   4  -7  -7  121.15    2.74
  -4   7   7  120.88    2.73
   4  -7  -6   39.12    1.20
  -4   7   6   36.05    1.15
   4  -7  -5    9.51    0.77
  -4   7   5    8.50    0.50
   4  -7  -4   15.32    0.75
  -4   7   4   17.61    0.75
   4  -7  -3    6.13    0.67
  -4   7   3    6.47    0.47
   4  -7  -2    6.15    0.57
  -4   7   2    5.94    0.44
   4  -7  -1  650.55   16.98
  -4   7   1  634.35   14.29
   4  -7   0   93.41    2.56
  -4   7   0   94.08    2.28
   4  -7   1  203.67    4.40
  -4   7  -1  204.36    4.43
   4  -7   2    4.55    0.62
  -4   7  -2    4.11    0.41
   4  -7   3    7.05    0.84
  -4   7  -3    6.82    0.58
   4  -7   4    4.82    0.65
  -4   7  -4    5.33    0.51
   4  -7   5   21.92    1.01
  -4   7  -5   24.17    0.98
   4  -7   6   54.13    1.80
  -4   7  -6   51.57    1.48
   4  -7   7   18.44    1.49
  -4   7  -7   20.50    1.05
   4  -7   8   -0.09    0.78
  -4   7  -8    0.26    0.47
   4  -7   9   52.40    2.64
  -4   7  -9   52.62    1.85
   4  -7  10    7.31    1.23
  -4   7 -10    7.28    0.89
   4  -7  11   10.30    1.26
  -4   7 -11   11.23    0.96
   4  -7  12   10.00    2.46
  -4   7 -12   10.18    2.12
   4  -6 -15  130.89    5.00
  -4   6  15  134.35    4.44
   4  -6 -14    7.04    0.88
  -4   6  14    7.02    0.74
   4  -6 -13   87.25    2.55
  -4   6  13   97.70    2.85
   4  -6 -12    7.47    0.94
  -4   6  12    6.97    0.65
   4  -6 -11   -0.52    0.83
  -4   6  11    0.06    0.45
   4  -6 -10  163.75    3.59
  -4   6  10  161.73    3.61
   4  -6  -9   56.10    1.79
  -4   6   9   53.65    1.82
   4  -6  -8  296.91    5.72
  -4   6   8  289.82    5.92
   4  -6  -7  116.13    2.66
  -4   6   7  111.45    2.62
   4  -6  -6    8.20    0.67
  -4   6   6    6.39    0.46
   4  -6  -5    3.16    0.48
  -4   6   5    3.04    0.34
   4  -6  -4  282.82    5.60
  -4   6   4  267.97    5.71
   4  -6  -3   75.98    1.83
  -4   6   3   75.80    1.99
   4  -6  -2  381.36    7.06
  -4   6   2  371.75    7.55
   4  -6  -1   16.50    0.71
  -4   6   1   14.51    0.68
   4  -6   0  199.33    5.55
  -4   6   0  196.72    4.17
   4  -6   1    1.98    0.52
  -4   6  -1    1.31    0.29
   4  -6   2  411.01    7.67
  -4   6  -2  403.73    7.63
   4  -6   3    5.07    0.63
  -4   6  -3    4.57    0.40
   4  -6   4  427.06   12.22
  -4   6  -4  423.03    8.49
   4  -6   5   17.54    0.86
  -4   6  -5   18.28    0.75
   4  -6   6   43.17    1.74
  -4   6  -6   42.89    1.27
   4  -6   7   14.23    0.99
  -4   6  -7   14.03    0.72
   4  -6   8   51.19    2.02
  -4   6  -8   49.16    1.60
   4  -6   9  107.44    3.30
  -4   6  -9  115.59    3.52
   4  -6  10   49.51    2.01
  -4   6 -10   54.39    1.83
   4  -6  11   -0.09    1.27
  -4   6 -11    0.50    0.98
   4  -6  12    1.20    1.17
  -4   6 -12    2.02    0.69
   4  -5 -16    1.43    0.73
  -4   5  16    2.60    0.76
   4  -5 -15    1.42    0.74
  -4   5  15    2.81    0.60
   4  -5 -14    8.59    0.82
  -4   5  14    8.75    0.82
   4  -5 -13   13.32    0.97
  -4   5  13   12.82    0.75
   4  -5 -12    3.91    0.65
  -4   5  12    3.89    0.61
   4  -5 -11    2.82    0.65
  -4   5  11    2.55    0.53
   4  -5 -10   86.84    2.13
  -4   5  10   90.82    2.29
   4  -5  -9   58.81    1.98
  -4   5   9   61.54    1.71
   4  -5  -8  356.70    6.88
  -4   5   8  346.36    7.20
   4  -5  -7   -0.35    0.44
  -4   5   7    0.28    0.32
   4  -5  -6   86.53    2.46
  -4   5   6   79.45    2.04
   4  -5  -5  616.38   11.80
  -4   5   5  609.70   13.22
   4  -5  -4   64.74    1.72
  -4   5   4   60.74    1.55
   4  -5  -3  103.15    2.53
  -4   5   3  102.68    2.47
   4  -5  -2  944.55   16.46
  -4   5   2  916.00   18.66
   4  -5  -1   41.87    1.25
  -4   5   1   40.09    1.33
   4  -5   0    3.21    0.39
  -4   5   0    3.68    0.32
   4  -5   1  910.95   18.44
  -4   5  -1  876.72   15.61
   4  -5   2   29.74    0.95
  -4   5  -2   29.27    0.93
   4  -5   3  448.01    8.60
  -4   5  -3  439.96    8.49
   4  -5   4   18.64    0.85
  -4   5  -4   17.97    0.69
   4  -5   5   36.73    1.16
  -4   5  -5   36.90    1.15
   4  -5   6   36.88    1.25
  -4   5  -6   36.74    1.27
   4  -5   7  218.41    7.38
  -4   5  -7  209.64    4.65
   4  -5   8   57.32    1.86
  -4   5  -8   59.83    1.69
   4  -5   9   17.41    1.23
  -4   5  -9   17.93    0.95
   4  -5  10    7.22    1.07
  -4   5 -10    7.36    0.72
   4  -5  11   10.94    1.15
  -4   5 -11   12.24    0.86
   4  -5  12   27.34    1.39
  -4   5 -12   30.23    1.31
   4  -5  13    9.25    1.07
  -4   5 -13   10.75    0.91
   4  -4 -16    2.17    0.79
  -4   4  16    2.27    0.66
   4  -4 -15    3.69    0.75
  -4   4  15    4.67    0.64
   4  -4 -14   -0.13    0.66
  -4   4  14    0.40    0.62
   4  -4 -13   40.52    1.60
  -4   4  13   39.84    1.51
   4  -4 -12    9.71    0.79
  -4   4  12   10.48    0.65
   4  -4 -11   36.19    1.20
  -4   4  11   38.42    1.27
   4  -4 -10   14.55    0.82
  -4   4  10   14.66    0.83
   4  -4  -9    3.65    0.60
  -4   4   9    2.88    0.51
   4  -4  -8   73.42    1.83
  -4   4   8   80.25    2.38
   4  -4  -7   36.00    1.23
  -4   4   7   35.41    1.29
   4  -4  -6   43.52    1.34
  -4   4   6   39.58    1.32
   4  -4  -5    7.98    0.53
  -4   4   5    7.44    0.60
   4  -4  -4    3.66    0.40
  -4   4   4    5.03    0.37
   4  -4  -3  327.43    6.55
  -4   4   3  317.88    6.19
   4  -4  -2  296.52    7.17
  -4   4   2  294.36    5.86
   4  -4  -1   82.36    2.10
  -4   4   1   76.83    2.12
   4  -4   0   87.65    2.09
  -4   4   0   85.86    1.92
   4  -4   1   55.35    1.42
  -4   4  -1   52.25    1.25
   4  -4   2  195.55    3.88
  -4   4  -2  193.29    3.90
   4  -4   3  409.34   12.07
  -4   4  -3  396.19    7.53
   4  -4   4  464.85   11.10
  -4   4  -4  475.30   10.87
   4  -4   5    1.56    0.44
  -4   4  -5    1.70    0.33
   4  -4   6  236.23    4.69
  -4   4  -6  235.99    4.84
   4  -4   7   20.56    0.94
  -4   4  -7   19.68    0.83
   4  -4   8   80.58    2.23
  -4   4  -8   82.38    2.17
   4  -4   9    1.66    0.64
  -4   4  -9    1.02    0.42
   4  -4  10    6.39    1.06
  -4   4 -10    6.77    0.67
   4  -4  11  161.87    5.49
  -4   4 -11  169.70    5.48
   4  -4  12   27.92    1.31
  -4   4 -12   35.65    1.30
   4  -4  13    1.28    0.72
  -4   4 -13    1.45    0.65
   4  -4  14    0.87    1.41
  -4   4 -14    0.42    0.80
   4  -3 -16    1.76    0.66
  -4   3  16    3.59    0.66
   4  -3 -15   23.63    1.71
  -4   3  15   18.79    1.08
   4  -3 -14   78.71    3.05
  -4   3  14   82.06    2.57
   4  -3 -13    2.44    0.57
  -4   3  13    2.48    0.60
   4  -3 -12    1.94    0.61
  -4   3  12    1.36    0.51
   4  -3 -11   10.09    0.68
  -4   3  11    9.47    0.67
   4  -3 -10  221.28    4.79
  -4   3  10  226.68    4.99
   4  -3  -9   51.60    1.44
  -4   3   9   51.73    1.47
   4  -3  -8  175.53    4.24
  -4   3   8  173.55    4.02
   4  -3  -7    6.26    0.50
  -4   3   7    4.94    0.42
   4  -3  -6  843.78   15.63
  -4   3   6  834.10   15.26
   4  -3  -5 1360.83   24.28
  -4   3   5 1319.16   27.08
   4  -3  -4  197.33    4.01
  -4   3   4  195.44    4.18
   4  -3  -3  620.19   11.75
  -4   3   3  613.47   11.24
   4  -3  -2  226.16    4.66
  -4   3   2  221.32    4.34
   4  -3  -1    8.09    0.37
  -4   3   1    7.75    0.41
   4  -3   0   43.09    1.19
  -4   3   0   41.74    1.14
   4  -3   1  178.46    4.07
  -4   3  -1  169.08    4.19
   4  -3   2  182.34    3.92
  -4   3  -2  183.11    3.93
   4  -3   3 1594.51   31.43
  -4   3  -3 1564.35   52.06
   4  -3   4   43.29    1.14
  -4   3  -4   43.86    1.14
   4  -3   5   50.07    1.40
  -4   3  -5   52.27    1.43
   4  -3   6   32.04    0.98
  -4   3  -6   32.37    1.01
   4  -3   7   33.41    1.20
  -4   3  -7   31.73    1.08
   4  -3   8   77.39    2.19
  -4   3  -8   76.74    2.08
   4  -3   9   54.65    1.59
  -4   3  -9   53.76    1.55
   4  -3  10    8.97    0.78
  -4   3 -10    9.36    0.69
   4  -3  11   17.45    1.06
  -4   3 -11   16.81    0.90
   4  -3  12    2.08    0.93
  -4   3 -12    3.50    0.63
   4  -3  13    0.90    1.10
  -4   3 -13    0.61    0.57
   4  -3  14    3.74    0.61
  -4   3 -14    2.26    0.41
   4  -2 -16   21.72    1.33
  -4   2  16   15.62    1.00
   4  -2 -15   53.78    1.93
  -4   2  15   49.33    1.82
   4  -2 -14   17.95    0.91
  -4   2  14   19.71    1.07
   4  -2 -13    0.47    0.52
  -4   2  13   -0.11    0.47
   4  -2 -12   11.60    0.78
  -4   2  12   10.08    0.72
   4  -2 -11  237.63    4.88
  -4   2  11  245.00    5.07
   4  -2 -10   78.70    2.05
  -4   2  10   82.29    2.17
   4  -2  -9  423.46    8.70
  -4   2   9  450.89    8.92
   4  -2  -8   23.33    0.83
  -4   2   8   23.20    0.83
   4  -2  -7   15.96    0.66
  -4   2   7   16.75    0.61
   4  -2  -6  998.87   18.46
  -4   2   6 1004.61   18.34
   4  -2  -5  505.41    9.87
  -4   2   5  500.40   10.05
   4  -2  -4  413.52    8.22
  -4   2   4  409.22    8.28
   4  -2  -3 1834.90   36.67
  -4   2   3 1741.65   61.72
   4  -2  -2  235.56    5.00
  -4   2   2  227.39    4.72
   4  -2  -1  137.16    3.53
  -4   2   1  132.30    3.43
   4  -2   0 2714.57   62.39
   4  -2   1  871.53   15.57
  -4   2  -1  873.79   15.56
   4  -2   2  101.96    2.35
  -4   2  -2  101.35    2.33
   4  -2   3  579.66   11.45
  -4   2  -3  588.15   12.30
   4  -2   4    9.73    0.53
  -4   2  -4   10.26    0.48
   4  -2   5   23.46    0.83
  -4   2  -5   22.54    0.77
   4  -2   6  928.25   18.90
   4  -2   7  170.53    3.84
  -4   2  -7  166.13    3.77
   4  -2   8  450.86   12.65
  -4   2  -8  441.02    9.80
   4  -2   9    6.50    0.56
  -4   2  -9    5.60    0.51
   4  -2  10    4.64    0.65
  -4   2 -10    5.98    0.53
   4  -2  11  101.61    3.30
  -4   2 -11  116.56    4.41
   4  -2  12   22.26    1.01
  -4   2 -12   18.36    1.26
   4  -2  14    7.75    1.53
  -4   2 -14    7.64    1.02
   4  -2  15    1.82    1.39
  -4   2 -15    2.13    0.99
   4  -1 -16    1.52    0.57
  -4   1  16    1.05    0.62
   4  -1 -15    1.54    0.61
  -4   1  15    0.91    0.72
   4  -1 -14   15.47    0.77
  -4   1  14   15.54    0.93
   4  -1 -13    0.13    0.47
  -4   1  13    0.72    0.58
   4  -1 -12   39.58    1.32
  -4   1  12   41.85    1.43
   4  -1 -11    0.26    0.47
  -4   1  11    0.79    0.50
   4  -1 -10   70.00    1.74
  -4   1  10   73.51    2.01
   4  -1  -9    7.44    0.57
  -4   1   9    7.30    0.55
   4  -1  -8  276.20    5.73
  -4   1   8  284.46    5.59
   4  -1  -7  207.58    4.43
  -4   1   7  204.99    4.40
   4  -1  -6  648.73   11.99
  -4   1   6  630.05   11.77
   4  -1  -5   28.29    1.21
  -4   1   5   29.32    0.89
   4  -1  -4 1407.86   30.55
  -4   1   4 1402.09   25.16
   4  -1  -3  476.57    9.76
  -4   1   3  463.99    9.29
   4  -1  -2   93.96    2.29
  -4   1   2   92.31    2.18
   4  -1  -1 1727.82   43.48
  -4   1   1 1641.31   39.86
   4  -1   0  178.95    4.44
  -4   1   0  173.81    3.67
   4  -1   1   23.51    0.74
  -4   1  -1   23.78    0.84
   4  -1   2  840.11   30.90
   4  -1   3  183.06    4.09
  -4   1  -3  181.74    4.33
   4  -1   4  369.13    7.52
  -4   1  -4  371.81    8.38
   4  -1   5 1004.75   19.10
  -4   1  -5 1006.54   21.18
   4  -1   6   46.23    1.37
  -4   1  -6   45.84    1.18
   4  -1   7  268.05    6.55
  -4   1  -7  263.04    5.38
   4  -1   8   24.58    0.96
  -4   1  -8   23.10    0.96
   4  -1   9  117.64    2.87
  -4   1  -9  113.48    2.63
   4  -1  10   29.74    1.34
  -4   1 -10   33.55    1.10
   4  -1  11  105.04    3.57
  -4   1 -11  115.57    3.86
   4  -1  12    7.06    0.52
  -4   1 -12    5.16    0.57
   4  -1  13   26.14    1.68
  -4   1 -13   28.11    1.59
   4  -1  14    5.57    1.15
  -4   1 -14    6.08    0.88
   4  -1  15    0.98    1.70
  -4   1 -15    2.35    1.17
   4   0 -16    7.84    0.98
  -4   0  16    5.23    0.74
   4   0 -15   11.00    1.01
  -4   0  15   16.33    0.99
   4   0 -14   10.56    0.80
  -4   0  14   10.55    0.88
   4   0 -13   37.94    1.50
  -4   0  13   40.16    1.47
   4   0 -12   29.68    1.02
  -4   0  12   30.19    1.12
   4   0 -11  136.48    3.22
  -4   0  11  145.13    3.37
   4   0 -10  138.63    3.15
  -4   0  10  140.75    3.39
   4   0  -9  336.76    6.77
  -4   0   9  340.50    7.81
   4   0  -8   45.61    1.21
  -4   0   8   47.40    1.30
   4   0  -7   80.76    2.18
  -4   0   7   83.21    1.96
   4   0  -6  415.06    9.24
  -4   0   6  416.55    8.60
   4   0  -5  363.43    7.39
  -4   0   5  359.57    7.39
   4   0  -4  823.26   15.48
  -4   0   4  807.86   18.24
   4   0  -3  693.72   13.62
  -4   0   3  658.82   14.36
   4   0  -2 1607.80   32.49
  -4   0   2 1504.27   38.04
   4   0  -1 1126.47   29.77
  -4   0   1 1016.73   38.00
   4   0   1  285.92    7.16
  -4   0  -1  283.85    6.76
   4   0   2  384.46    8.10
  -4   0  -2  390.72    7.89
   4   0   3   14.08    0.61
  -4   0  -3   13.42    0.56
   4   0   4   14.02    0.60
  -4   0  -4   12.03    0.45
   4   0   5   14.54    0.66
  -4   0  -5   13.81    0.53
   4   0   6    0.96    0.32
  -4   0  -6    0.56    0.29
   4   0   7    0.83    0.32
  -4   0  -7    0.58    0.26
   4   0   8  295.20    9.09
  -4   0  -8  315.21    7.08
   4   0   9    0.09    0.42
  -4   0  -9    0.25    0.33
   4   0  10  101.93    3.68
  -4   0 -10  124.85    4.01
   4   0  11   23.41    0.89
  -4   0 -11   18.54    1.11
   4   0  12   29.92    1.69
  -4   0 -12   32.37    1.50
  -4   0 -13  139.64    4.44
   4   0  14    7.41    1.38
  -4   0 -14    8.01    1.04
   4   0  15    2.34    1.32
  -4   0 -15    3.13    0.90
   4   0  16   14.01    2.12
  -4   0 -16   13.02    2.26
   4   1 -16    3.85    0.57
  -4  -1  16    2.94    0.78
   4   1 -15   25.56    1.40
  -4  -1  15   19.77    1.07
   4   1 -14   11.76    0.76
  -4  -1  14    9.93    0.83
   4   1 -13   41.28    1.34
  -4  -1  13   41.54    1.55
   4   1 -12  235.94    6.56
  -4  -1  12  229.50    5.29
   4   1 -11    3.67    0.46
  -4  -1  11    3.97    0.54
  -4  -1  10  411.43   11.31
   4   1  -9   25.19    0.83
  -4  -1   9   25.48    0.87
   4   1  -8   84.31    2.62
  -4  -1   8   90.99    2.10
   4   1  -7  157.44    3.39
  -4  -1   7  157.29    3.34
   4   1  -6 1737.64   65.03
  -4  -1   6 1741.11   59.48
   4   1  -5  128.72    3.68
  -4  -1   5  126.42    2.76
   4   1  -4  622.07   14.06
  -4  -1   4  617.21   11.62
   4   1  -3   50.55    1.59
  -4  -1   3   49.82    1.41
   4   1  -2  530.66   14.37
  -4  -1   2  521.92   13.83
   4   1   1 1423.59   36.84
  -4  -1  -1 1339.73   50.23
   4   1   2  460.14   12.71
  -4  -1  -2  419.72   12.16
   4   1   3  205.50    4.90
  -4  -1  -3  198.70    5.06
   4   1   4  246.05    5.63
  -4  -1  -4  253.76    5.36
   4   1   6  348.19    7.00
  -4  -1  -6  337.83    7.58
   4   1   7  621.71   11.57
  -4  -1  -7  618.27   11.32
   4   1   8    2.52    0.35
  -4  -1  -8    2.19    0.31
   4   1   9   17.99    0.72
  -4  -1  -9   17.92    0.73
   4   1  10  137.77    4.43
  -4  -1 -10  129.00    4.12
   4   1  11  314.82   12.46
  -4  -1 -11  316.24    8.54
   4   1  12    6.13    1.00
  -4  -1 -12    5.94    0.93
   4   1  13    9.14    1.32
  -4  -1 -13   11.45    1.08
   4   1  14    3.37    1.10
  -4  -1 -14    2.56    0.85
   4   1  15    5.43    1.27
  -4  -1 -15    6.01    0.91
   4   1  16   24.93    1.96
  -4  -1 -16   27.77    1.82
   4   2 -16    0.56    0.94
  -4  -2  16   -0.26    1.29
   4   2 -15   37.58    2.01
  -4  -2  15   41.39    2.27
   4   2 -14    1.36    0.54
  -4  -2  14    1.45    0.67
   4   2 -13   14.15    0.73
  -4  -2  13   11.53    0.83
   4   2 -12    1.40    0.60
  -4  -2  12    2.29    0.71
   4   2 -11   84.71    2.09
  -4  -2  11   85.40    2.73
   4   2 -10    0.07    0.39
  -4  -2  10    0.48    0.56
   4   2  -9  161.88    3.81
  -4  -2   9  157.59    3.42
   4   2  -8    4.64    0.43
  -4  -2   8    4.82    0.48
   4   2  -7  760.92   14.26
  -4  -2   7  820.40   19.86
   4   2  -6   34.35    1.00
  -4  -2   6   34.86    1.04
   4   2  -5  369.72    7.52
  -4  -2   5  385.26    7.65
   4   2  -4   19.61    0.68
  -4  -2   4   20.19    0.80
  -4  -2   3 1223.31   44.15
   4   2  -2   46.67    1.28
  -4  -2   2   42.17    1.41
   4   2   0  203.13    6.27
  -4  -2   0  192.52    6.56
   4   2   1  986.18   26.13
  -4  -2  -1  971.37   24.96
   4   2   2  586.49   16.16
  -4  -2  -2  572.29   15.69
   4   2   3   25.89    0.94
  -4  -2  -3   26.41    0.95
   4   2   4 1635.22   55.07
   4   2   5  232.64    5.22
  -4  -2  -5  226.09    4.82
   4   2   6  342.62    6.82
  -4  -2  -6  333.57    7.74
   4   2   7   15.37    0.68
  -4  -2  -7   15.77    0.63
   4   2   8    1.56    0.32
  -4  -2  -8    1.58    0.35
   4   2   9  117.54    4.35
  -4  -2  -9  125.37    3.43
   4   2  10  601.94   16.15
  -4  -2 -10  593.45   20.95
   4   2  11    0.72    0.82
  -4  -2 -11    1.11    0.71
  -4  -2 -12  372.89    9.91
   4   2  13    2.29    0.99
  -4  -2 -13    2.88    0.89
   4   2  14   44.83    2.23
  -4  -2 -14   50.31    2.06
   4   2  15   49.01    3.04
  -4  -2 -15   50.86    2.40
   4   2  16   32.61    2.19
  -4  -2 -16   34.40    1.84
   4   3 -15    2.13    0.63
  -4  -3  15    2.95    0.91
   4   3 -14    0.03    0.65
  -4  -3  14    0.03    0.73
   4   3 -13   20.71    0.98
  -4  -3  13   19.42    1.11
   4   3 -12  266.33    7.56
   4   3 -11   16.78    0.76
  -4  -3  11   16.84    0.86
   4   3 -10  149.78    3.18
  -4  -3  10  154.28    3.98
   4   3  -9   34.29    1.16
  -4  -3   9   34.46    1.16
   4   3  -8   19.97    0.76
  -4  -3   8   22.34    0.82
   4   3  -7   40.08    1.22
  -4  -3   7   43.38    1.34
   4   3  -6  138.24    3.61
  -4  -3   6  144.68    3.01
   4   3  -5  148.86    3.66
  -4  -3   5  153.94    3.37
   4   3  -4  892.30   16.28
  -4  -3   4  908.75   16.27
   4   3  -3  317.53    6.56
  -4  -3   3  306.92    7.05
   4   3  -2   57.50    1.74
  -4  -3   2   60.47    1.70
   4   3  -1  250.23    6.99
  -4  -3   1  214.36    8.46
   4   3   0  115.29    3.65
  -4  -3   0   91.73    3.03
   4   3   1  654.55   17.16
  -4  -3  -1  675.13   18.25
   4   3   2  203.78    6.30
  -4  -3  -2  219.70    5.49
   4   3   3  110.71    2.67
  -4  -3  -3  107.99    2.29
   4   3   4  219.86    4.75
  -4  -3  -4  208.30    5.14
   4   3   5  124.49    3.02
  -4  -3  -5  123.29    2.82
   4   3   6   18.59    0.73
  -4  -3  -6   18.79    0.67
   4   3   7  245.25    5.27
  -4  -3  -7  241.12    5.44
   4   3   8    0.54    0.28
  -4  -3  -8    0.75    0.29
   4   3   9  165.55    5.26
  -4  -3  -9  179.95    4.57
   4   3  10    5.80    0.35
  -4  -3 -10    5.82    0.50
   4   3  11    1.39    0.74
  -4  -3 -11    2.22    0.99
   4   3  12   19.78    1.44
  -4  -3 -12   23.61    1.39
   4   3  13   83.94    3.58
  -4  -3 -13   92.44    3.34
   4   3  14   -0.06    1.14
  -4  -3 -14    0.43    0.93
   4   3  15   15.63    1.45
  -4  -3 -15   15.73    1.40
   4   3  16    2.18    1.36
  -4  -3 -16    1.61    1.33
   4   3  17   15.54    1.94
  -4  -3 -17   20.45    1.96
   4   4 -15    0.63    0.62
  -4  -4  15    0.04    0.74
   4   4 -14    0.74    0.65
  -4  -4  14    1.51    0.87
   4   4 -13  146.97    6.34
   4   4 -12   23.72    1.04
  -4  -4  12   20.92    1.19
   4   4 -11   35.74    1.21
  -4  -4  11   36.14    1.30
   4   4 -10    3.52    0.47
  -4  -4  10    3.74    0.52
   4   4  -9    2.41    0.44
  -4  -4   9    2.82    0.54
   4   4  -8    5.48    0.48
  -4  -4   8    6.66    0.62
   4   4  -7 1289.95   26.58
  -4  -4   7 1310.52   42.96
   4   4  -6   18.54    0.71
  -4  -4   6   20.44    0.74
   4   4  -5  748.21   13.90
  -4  -4   5  790.06   20.13
   4   4  -4    3.84    0.39
  -4  -4   4    4.19    0.45
   4   4  -3  652.18   12.68
  -4  -4   3  675.37   14.48
   4   4  -2  755.11   14.04
  -4  -4   2  739.50   18.92
   4   4  -1 1620.84   39.55
  -4  -4   1 1612.98   54.56
   4   4   0  622.65   14.02
  -4  -4   0  565.26   15.29
   4   4   1  499.89    9.53
  -4  -4  -1  501.06   10.14
   4   4   2  400.40    8.96
  -4  -4  -2  410.61    9.71
   4   4   3    6.77    0.39
  -4  -4  -3    6.62    0.39
   4   4   4 2642.28   87.78
   4   4   5  334.77    7.02
  -4  -4  -5  329.03    6.98
   4   4   6  578.62   11.17
  -4  -4  -6  570.60   12.34
   4   4   7  138.92    3.33
  -4  -4  -7  138.77    3.11
   4   4   8   18.93    0.68
  -4  -4  -8   18.64    0.72
   4   4   9  129.11    3.38
  -4  -4  -9  103.79    3.64
   4   4  10  406.47   10.66
  -4  -4 -10  410.22   15.11
   4   4  11    0.33    0.78
  -4  -4 -11    0.22    0.72
   4   4  12  104.39    3.61
  -4  -4 -12  114.96    4.07
   4   4  13    6.44    1.08
  -4  -4 -13    6.16    0.98
   4   4  14    0.09    0.96
  -4  -4 -14    0.97    0.83
   4   4  15    1.34    1.19
  -4  -4 -15    1.22    1.14
   4   4  16   41.97    2.47
  -4  -4 -16   40.73    2.08
   4   4  17   16.42    1.97
  -4  -4 -17   17.17    1.68
   4   5 -14    5.49    0.79
  -4  -5  14    5.47    0.98
   4   5 -13   31.63    1.53
  -4  -5  13   37.21    1.81
   4   5 -12    7.04    0.67
  -4  -5  12    6.04    0.87
   4   5 -11   32.87    1.23
  -4  -5  11   33.39    1.73
   4   5 -10  173.41    3.81
  -4  -5  10  162.53    5.22
   4   5  -9   39.48    1.44
  -4  -5   9   38.29    1.62
   4   5  -8  256.94    5.19
  -4  -5   8  267.55   10.95
   4   5  -7   17.39    0.77
  -4  -5   7   20.27    0.85
   4   5  -6  162.97    3.72
  -4  -5   6  168.76    5.60
   4   5  -5    4.25    0.54
  -4  -5   5    3.74    0.52
   4   5  -4  398.97    8.16
  -4  -5   4  418.94    9.41
   4   5  -3  174.81    4.20
  -4  -5   3  187.44    5.43
   4   5  -2 1283.21   26.64
  -4  -5   2 1184.37   30.86
   4   5  -1   55.97    1.48
  -4  -5   1   54.50    1.88
   4   5   0  205.99    4.23
  -4  -5   0  211.75    5.18
   4   5   1  246.17    5.08
  -4  -5  -1  254.90    6.15
   4   5   2  214.79    4.55
  -4  -5  -2  225.79    5.89
   4   5   3 1285.28   23.39
  -4  -5  -3 1300.83   26.92
   4   5   4  770.58   16.60
  -4  -5  -4  776.34   16.51
   4   5   5  324.16    6.56
  -4  -5  -5  330.27    7.17
   4   5   6  240.03    5.72
  -4  -5  -6  238.93    4.99
   4   5   7  598.19   11.22
  -4  -5  -7  610.61   15.88
   4   5   8  292.53    7.02
  -4  -5  -8  316.08    7.10
   4   5   9  638.25   18.81
  -4  -5  -9  668.38   17.85
   4   5  10   38.00    1.29
  -4  -5 -10   35.07    1.09
   4   5  11  125.99    4.06
  -4  -5 -11  129.92    4.40
   4   5  12   32.61    1.64
  -4  -5 -12   34.26    1.64
   4   5  13   36.37    2.02
  -4  -5 -13   36.29    1.93
   4   5  14   93.35    3.58
  -4  -5 -14   97.80    3.56
  -4  -5 -15  249.40   10.62
   4   5  16    6.41    1.38
  -4  -5 -16    6.12    1.22
   4   5  17    1.04    1.33
  -4  -5 -17    0.71    1.28
   4   6 -14    2.93    0.68
  -4  -6  14    2.61    0.93
   4   6 -13   19.59    1.00
  -4  -6  13   16.26    1.20
   4   6 -12    0.37    0.61
  -4  -6  12    0.35    0.83
   4   6 -11  156.27    4.24
  -4  -6  11  125.68    7.66
   4   6 -10   13.68    0.87
  -4  -6  10   13.20    0.98
   4   6  -9   30.56    1.16
  -4  -6   9   30.43    1.29
   4   6  -8   42.66    1.34
  -4  -6   8   43.58    1.41
   4   6  -7  252.72    5.27
  -4  -6   7  267.36   12.42
   4   6  -6    0.26    0.33
  -4  -6   6    0.98    0.53
   4   6  -5  242.54    5.03
  -4  -6   5  284.50    8.11
   4   6  -4    0.47    0.33
  -4  -6   4   -0.15    0.43
   4   6  -3  239.25    5.04
  -4  -6   3  252.75    6.31
   4   6  -2  139.40    3.23
  -4  -6   2  145.94    3.23
   4   6  -1  186.22    4.13
  -4  -6   1  201.98    5.40
   4   6   0  203.64    4.57
  -4  -6   0  204.31    5.81
   4   6   1  181.17    3.79
  -4  -6  -1  191.42    4.12
   4   6   2    1.12    0.25
  -4  -6  -2    0.98    0.31
   4   6   3   33.98    0.94
  -4  -6  -3   35.23    1.31
   4   6   4  105.85    2.51
  -4  -6  -4  105.59    3.05
   4   6   5  121.15    2.73
  -4  -6  -5  126.91    2.80
   4   6   6 1022.36   18.12
  -4  -6  -6 1048.66   26.58
   4   6   7   41.60    1.16
  -4  -6  -7   39.67    1.18
   4   6   8   37.37    1.21
  -4  -6  -8   35.35    1.30
   4   6   9   34.02    1.09
  -4  -6  -9   34.67    1.12
   4   6  10    1.23    0.40
  -4  -6 -10    1.37    0.40
   4   6  11    0.93    0.40
  -4  -6 -11    1.04    0.34
   4   6  12   79.75    3.13
  -4  -6 -12   82.68    3.37
   4   6  13    9.48    1.26
  -4  -6 -13   10.39    1.47
   4   6  14   33.08    2.16
  -4  -6 -14   29.34    2.12
   4   6  15    5.52    1.55
  -4  -6 -15    3.98    1.43
   4   6  16    0.57    1.65
  -4  -6 -16    3.48    1.54
   4   7 -14   14.45    1.60
  -4  -7  14    9.11    1.50
   4   7 -13   14.16    1.08
  -4  -7  13   14.83    1.61
   4   7 -12    8.79    0.87
  -4  -7  12    8.59    1.22
   4   7 -11   19.71    1.02
  -4  -7  11   17.73    1.27
   4   7 -10   47.04    1.48
  -4  -7  10   39.45    1.68
   4   7  -9    2.92    0.63
  -4  -7   9    3.48    0.99
   4   7  -8  399.07   14.97
   4   7  -7   45.48    1.41
  -4  -7   7   47.18    1.60
   4   7  -6  118.77    3.65
  -4  -7   6  131.88    7.54
   4   7  -5   66.52    1.94
  -4  -7   5   75.50    2.26
   4   7  -4   34.85    1.16
  -4  -7   4   36.92    1.38
   4   7  -3  210.07    4.54
  -4  -7   3  229.93    5.27
   4   7  -2  629.81   12.00
  -4  -7   2  710.74   18.25
   4   7  -1   11.94    0.50
  -4  -7   1   11.97    0.72
   4   7   0  114.25    2.49
  -4  -7   0  117.72    3.64
   4   7   1   96.33    2.38
  -4  -7  -1   97.56    2.28
   4   7   2   97.97    2.30
  -4  -7  -2  108.02    3.04
   4   7   3  876.01   22.87
  -4  -7  -3  894.82   23.13
   4   7   4   78.26    1.95
  -4  -7  -4   84.33    2.09
   4   7   5   29.56    1.02
  -4  -7  -5   27.98    1.04
   4   7   6    2.30    0.40
  -4  -7  -6    2.47    0.43
   4   7   7  112.57    3.14
  -4  -7  -7  121.83    2.96
   4   7   8   -0.25    0.39
  -4  -7  -8    1.01    0.46
   4   7   9  340.73    6.99
  -4  -7  -9  361.92    8.40
   4   7  10   16.19    0.83
  -4  -7 -10   14.57    0.86
   4   7  11   95.36    2.81
  -4  -7 -11   87.46    3.27
   4   7  12  164.20    5.19
  -4  -7 -12  161.22    4.90
   4   7  13    0.45    0.95
  -4  -7 -13    0.55    1.12
   4   7  14    0.75    0.98
  -4  -7 -14    1.26    1.01
   4   7  15   42.28    2.27
  -4  -7 -15   38.73    2.23
   4   7  16    1.61    1.12
  -4  -7 -16    1.84    1.30
   4   8 -13    3.58    1.43
  -4  -8  13    1.45    1.73
   4   8 -12   14.53    1.22
  -4  -8  12   10.88    1.45
   4   8 -11   57.09    2.70
  -4  -8  11   45.56    2.18
   4   8 -10   15.97    1.07
  -4  -8  10   14.96    1.21
   4   8  -9   20.26    1.19
  -4  -8   9   19.55    1.26
   4   8  -8  167.51    3.93
  -4  -8   8  163.98    8.28
   4   8  -7   10.76    0.80
  -4  -8   7   10.47    1.09
   4   8  -6    1.32    0.47
  -4  -8   6    0.73    0.65
   4   8  -5  177.29    4.18
  -4  -8   5  184.26    5.00
   4   8  -4    9.94    0.62
  -4  -8   4   11.51    0.80
   4   8  -3  421.92    8.86
  -4  -8   3  483.22   19.75
   4   8  -2    0.72    0.35
  -4  -8   2    0.94    0.50
   4   8  -1  222.72    5.05
   4   8   0   95.63    2.29
  -4  -8   0  102.70    2.70
   4   8   1  193.22    4.38
  -4  -8  -1  209.91    5.03
   4   8   2  702.58   13.04
  -4  -8  -2  822.41   30.97
   4   8   3   79.19    1.99
  -4  -8  -3   81.89    2.05
   4   8   4    0.36    0.29
  -4  -8  -4    0.48    0.42
   4   8   5  156.05    4.28
  -4  -8  -5  161.94    4.07
   4   8   6  452.93    8.93
  -4  -8  -6  448.81   17.30
   4   8   7   27.92    1.02
  -4  -8  -7   28.68    1.04
   4   8   8  445.35    8.50
  -4  -8  -8  413.27   12.42
   4   8   9   44.57    1.40
  -4  -8  -9   43.77    1.42
   4   8  10    6.97    0.66
  -4  -8 -10    7.84    0.64
   4   8  11    0.73    0.44
  -4  -8 -11    1.01    0.53
   4   8  12   39.84    2.07
  -4  -8 -12   27.45    1.15
   4   8  13   50.24    2.40
  -4  -8 -13   49.70    2.36
   4   8  14   65.32    2.89
  -4  -8 -14   65.28    2.80
   4   8  15    2.60    0.96
  -4  -8 -15    1.66    1.16
   4   8  16    0.20    1.04
  -4  -8 -16    0.31    1.18
   4   9 -12   15.46    1.84
  -4  -9  12   13.14    1.98
   4   9 -11    3.14    0.73
  -4  -9  11    2.46    1.11
   4   9 -10    1.01    0.78
  -4  -9  10    0.76    1.07
   4   9  -9   15.02    0.94
  -4  -9   9   13.94    1.32
   4   9  -8   76.67    2.24
  -4  -9   8   67.80    2.92
   4   9  -7    4.36    0.60
  -4  -9   7    2.15    0.88
   4   9  -6  139.05    3.59
  -4  -9   6  126.58    4.93
   4   9  -5    3.96    0.52
  -4  -9   5    3.13    0.74
   4   9  -4    6.34    0.53
  -4  -9   4    7.54    0.77
   4   9  -3    2.42    0.48
  -4  -9   3    3.01    0.75
   4   9  -2    9.21    0.55
  -4  -9   2    9.50    0.71
   4   9  -1   32.06    1.10
  -4  -9   1   32.03    1.26
   4   9   0   97.28    2.62
  -4  -9   0  107.13    2.83
   4   9   1   45.05    1.36
  -4  -9  -1   52.46    1.79
   4   9   2  179.28    4.17
  -4  -9  -2  194.66    5.18
   4   9   3    0.34    0.39
  -4  -9  -3    0.14    0.55
   4   9   4   10.86    0.69
  -4  -9  -4   12.61    0.88
   4   9   5   77.52    2.01
  -4  -9  -5   81.27    2.33
   4   9   6    3.65    0.46
  -4  -9  -6    3.55    0.62
   4   9   7   48.03    1.45
  -4  -9  -7   50.79    1.51
   4   9   8   39.01    1.22
  -4  -9  -8   39.05    1.22
   4   9   9    0.74    0.58
  -4  -9  -9    1.18    0.65
   4   9  10  152.88    4.23
  -4  -9 -10  150.50    5.14
   4   9  11  181.35    5.07
  -4  -9 -11  198.37    6.07
   4   9  12   16.01    1.30
  -4  -9 -12   13.80    0.94
   4   9  13    7.71    0.84
  -4  -9 -13    7.52    0.93
   4   9  14    5.74    1.00
  -4  -9 -14    4.54    1.14
   4   9  15    4.68    1.02
  -4  -9 -15    4.02    1.31
   4  10 -10    3.68    0.95
  -4 -10  10    3.33    1.33
   4  10  -9   33.22    1.64
  -4 -10   9   29.41    2.13
   4  10  -8   11.42    0.91
  -4 -10   8    9.16    1.29
   4  10  -7   18.72    0.99
  -4 -10   7   15.35    1.51
   4  10  -6   37.49    1.49
  -4 -10   6   32.94    1.77
   4  10  -5   27.10    1.09
  -4 -10   5   24.34    1.38
   4  10  -4   28.98    1.14
  -4 -10   4   29.63    1.52
   4  10  -3  202.03    4.45
  -4 -10   3  202.54    6.41
   4  10  -2    2.73    0.46
  -4 -10   2    2.69    0.65
   4  10  -1   83.45    2.18
  -4 -10   1   83.16    3.21
   4  10   0  142.49    3.37
  -4 -10   0  139.91    3.23
   4  10   1  160.75    3.93
  -4 -10  -1  173.45    5.41
   4  10   2  192.09    4.17
  -4 -10  -2  198.14    4.31
   4  10   3  128.62    3.14
  -4 -10  -3  141.74    3.72
   4  10   4    7.85    0.58
  -4 -10  -4    7.92    0.73
   4  10   5    7.24    0.57
  -4 -10  -5    7.45    0.83
   4  10   6   67.47    1.93
  -4 -10  -6   70.63    2.04
   4  10   7    9.42    0.67
  -4 -10  -7    9.68    0.77
   4  10   8   58.46    1.76
  -4 -10  -8   57.92    1.75
   4  10   9    1.63    0.62
  -4 -10  -9    0.89    0.67
   4  10  10    2.73    0.64
  -4 -10 -10    2.30    0.93
   4  10  11   -0.25    0.77
  -4 -10 -11    0.55    0.77
   4  10  12   11.10    0.77
  -4 -10 -12   11.30    1.04
   4  10  13    0.68    0.62
  -4 -10 -13    0.30    0.65
   4  10  14    0.15    0.63
  -4 -10 -14    0.42    0.60
   4  10  15   -0.41    0.83
  -4 -10 -15   -0.19    1.47
   4  11  -8    0.55    0.97
  -4 -11   8    0.51    1.38
   4  11  -7   12.99    0.97
  -4 -11   7   10.50    1.27
   4  11  -6   69.41    2.42
  -4 -11   6   57.53    2.46
   4  11  -5   65.84    2.15
  -4 -11   5   53.46    2.06
   4  11  -4   58.73    1.83
  -4 -11   4   52.75    2.03
   4  11  -3   16.85    0.95
  -4 -11   3   14.05    1.22
   4  11  -2   37.07    1.36
  -4 -11   2   35.20    1.45
   4  11  -1   14.16    0.79
  -4 -11   1   13.45    1.00
   4  11   0  116.20    2.76
  -4 -11   0  111.84    3.00
   4  11   1   35.00    1.15
  -4 -11  -1   32.46    1.26
   4  11   2  275.74    5.72
  -4 -11  -2  266.72    8.74
   4  11   3    5.81    0.55
  -4 -11  -3    5.27    0.77
   4  11   4   47.44    1.56
  -4 -11  -4   44.94    1.55
   4  11   5   56.60    1.65
  -4 -11  -5   54.75    2.16
   4  11   6    0.69    0.57
  -4 -11  -6    0.46    0.76
   4  11   7  327.58    6.67
  -4 -11  -7  318.66   10.21
   4  11   8   44.07    1.59
  -4 -11  -8   41.03    1.83
   4  11   9    7.04    0.74
  -4 -11  -9    6.76    0.90
   4  11  10   22.81    1.12
  -4 -11 -10   24.05    1.38
   4  11  11   45.00    1.72
  -4 -11 -11   40.14    1.75
   4  11  12   10.36    0.88
  -4 -11 -12    8.88    1.04
   4  11  13   30.81    1.56
  -4 -11 -13   11.47    1.62
   4  11  14    7.58    1.19
  -4 -11 -14    5.55    1.62
   4  12  -7   37.73    2.28
  -4 -12   7   25.82    2.84
   4  12  -6   -0.57    1.06
  -4 -12   6    1.14    1.51
   4  12  -5    7.69    0.83
  -4 -12   5    5.55    1.14
   4  12  -4   10.14    0.96
  -4 -12   4   10.09    1.36
   4  12  -3    0.17    0.63
  -4 -12   3   -0.24    0.95
   4  12  -2   30.76    1.27
  -4 -12   2   26.68    1.47
   4  12  -1  170.67    4.18
  -4 -12   1  145.53    4.71
   4  12   0   10.06    0.84
  -4 -12   0    9.67    1.08
   4  12   1  134.50    3.31
  -4 -12  -1  125.06    3.66
   4  12   2   12.98    0.83
  -4 -12  -2   11.09    1.18
   4  12   3   26.86    1.04
  -4 -12  -3   26.01    1.27
   4  12   4   15.72    0.87
  -4 -12  -4   15.89    1.47
   4  12   5  162.46    3.90
  -4 -12  -5  152.07    5.03
   4  12   6   20.60    1.16
  -4 -12  -6   18.54    1.36
   4  12   7   51.41    1.76
  -4 -12  -7   48.80    1.75
   4  12   8    1.95    0.66
  -4 -12  -8    1.07    0.86
   4  12   9    0.65    0.61
  -4 -12  -9    0.63    0.89
   4  12  10   28.43    1.37
  -4 -12 -10   26.35    1.60
   4  12  11   22.43    1.17
  -4 -12 -11   18.91    1.39
   4  12  12   26.70    1.39
  -4 -12 -12   21.79    1.52
   4  12  13    7.23    1.38
  -4 -12 -13    5.93    1.21
   4  13  -5    0.61    1.53
  -4 -13   5    1.14    2.31
   4  13  -4   69.54    3.36
  -4 -13   4   55.08    3.41
   4  13  -3   12.29    1.45
  -4 -13   3   11.08    2.42
   4  13  -2   15.88    1.04
  -4 -13   2   13.17    1.28
   4  13  -1    0.50    0.73
  -4 -13   1    0.45    1.08
   4  13   0    0.44    0.56
  -4 -13   0    1.23    0.89
   4  13   1   17.69    0.97
  -4 -13  -1   14.73    1.17
   4  13   2   45.93    1.44
  -4 -13  -2   37.60    1.59
   4  13   3    6.02    0.86
  -4 -13  -3    3.88    1.11
   4  13   4   84.80    2.46
  -4 -13  -4   73.33    2.59
   4  13   5   90.42    2.46
  -4 -13  -5   82.82    3.57
   4  13   6   36.56    1.42
  -4 -13  -6   32.81    1.69
   4  13   7   14.71    1.11
  -4 -13  -7   12.75    1.30
   4  13   8   12.63    1.05
  -4 -13  -8    9.80    1.26
   4  13   9    6.67    1.02
  -4 -13  -9    4.02    1.32
   4  13  10    1.15    0.79
  -4 -13 -10    1.69    1.10
   4  13  11    0.46    0.77
  -4 -13 -11    1.48    1.15
   4  13  12    0.10    1.25
  -4 -13 -12    0.51    1.40
   4  14  -2    1.96    2.10
  -4 -14   2    2.42    3.34
   4  14  -1   25.42    2.06
  -4 -14   1   19.41    2.35
   4  14   0   21.28    1.83
  -4 -14   0   15.14    2.09
   4  14   1   85.60    3.74
  -4 -14  -1   63.70    3.98
   4  14   2    1.28    0.99
  -4 -14  -2    2.81    1.54
   4  14   3    6.17    0.90
  -4 -14  -3    5.25    1.17
   4  14   4   10.28    1.07
  -4 -14  -4    8.94    1.28
   4  14   5   29.48    1.51
  -4 -14  -5   23.12    1.82
   4  14   6    9.58    0.99
  -4 -14  -6    8.36    1.23
   4  14   7   41.16    1.90
  -4 -14  -7   33.78    1.87
   4  14   8    1.80    0.79
  -4 -14  -8    1.84    1.07
   4  14   9    0.47    0.95
  -4 -14  -9   -0.24    1.56
   4  14  10    7.38    1.62
  -4 -14 -10    8.03    1.82
   4  14  11    2.64    1.79
  -4 -14 -11    2.72    1.91
   5 -11 -10   19.36    4.45
  -5  11  10   12.31    1.70
   5 -11  -9    0.43    2.13
  -5  11   9    2.44    1.83
   5 -11  -8    0.57    1.70
  -5  11   8    1.39    0.86
   5 -11  -7    9.61    1.40
  -5  11   7   11.79    0.91
   5 -11  -6   65.07    2.69
  -5  11   6   71.48    2.34
   5 -11  -5   15.62    1.82
  -5  11   5   19.53    1.08
   5 -11  -4   -0.07    1.04
  -5  11   4   -0.13    0.65
   5 -11  -3    2.81    1.05
  -5  11   3    3.84    0.64
   5 -11  -2    4.60    1.22
  -5  11   2    4.54    0.72
   5 -11  -1    4.97    1.32
  -5  11   1    5.84    0.84
   5 -11   0   26.16    1.76
  -5  11   0   26.25    1.18
   5 -11   1   -0.32    1.17
  -5  11  -1    0.20    0.76
   5 -11   2   29.44    2.38
  -5  11  -2   35.07    2.08
   5 -10 -13    0.33    1.90
  -5  10  13    0.94    1.68
   5 -10 -12   15.87    2.34
  -5  10  12   18.82    1.83
   5 -10 -11    1.18    1.36
  -5  10  11    0.28    0.91
   5 -10 -10   65.84    3.32
  -5  10  10   71.93    2.39
   5 -10  -9   12.16    1.40
  -5  10   9   12.96    0.98
   5 -10  -8    7.99    1.27
  -5  10   8   10.35    0.77
   5 -10  -7   37.93    1.77
  -5  10   7   43.26    1.42
   5 -10  -6   91.35    3.24
  -5  10   6   91.37    2.46
   5 -10  -5    0.09    0.96
  -5  10   5    0.76    0.58
   5 -10  -4   32.76    1.53
  -5  10   4   33.15    1.30
   5 -10  -3   10.06    1.19
  -5  10   3   10.29    0.83
   5 -10  -2   17.56    1.51
  -5  10   2   20.11    0.94
   5 -10  -1  156.46    5.64
  -5  10   1  141.65    3.93
   5 -10   0   12.66    1.43
  -5  10   0   13.13    0.85
   5 -10   1   15.51    1.36
  -5  10  -1   16.55    0.99
   5 -10   2    2.41    1.40
  -5  10  -2    3.37    0.78
   5 -10   3    2.19    1.29
  -5  10  -3    3.71    0.86
   5 -10   4   43.64    2.39
  -5  10  -4   40.28    1.65
   5 -10   5   18.64    1.49
  -5  10  -5   18.66    1.01
   5 -10   6   -0.23    3.61
   5  -9 -14   -0.07    1.68
  -5   9  14    1.16    2.06
   5  -9 -13    7.60    2.96
  -5   9  13    6.12    1.60
   5  -9 -12    4.66    1.23
  -5   9  12    6.12    0.82
   5  -9 -11    7.26    1.31
  -5   9  11    7.78    0.82
   5  -9 -10   54.20    2.24
  -5   9  10   60.71    2.01
   5  -9  -9   14.90    1.36
  -5   9   9   18.85    0.99
   5  -9  -8   -0.04    0.98
  -5   9   8    0.48    0.60
   5  -9  -7   58.99    2.02
  -5   9   7   62.29    1.82
   5  -9  -6    7.63    1.01
  -5   9   6    8.77    0.78
   5  -9  -5   16.06    1.20
  -5   9   5   16.56    0.90
   5  -9  -4   68.74    2.13
  -5   9   4   70.91    2.07
   5  -9  -3  112.28    3.95
  -5   9   3  105.98    2.68
   5  -9  -2    0.84    1.02
  -5   9   2    1.14    0.44
   5  -9  -1   38.24    1.48
  -5   9   1   39.27    1.61
   5  -9   0    9.89    0.97
  -5   9   0   10.54    0.67
   5  -9   1    6.89    0.83
  -5   9  -1    6.50    0.63
   5  -9   2   82.10    3.11
  -5   9  -2   90.82    2.48
   5  -9   3    7.98    1.32
  -5   9  -3    8.02    0.72
   5  -9   4   75.99    2.44
  -5   9  -4   82.55    2.26
   5  -9   5   -0.61    1.08
  -5   9  -5    0.65    0.66
   5  -9   6    2.45    1.41
  -5   9  -6    2.15    0.79
   5  -9   7   18.70    1.58
  -5   9  -7   23.95    1.39
   5  -9   8    2.87    2.17
  -5   9  -8    3.48    1.40
   5  -9   9   18.29    3.91
  -5   9  -9   16.73    2.48
   5  -8 -14   -0.06    1.76
  -5   8  14   -0.23    1.09
   5  -8 -13    8.00    1.34
  -5   8  13   10.18    0.99
   5  -8 -12  141.84    5.75
  -5   8  12  187.15    5.16
   5  -8 -11   21.74    1.63
  -5   8  11   24.36    1.11
   5  -8 -10   33.01    1.51
  -5   8  10   33.43    1.36
   5  -8  -9   47.91    1.72
  -5   8   9   50.02    1.64
   5  -8  -8    0.02    0.96
  -5   8   8    0.33    0.52
   5  -8  -7   52.72    1.74
  -5   8   7   49.05    1.69
   5  -8  -6   15.34    0.99
  -5   8   6   16.09    0.77
   5  -8  -5   85.40    2.41
  -5   8   5   84.19    2.33
   5  -8  -4   17.88    0.98
  -5   8   4   17.79    0.74
   5  -8  -3   51.11    1.53
  -5   8   3   52.60    1.50
   5  -8  -2    4.46    0.91
  -5   8   2    4.90    0.46
   5  -8  -1   48.26    1.58
  -5   8   1   50.00    1.83
   5  -8   0   93.49    2.52
  -5   8   0   99.15    2.40
   5  -8   1   63.07    2.04
  -5   8  -1   64.80    1.65
   5  -8   2    2.82    0.71
  -5   8  -2    2.72    0.47
   5  -8   3   61.00    2.41
  -5   8  -3   57.54    1.71
   5  -8   4   34.74    1.48
  -5   8  -4   34.42    1.30
   5  -8   5   85.44    3.35
  -5   8  -5   87.91    2.41
   5  -8   6    3.92    0.99
  -5   8  -6    4.30    0.72
   5  -8   7   58.54    2.37
  -5   8  -7   59.46    2.19
   5  -8   8    1.63    1.29
  -5   8  -8    0.51    0.85
   5  -8   9    0.67    1.42
  -5   8  -9    0.47    0.89
   5  -8  10    3.15    2.56
  -5   8 -10    1.31    1.40
   5  -7 -15    4.18    3.02
  -5   7  15    2.61    2.03
   5  -7 -14   40.05    2.58
  -5   7  14   55.64    2.15
   5  -7 -13   66.31    2.46
  -5   7  13   81.91    2.63
   5  -7 -12    3.56    1.07
  -5   7  12    3.91    0.72
   5  -7 -11   50.68    1.90
  -5   7  11   54.06    1.84
   5  -7 -10    6.45    0.95
  -5   7  10    5.90    0.63
   5  -7  -9  174.20    4.74
  -5   7   9  175.67    3.91
   5  -7  -8  135.93    3.34
  -5   7   8  132.85    3.20
   5  -7  -7  309.96    6.50
  -5   7   7  298.80    6.03
   5  -7  -6    6.62    0.95
  -5   7   6    6.66    0.58
   5  -7  -5   23.43    1.07
  -5   7   5   23.66    0.88
   5  -7  -4  291.91   12.60
  -5   7   4  282.59    5.93
   5  -7  -3   75.18    2.03
  -5   7   3   77.74    2.07
   5  -7  -2  233.11    5.59
  -5   7   2  226.65    4.75
   5  -7  -1  171.79    4.77
  -5   7   1  159.47    4.09
   5  -7   0    9.40    0.83
  -5   7   0    8.93    0.62
   5  -7   1    6.67    0.79
  -5   7  -1    8.12    0.54
   5  -7   2  106.37    2.72
  -5   7  -2  107.54    2.50
   5  -7   3   52.86    1.59
  -5   7  -3   53.24    1.62
   5  -7   4  139.85    3.46
  -5   7  -4  140.53    3.81
   5  -7   5    5.73    0.97
  -5   7  -5    5.50    0.66
   5  -7   6   82.85    2.58
  -5   7  -6   91.35    2.67
   5  -7   7   28.31    1.43
  -5   7  -7   32.33    1.23
   5  -7   8    1.86    1.15
  -5   7  -8    1.45    0.82
   5  -7   9   72.30    2.74
  -5   7  -9   80.70    3.04
   5  -7  10   16.85    1.44
  -5   7 -10   19.86    1.18
   5  -7  11    0.21    2.02
  -5   7 -11    0.72    1.43
   5  -6 -15    3.82    0.89
  -5   6  15    3.90    0.73
   5  -6 -14    4.07    1.01
  -5   6  14    5.74    0.79
   5  -6 -13    1.98    1.02
  -5   6  13    3.14    0.77
   5  -6 -12    9.13    0.95
  -5   6  12   11.15    0.78
   5  -6 -11   20.63    1.37
  -5   6  11   21.31    0.98
   5  -6 -10  184.01    4.30
  -5   6  10  187.98    4.25
   5  -6  -9    0.84    0.85
  -5   6   9    0.29    0.53
   5  -6  -8   39.35    1.42
  -5   6   8   38.58    1.20
   5  -6  -7   22.66    0.98
  -5   6   7   22.97    0.93
   5  -6  -6   52.87    1.59
  -5   6   6   53.73    1.54
   5  -6  -5   84.12    2.13
  -5   6   5   84.44    2.14
   5  -6  -4   52.75    1.73
  -5   6   4   51.67    1.47
   5  -6  -3   71.88    1.82
  -5   6   3   70.21    1.95
   5  -6  -2   70.98    2.20
  -5   6   2   74.72    2.06
   5  -6  -1    9.50    0.73
  -5   6   1    9.64    0.72
   5  -6   0   11.49    0.73
  -5   6   0   11.48    0.61
   5  -6   1  325.25   14.43
  -5   6  -1  285.39    5.97
   5  -6   2   17.95    0.90
  -5   6  -2   17.58    0.82
   5  -6   3  176.63    6.02
  -5   6  -3  181.79    4.29
   5  -6   4    4.98    0.79
  -5   6  -4    5.03    0.54
   5  -6   5    0.21    0.68
  -5   6  -5    0.13    0.43
   5  -6   6    6.99    0.89
  -5   6  -6    7.04    0.62
   5  -6   7  283.87   11.42
  -5   6  -7  273.64    6.58
   5  -6   8   14.36    1.08
  -5   6  -8   15.99    0.89
   5  -6   9   25.37    1.48
  -5   6  -9   31.28    1.49
   5  -6  10   10.89    1.29
  -5   6 -10    8.06    0.88
   5  -6  11    0.32    1.20
  -5   6 -11    1.51    0.80
   5  -6  12    8.17    1.73
  -5   6 -12    8.39    1.54
   5  -5 -15   -0.30    0.77
  -5   5  15    0.17    0.60
   5  -5 -14    3.87    0.96
  -5   5  14    5.37    0.88
   5  -5 -13   40.28    1.58
  -5   5  13   50.88    1.83
   5  -5 -12    4.64    0.80
  -5   5  12    4.25    0.61
   5  -5 -11   28.26    1.19
  -5   5  11   28.85    1.12
   5  -5 -10   79.59    3.13
  -5   5  10   80.29    2.07
   5  -5  -9   15.22    0.94
  -5   5   9   14.13    0.78
   5  -5  -8    3.75    0.71
  -5   5   8    2.64    0.51
   5  -5  -7  233.28    6.35
  -5   5   7  237.07    5.37
   5  -5  -6   31.31    1.08
  -5   5   6   31.18    1.04
   5  -5  -5   59.68    2.24
  -5   5   5   49.74    1.39
   5  -5  -4  146.05    3.77
  -5   5   4  133.87    3.10
   5  -5  -3   14.34    0.72
  -5   5   3   15.21    0.72
   5  -5  -2  200.41    6.51
  -5   5   2  232.67    4.79
   5  -5  -1    1.04    0.66
  -5   5   1    2.08    0.47
   5  -5   0   25.89    0.91
  -5   5   0   26.69    0.89
   5  -5   1    0.40    0.43
  -5   5  -1    0.19    0.26
   5  -5   2    0.17    0.51
  -5   5  -2    0.46    0.32
   5  -5   3   12.10    0.71
  -5   5  -3   13.40    0.66
   5  -5   4   12.09    0.77
  -5   5  -4   12.49    0.62
   5  -5   5    3.80    0.63
  -5   5  -5    3.71    0.42
   5  -5   6  152.99    4.24
  -5   5  -6  154.18    3.18
   5  -5   7  165.60    6.45
  -5   5  -7  156.60    3.49
   5  -5   8  157.29    4.39
  -5   5  -8  158.95    4.56
   5  -5   9    0.14    0.85
  -5   5  -9    0.17    0.60
   5  -5  10   18.37    1.44
  -5   5 -10   19.34    1.17
   5  -5  11   12.38    1.20
  -5   5 -11   13.92    0.87
   5  -5  12   16.18    1.31
  -5   5 -12   20.58    1.06
   5  -4 -16   40.72    3.01
  -5   4  16   52.09    2.89
   5  -4 -15    4.81    0.77
  -5   4  15    4.81    0.72
   5  -4 -14   67.23    2.40
  -5   4  14   73.05    2.51
   5  -4 -13   12.93    0.93
  -5   4  13   13.13    0.97
   5  -4 -12    0.98    0.65
  -5   4  12    1.30    0.56
   5  -4 -11   31.25    1.37
  -5   4  11   34.16    1.26
   5  -4 -10   74.67    1.96
  -5   4  10   76.45    2.01
   5  -4  -9   27.57    1.11
  -5   4   9   28.59    1.15
   5  -4  -8  397.36    9.57
  -5   4   8  391.38    8.63
   5  -4  -7   29.49    1.12
  -5   4   7   29.01    1.23
   5  -4  -6    0.98    0.46
  -5   4   6    0.55    0.43
   5  -4  -5   83.22    2.27
  -5   4   5   84.90    2.17
   5  -4  -4  121.13    3.27
  -5   4   4  115.25    2.70
   5  -4  -3  421.30    8.10
  -5   4   3  411.17    7.90
   5  -4  -2   12.24    0.73
  -5   4   2   12.02    0.55
   5  -4  -1   16.69    0.63
  -5   4   1   15.66    0.66
   5  -4   0  153.71    3.71
  -5   4   0  150.31    3.38
   5  -4   1  291.38    5.79
  -5   4  -1  284.76    5.79
   5  -4   2    9.54    0.65
  -5   4  -2    9.11    0.55
   5  -4   3  432.01   17.84
  -5   4  -3  416.21   11.04
   5  -4   4   26.15    0.91
  -5   4  -4   27.89    0.96
   5  -4   5    0.94    0.50
  -5   4  -5    1.44    0.39
   5  -4   6    3.07    0.79
  -5   4  -6    3.75    0.55
   5  -4   7    2.05    0.65
  -5   4  -7    2.89    0.48
   5  -4   8   17.77    1.08
  -5   4  -8   18.49    0.90
   5  -4   9  288.71    8.49
  -5   4  -9  274.29    7.17
   5  -4  10    2.18    0.83
  -5   4 -10    3.04    0.54
   5  -4  11    9.91    1.14
  -5   4 -11   10.73    1.00
   5  -4  12   14.24    1.64
  -5   4 -12   11.91    1.22
   5  -4  13    0.06    0.89
  -5   4 -13    0.03    0.64
   5  -3 -16    0.18    0.58
  -5   3  16    0.37    0.66
   5  -3 -15    1.99    0.69
  -5   3  15    1.68    0.62
   5  -3 -14   16.31    1.00
  -5   3  14   17.19    1.00
   5  -3 -13    0.06    0.65
  -5   3  13    0.13    0.65
   5  -3 -12   24.49    1.34
  -5   3  12   26.04    1.12
   5  -3 -11  105.38    2.71
  -5   3  11  104.01    2.66
   5  -3 -10    1.38    0.50
  -5   3  10    0.89    0.51
   5  -3  -9  225.34    5.12
  -5   3   9  226.68    5.10
   5  -3  -8  107.52    2.84
  -5   3   8  108.26    2.69
   5  -3  -7    0.43    0.43
  -5   3   7    0.36    0.37
   5  -3  -6    4.93    0.57
  -5   3   6    4.62    0.45
   5  -3  -5  557.77   10.78
  -5   3   5  538.25   10.43
   5  -3  -4  158.51    3.43
  -5   3   4  154.76    3.47
   5  -3  -3  702.81   13.14
  -5   3   3  675.68   14.53
   5  -3  -2    0.86    0.30
  -5   3   2    0.29    0.25
   5  -3  -1  118.37    3.11
  -5   3   1  133.00    3.64
   5  -3   0  907.71   19.53
  -5   3   0  904.80   16.33
   5  -3   1   74.65    2.08
  -5   3  -1   78.93    2.27
   5  -3   2  691.15   14.36
  -5   3  -2  668.45   14.69
   5  -3   3    0.37    0.45
  -5   3  -3    0.20    0.30
   5  -3   4   70.39    1.94
  -5   3  -4   73.53    1.96
   5  -3   5    1.92    0.48
  -5   3  -5    1.82    0.34
   5  -3   6  536.30   15.12
  -5   3  -6  517.75   11.31
   5  -3   7    8.44    0.66
  -5   3  -7    7.75    0.54
   5  -3   8  188.75    6.25
  -5   3  -8  180.28    4.14
   5  -3   9    4.02    0.69
  -5   3  -9    3.91    0.55
   5  -3  10    8.76    0.77
  -5   3 -10   10.35    0.69
   5  -3  11    0.90    0.76
  -5   3 -11    1.04    0.57
   5  -3  12   35.80    1.49
  -5   3 -12   53.75    2.13
   5  -3  13   20.32    1.59
  -5   3 -13    8.44    1.00
   5  -3  14   16.62    1.65
  -5   3 -14   21.27    1.27
   5  -2 -16    8.16    1.02
  -5   2  16   12.96    1.19
   5  -2 -15    9.62    0.90
  -5   2  15    9.79    0.85
   5  -2 -14   20.80    1.20
  -5   2  14   24.06    1.30
   5  -2 -13    2.05    0.72
  -5   2  13    2.07    0.72
   5  -2 -12   40.38    1.55
  -5   2  12   41.23    1.41
   5  -2 -11    6.22    0.65
  -5   2  11    6.99    0.72
   5  -2 -10    0.78    0.61
  -5   2  10    0.74    0.55
   5  -2  -9    0.90    0.50
  -5   2   9    0.66    0.45
   5  -2  -8   70.11    2.60
  -5   2   8   63.29    1.77
   5  -2  -7    7.53    0.61
  -5   2   7    7.47    0.57
   5  -2  -6   61.78    1.73
  -5   2   6   62.32    1.71
   5  -2  -5    7.87    0.54
  -5   2   5    8.14    0.56
   5  -2  -4  250.84    5.57
  -5   2   4  244.04    5.65
   5  -2  -3   58.37    1.63
  -5   2   3   60.32    1.59
   5  -2  -2    2.52    0.34
  -5   2   2    2.06    0.26
   5  -2  -1  103.61    2.70
  -5   2   1  103.29    2.41
   5  -2   0  134.39    2.95
  -5   2   0  130.54    2.83
   5  -2   1    1.75    0.37
  -5   2  -1    0.58    0.24
   5  -2   2 1196.54   21.05
  -5   2  -2 1178.54   23.78
   5  -2   3   34.84    1.07
  -5   2  -3   33.37    0.95
   5  -2   4   21.60    0.77
  -5   2  -4   21.26    0.66
   5  -2   5  636.50   14.19
  -5   2  -5  633.13   11.25
   5  -2   6   50.23    1.54
  -5   2  -6   51.10    1.39
   5  -2   7   76.09    2.39
  -5   2  -7   74.98    1.88
   5  -2   8   10.88    0.66
  -5   2  -8   10.86    0.58
   5  -2   9   11.09    0.77
  -5   2  -9   11.49    0.61
   5  -2  10   19.77    1.30
  -5   2 -10   20.27    1.11
  -5   2 -11  291.83   11.54
   5  -2  12   -0.24    0.76
  -5   2 -12    0.52    0.53
   5  -2  13    3.84    0.68
  -5   2 -13    8.44    0.69
   5  -2  14    5.52    1.36
  -5   2 -14    4.74    0.95
   5  -1 -16    1.56    0.75
  -5   1  16    0.74    0.75
   5  -1 -15   43.66    1.84
  -5   1  15   41.89    1.61
   5  -1 -14   32.83    1.20
  -5   1  14   32.95    1.34
   5  -1 -13    7.26    0.74
  -5   1  13    6.70    0.72
   5  -1 -12   29.71    1.07
  -5   1  12   30.77    1.22
   5  -1 -11  231.32    4.95
  -5   1  11  241.76    5.54
   5  -1 -10   50.09    1.40
  -5   1  10   53.46    1.58
   5  -1  -9  233.80    5.03
  -5   1   9  224.04    5.11
   5  -1  -8    4.62    0.48
  -5   1   8    4.20    0.50
   5  -1  -7  138.94    3.21
  -5   1   7  142.37    3.23
   5  -1  -6   55.84    1.76
  -5   1   6   54.02    1.56
   5  -1  -5  386.88    7.79
  -5   1   5  373.04    7.63
   5  -1  -4  463.05    9.61
  -5   1   4  449.23    8.64
   5  -1  -3 1046.55   19.73
   5  -1  -2   85.02    2.24
  -5   1   2   82.95    2.04
   5  -1  -1   13.07    0.54
  -5   1   1   13.59    0.52
   5  -1   0  531.04   11.67
  -5   1   0  486.04   13.22
   5  -1   1   16.48    0.65
  -5   1  -1   16.62    0.58
   5  -1   3    1.17    0.31
  -5   1  -3    1.31    0.30
   5  -1   4   18.38    0.82
  -5   1  -4   18.16    0.62
   5  -1   5   26.66    0.94
  -5   1  -5   27.44    0.79
   5  -1   6  211.41    5.22
  -5   1  -6  210.97    4.99
   5  -1   7   20.70    0.85
  -5   1  -7   20.72    0.76
   5  -1   8  245.78    8.27
  -5   1  -8  242.63    5.01
   5  -1   9   16.27    0.85
  -5   1  -9   20.48    0.82
   5  -1  10   17.00    0.94
  -5   1 -10   18.51    0.82
   5  -1  11   11.79    0.83
  -5   1 -11   12.97    0.84
   5  -1  12    1.36    0.53
  -5   1 -12    1.14    0.55
   5  -1  13    0.50    0.43
  -5   1 -13    0.48    0.37
   5  -1  14   43.05    4.08
  -5   1 -14   49.47    2.17
   5  -1  15   10.00    1.39
  -5   1 -15   13.75    1.17
   5   0 -16    6.39    0.82
  -5   0  16    6.84    0.75
   5   0 -15   19.71    1.04
  -5   0  15   20.72    1.28
   5   0 -14   10.48    0.79
  -5   0  14   11.51    0.94
   5   0 -13    5.62    0.69
  -5   0  13    6.00    0.83
   5   0 -12  190.58    4.27
  -5   0  12  189.07    6.27
   5   0 -11   95.76    2.28
  -5   0  11  102.92    2.63
   5   0 -10  135.38    3.06
  -5   0  10  143.47    3.37
   5   0  -9   63.38    1.86
  -5   0   9   61.86    1.71
   5   0  -8    5.52    0.50
  -5   0   8    6.90    0.55
   5   0  -7  408.45    7.77
  -5   0   7  398.88    8.66
   5   0  -6  973.26   25.87
  -5   0   6  966.68   21.87
   5   0  -5  112.18    2.83
  -5   0   5  115.74    2.68
   5   0  -4 1204.48   31.12
  -5   0   4 1072.84   37.54
   5   0  -3   15.14    0.62
  -5   0   3   13.84    0.54
   5   0  -2    3.57    0.31
  -5   0   2    3.77    0.33
   5   0  -1 1220.31   44.47
  -5   0   1 1285.29   47.20
   5   0   1  957.86   26.55
  -5   0  -1  924.77   24.30
   5   0   2  350.00    6.94
  -5   0  -2  333.07    7.99
   5   0   3  176.88    4.18
  -5   0  -3  176.31    4.71
   5   0   4  169.95    3.85
  -5   0  -4  170.80    4.30
   5   0   5 1282.35   32.19
  -5   0  -5 1368.25   49.75
   5   0   6  334.86    7.77
  -5   0  -6  344.39    6.89
   5   0   7  735.85   19.19
  -5   0  -7  761.23   20.00
   5   0   8    5.89    0.50
  -5   0  -8    5.79    0.42
   5   0   9    3.11    0.44
  -5   0  -9    3.32    0.40
   5   0  10   59.96    1.82
  -5   0 -10   67.15    2.22
   5   0  11  181.63    5.59
  -5   0 -11  201.19    6.29
   5   0  12   63.19    2.70
  -5   0 -12   70.01    3.05
   5   0  13   84.75    4.55
  -5   0 -13   96.89    3.56
   5   0  14    3.00    1.31
  -5   0 -14    2.45    0.87
   5   0  15    0.40    1.12
  -5   0 -15    0.41    0.87
   5   1 -16    0.40    1.33
  -5  -1  16    0.77    1.72
   5   1 -15   32.89    1.48
  -5  -1  15   33.01    1.73
   5   1 -14    9.57    0.78
  -5  -1  14    7.89    0.96
   5   1 -13    0.50    0.68
  -5  -1  13    0.50    0.72
   5   1 -12   50.51    1.54
  -5  -1  12   49.65    1.59
   5   1 -11   19.67    0.85
  -5  -1  11   21.96    1.05
   5   1 -10   13.59    0.65
  -5  -1  10   13.36    0.78
   5   1  -9  201.34    4.45
  -5  -1   9  214.56    5.21
   5   1  -8   11.06    0.64
  -5  -1   8   11.25    0.66
   5   1  -7  220.87    5.65
  -5  -1   7  226.43    5.72
   5   1  -6   34.09    1.07
  -5  -1   6   33.02    1.22
   5   1  -5  198.62    4.42
  -5  -1   5  198.15    4.82
   5   1  -4   33.45    1.08
  -5  -1   4   32.13    1.04
   5   1  -3  126.10    3.61
  -5  -1   3  123.85    2.87
   5   1  -2 1151.28   30.22
  -5  -1   2 1141.10   30.20
   5   1  -1  723.31   19.11
  -5  -1   1  695.84   26.58
   5   1   0   31.00    1.52
  -5  -1   0   31.98    1.56
   5   1   1  856.22   21.99
  -5  -1  -1  836.04   21.95
  -5  -1  -2 1108.26   40.64
   5   1   3   57.35    2.20
  -5  -1  -3   57.54    1.50
   5   1   4 1256.34   32.16
  -5  -1  -4 1193.43   29.72
   5   1   5  333.33    7.91
  -5  -1  -5  332.52    6.52
   5   1   6    0.89    0.30
  -5  -1  -6    0.58    0.25
   5   1   7   16.07    0.68
  -5  -1  -7   15.81    0.75
  -5  -1  -8  134.31    3.64
   5   1   9   58.50    1.93
  -5  -1  -9   62.52    1.59
  -5  -1 -10  226.53    6.52
   5   1  11   30.36    1.07
  -5  -1 -11   34.59    1.68
   5   1  12    2.95    1.25
  -5  -1 -12    1.74    0.94
   5   1  13    1.14    1.01
  -5  -1 -13    1.22    0.75
   5   1  14    5.16    1.29
  -5  -1 -14    7.84    1.08
   5   1  15   22.77    1.85
  -5  -1 -15   23.58    1.61
   5   1  16   13.69    1.87
  -5  -1 -16   16.67    1.43
   5   2 -16   15.80    1.32
  -5  -2  16   13.56    1.62
   5   2 -15    7.23    0.80
  -5  -2  15    3.82    1.06
   5   2 -14    0.15    0.56
  -5  -2  14   -0.19    0.73
   5   2 -13    2.85    0.55
  -5  -2  13    3.37    0.73
   5   2 -12  127.75    3.15
  -5  -2  12  125.87    3.59
   5   2 -11   93.54    2.36
  -5  -2  11   91.26    2.34
   5   2 -10  180.56    4.63
  -5  -2  10  185.84    4.18
   5   2  -9    0.69    0.44
  -5  -2   9    0.58    0.63
   5   2  -8    3.16    0.44
  -5  -2   8    3.47    0.48
   5   2  -7  108.54    2.60
  -5  -2   7  116.64    2.74
   5   2  -6  438.21   10.29
  -5  -2   6  459.44   12.06
   5   2  -5  478.25   11.12
  -5  -2   5  515.60   15.24
   5   2  -4 1177.52   30.42
  -5  -2   4 1195.05   40.89
   5   2  -3  541.82   11.59
  -5  -2   3  512.01   13.04
   5   2  -2    0.20    0.37
  -5  -2   2    1.06    0.15
   5   2  -1  740.10   19.91
  -5  -2   1  762.54   27.77
   5   2   0  239.90    7.26
  -5  -2   0  229.91    6.94
   5   2   1  811.12   21.48
  -5  -2  -1  784.56   21.31
   5   2   2  374.00   10.41
  -5  -2  -2  358.35   10.25
   5   2   3   48.42    1.45
  -5  -2  -3   47.22    1.41
   5   2   4   41.44    1.30
  -5  -2  -4   38.37    1.28
   5   2   5  840.78   21.58
  -5  -2  -5  843.26   31.93
   5   2   6  124.31    2.84
  -5  -2  -6  121.17    2.79
   5   2   7  471.18   10.63
  -5  -2  -7  477.02   17.90
   5   2   8    1.15    0.44
  -5  -2  -8    1.41    0.41
   5   2   9   23.72    1.18
  -5  -2  -9   27.25    1.00
   5   2  10    4.71    0.48
  -5  -2 -10    5.26    0.42
   5   2  11    1.94    1.07
  -5  -2 -11    0.85    0.31
   5   2  12   56.35    2.60
  -5  -2 -12   59.81    2.55
   5   2  13   47.88    2.26
  -5  -2 -13   51.97    2.03
   5   2  14    0.62    1.48
  -5  -2 -14    1.58    0.87
   5   2  15   11.59    1.50
  -5  -2 -15   16.01    1.39
   5   2  16   -0.14    1.86
  -5  -2 -16    0.43    1.10
   5   3 -15    0.93    0.73
  -5  -3  15    0.97    1.12
   5   3 -14   19.09    0.97
  -5  -3  14   17.10    1.15
   5   3 -13   71.52    2.10
  -5  -3  13   82.01    3.58
   5   3 -12   26.48    1.92
  -5  -3  12   28.05    1.39
   5   3 -11    1.94    0.55
  -5  -3  11    2.64    0.61
   5   3 -10   40.40    1.25
  -5  -3  10   40.02    1.29
   5   3  -9   64.60    1.76
  -5  -3   9   68.70    1.87
   5   3  -8    7.69    0.63
  -5  -3   8    7.36    0.73
   5   3  -7  662.44   15.63
  -5  -3   7  714.42   20.49
   5   3  -6  238.50    5.27
  -5  -3   6  261.27    7.55
   5   3  -5  307.90    6.16
  -5  -3   5  339.06    9.62
   5   3  -4  693.31   16.67
  -5  -3   4  739.58   22.49
   5   3  -3  176.08    4.29
  -5  -3   3  191.07    4.51
   5   3  -2 1048.10   26.69
  -5  -3   2 1085.67   27.45
   5   3  -1 1581.77   39.24
  -5  -3   1 1653.70   55.61
   5   3   0   98.59    3.21
  -5  -3   0  103.63    3.37
   5   3   1  890.70   23.71
  -5  -3  -1  931.49   23.73
   5   3   2  517.71   13.74
  -5  -3  -2  521.95   14.04
   5   3   3  149.52    3.34
  -5  -3  -3  137.97    4.46
   5   3   4 1442.32   48.98
   5   3   5  392.49    7.73
  -5  -3  -5  390.88   10.97
   5   3   6  341.16    6.70
  -5  -3  -6  342.70    6.99
   5   3   7   11.45    0.55
  -5  -3  -7   11.57    0.58
   5   3   8  309.42    7.68
  -5  -3  -8  311.69    9.22
   5   3   9   32.70    1.45
  -5  -3  -9   42.53    1.26
   5   3  10  210.50    7.10
  -5  -3 -10  217.71    5.23
   5   3  11  104.60    4.14
  -5  -3 -11  108.40    3.27
   5   3  12    9.26    1.06
  -5  -3 -12   10.17    1.02
   5   3  13   32.53    1.72
  -5  -3 -13   29.11    2.17
   5   3  14    1.26    1.00
  -5  -3 -14    0.68    0.90
   5   3  15   35.18    2.55
  -5  -3 -15   38.21    2.25
   5   3  16    6.41    1.48
  -5  -3 -16    5.71    1.10
   5   4 -15    8.87    0.85
  -5  -4  15    6.44    0.87
   5   4 -14    3.31    0.68
  -5  -4  14    1.23    0.91
   5   4 -13    0.29    0.57
  -5  -4  13    0.19    0.85
   5   4 -12    1.10    0.54
  -5  -4  12    0.73    0.79
   5   4 -11    9.36    0.71
  -5  -4  11    8.94    0.95
   5   4 -10  122.07    2.84
  -5  -4  10  118.04    4.18
   5   4  -9    6.36    0.50
  -5  -4   9    7.06    0.65
   5   4  -8   81.47    1.92
  -5  -4   8   81.54    2.25
   5   4  -7    0.69    0.45
  -5  -4   7    0.43    0.50
   5   4  -6    0.31    0.40
  -5  -4   6    0.24    0.50
   5   4  -5   14.81    0.60
  -5  -4   5   17.72    0.85
   5   4  -4  288.63    5.81
  -5  -4   4  301.69    6.39
   5   4  -3   44.74    1.37
  -5  -4   3   46.24    1.30
   5   4  -2  984.36   25.23
   5   4  -1  282.06    5.85
  -5  -4   1  267.33   11.10
   5   4   0  220.74    5.10
  -5  -4   0  193.78    5.03
   5   4   1  201.36    4.74
  -5  -4  -1  180.21    4.63
   5   4   2    2.69    0.24
  -5  -4  -2    3.26    0.29
   5   4   3  428.02    8.70
  -5  -4  -3  415.18    9.31
   5   4   4  483.58    9.29
  -5  -4  -4  463.19   10.40
   5   4   5    6.26    0.48
  -5  -4  -5    6.14    0.41
   5   4   6  136.13    3.05
  -5  -4  -6  134.41    3.23
   5   4   7  199.25    4.35
  -5  -4  -7  205.33    4.34
   5   4   8    0.95    0.34
  -5  -4  -8    1.17    0.32
   5   4   9  245.60    6.12
  -5  -4  -9  239.95    7.02
   5   4  10   17.00    0.69
  -5  -4 -10   16.12    0.87
   5   4  11   78.57    2.74
  -5  -4 -11   84.45    2.34
   5   4  12    0.91    0.72
  -5  -4 -12    1.10    0.76
   5   4  13   15.66    1.26
  -5  -4 -13   14.03    1.36
   5   4  14   65.60    2.81
  -5  -4 -14   67.12    2.81
   5   4  15   52.56    2.55
  -5  -4 -15   56.93    2.45
   5   4  16   11.11    2.02
  -5  -4 -16    9.54    1.42
   5   5 -14    1.73    0.69
  -5  -5  14    1.28    0.94
   5   5 -13   11.04    0.99
  -5  -5  13    9.38    1.25
   5   5 -12   24.26    1.10
  -5  -5  12   20.53    1.38
   5   5 -11  106.80    2.89
  -5  -5  11   94.93    6.33
   5   5 -10    0.66    0.46
  -5  -5  10    0.40    0.66
   5   5  -9   31.76    1.18
  -5  -5   9   35.05    1.31
   5   5  -8   14.58    0.72
  -5  -5   8   16.13    0.98
   5   5  -7   35.62    1.18
  -5  -5   7   35.13    1.47
   5   5  -6    3.59    0.44
  -5  -5   6    4.10    0.53
   5   5  -5  571.93   12.41
  -5  -5   5  628.00   13.72
   5   5  -4  262.83    6.54
  -5  -5   4  288.46    6.52
   5   5  -3  153.98    3.66
  -5  -5   3  159.62    3.68
   5   5  -2  542.71   11.00
  -5  -5   2  564.86   15.05
   5   5  -1   40.90    1.15
  -5  -5   1   42.57    1.69
   5   5   0    0.96    0.23
  -5  -5   0    0.62    0.33
   5   5   1  273.41    6.71
  -5  -5  -1  242.20    7.14
   5   5   2  150.54    3.16
  -5  -5  -2  145.47    4.46
   5   5   3   83.58    1.91
  -5  -5  -3   88.56    2.28
   5   5   4  123.65    2.80
  -5  -5  -4  119.08    2.67
   5   5   5    1.05    0.31
  -5  -5  -5    0.65    0.30
   5   5   6   82.17    1.91
  -5  -5  -6   79.47    2.34
   5   5   7   21.34    0.79
  -5  -5  -7   20.06    0.72
   5   5   8    0.60    0.37
  -5  -5  -8    0.26    0.34
   5   5   9    0.77    0.43
  -5  -5  -9    0.48    0.43
   5   5  10    3.98    0.50
  -5  -5 -10    4.08    0.46
   5   5  11    0.97    0.34
  -5  -5 -11    0.85    0.48
   5   5  12   46.30    2.02
  -5  -5 -12   46.72    1.96
   5   5  13    0.64    0.83
  -5  -5 -13   -0.29    0.78
   5   5  14   17.23    1.50
  -5  -5 -14   15.34    1.28
   5   5  15   21.70    1.77
  -5  -5 -15   21.89    2.38
   5   5  16   14.84    1.64
  -5  -5 -16   18.71    1.55
   5   6 -14   11.40    1.08
  -5  -6  14    8.77    1.37
   5   6 -13   19.95    1.11
  -5  -6  13   15.35    1.41
   5   6 -12   10.36    0.95
  -5  -6  12    9.82    1.20
   5   6 -11    2.63    0.71
  -5  -6  11    1.87    1.01
   5   6 -10    7.56    0.69
  -5  -6  10    7.34    0.95
   5   6  -9    2.89    0.54
  -5  -6   9    3.59    0.75
   5   6  -8  364.00    8.08
  -5  -6   8  369.39   15.78
   5   6  -7   57.10    1.55
  -5  -6   7   59.28    1.90
   5   6  -6   78.19    2.05
  -5  -6   6   80.02    2.84
   5   6  -5   13.25    0.63
  -5  -6   5   11.79    0.69
   5   6  -4   99.78    2.94
  -5  -6   4  103.18    2.48
   5   6  -3   54.33    1.43
  -5  -6   3   57.14    1.88
   5   6  -2  746.27   13.96
  -5  -6   2  764.77   19.74
   5   6  -1   60.90    1.71
  -5  -6   1   60.96    1.87
   5   6   0  735.42   19.52
  -5  -6   0  767.55   19.04
   5   6   1  844.55   15.61
  -5  -6  -1  875.41   19.10
   5   6   2    2.22    0.32
  -5  -6  -2    1.69    0.34
   5   6   3  426.92    8.75
  -5  -6  -3  429.41   12.09
   5   6   4  330.32    6.68
  -5  -6  -4  341.97    8.05
   5   6   5   40.45    1.11
  -5  -6  -5   39.24    1.17
   5   6   6    0.94    0.37
  -5  -6  -6    0.95    0.44
   5   6   7   28.65    0.97
  -5  -6  -7   30.04    1.18
   5   6   8    7.39    0.47
  -5  -6  -8    6.39    0.52
   5   6   9  307.95    7.12
  -5  -6  -9  350.06   10.17
   5   6  10    0.61    0.40
  -5  -6 -10    0.40    0.35
   5   6  11   22.10    0.99
  -5  -6 -11   22.07    0.88
   5   6  12    0.61    0.44
  -5  -6 -12    0.79    0.41
   5   6  13   11.75    1.11
  -5  -6 -13    9.65    1.21
   5   6  14    8.17    1.12
  -5  -6 -14    6.79    1.29
   5   6  15   -0.35    1.12
  -5  -6 -15    1.05    1.29
   5   6  16   30.45    2.87
  -5  -6 -16   34.48    2.15
   5   7 -13    2.38    0.68
  -5  -7  13    2.22    1.11
   5   7 -12    2.41    0.68
  -5  -7  12    2.42    0.99
   5   7 -11    8.96    0.87
  -5  -7  11    7.37    1.14
   5   7 -10   12.53    0.84
  -5  -7  10   10.73    1.12
   5   7  -9  261.55    7.86
  -5  -7   9  229.63   10.09
   5   7  -8   11.60    0.77
  -5  -7   8   11.24    0.99
   5   7  -7    0.24    0.47
  -5  -7   7   -0.33    0.71
   5   7  -6   43.10    1.34
  -5  -7   6   43.87    1.53
   5   7  -5  263.71    5.64
  -5  -7   5  270.34   11.22
   5   7  -4   21.75    0.89
  -5  -7   4   22.11    1.07
   5   7  -3  473.60    9.50
  -5  -7   3  468.94   13.37
   5   7  -2   24.22    0.96
  -5  -7   2   24.27    0.95
   5   7  -1  153.86    3.52
  -5  -7   1  160.74    4.62
   5   7   0   23.52    0.79
  -5  -7   0   24.34    1.11
   5   7   1  142.06    3.21
  -5  -7  -1  141.41    3.92
   5   7   2   40.46    1.23
  -5  -7  -2   41.11    1.25
   5   7   3  706.96   18.70
  -5  -7  -3  737.91   27.50
   5   7   4    9.60    0.56
  -5  -7  -4   10.28    0.62
   5   7   5  114.73    2.80
  -5  -7  -5  116.94    3.18
   5   7   6    2.31    0.39
  -5  -7  -6    2.94    0.47
   5   7   7   85.71    2.23
  -5  -7  -7   78.46    2.37
   5   7   8  398.00    9.62
  -5  -7  -8  425.40    9.79
   5   7   9   51.64    1.74
  -5  -7  -9   63.90    2.38
   5   7  10   33.33    1.47
  -5  -7 -10   35.66    1.26
   5   7  11    0.50    0.48
  -5  -7 -11   -0.12    0.48
   5   7  12   44.47    2.07
  -5  -7 -12   41.05    2.15
   5   7  13   13.69    1.12
  -5  -7 -13   13.37    1.40
   5   7  15    0.30    1.40
  -5  -7 -15    1.48    1.59
   5   7  16    2.55    1.51
  -5  -7 -16    2.88    1.39
   5   8 -13    1.55    1.36
  -5  -8  13    0.58    1.32
   5   8 -12   12.55    1.02
  -5  -8  12   10.76    1.23
   5   8 -11   22.02    1.15
  -5  -8  11   17.91    1.36
   5   8 -10    0.15    0.74
  -5  -8  10   -0.03    1.06
   5   8  -9    4.63    0.69
  -5  -8   9    4.10    0.99
   5   8  -8   68.70    2.18
  -5  -8   8   68.67    2.39
   5   8  -7    1.36    0.58
  -5  -8   7    1.42    0.77
   5   8  -6  217.63    5.10
  -5  -8   6  193.80   10.16
   5   8  -5    4.63    0.54
  -5  -8   5    4.92    0.88
   5   8  -4   10.88    0.66
  -5  -8   4   11.60    0.87
   5   8  -3    3.11    0.43
  -5  -8   3    2.80    0.58
   5   8  -2   42.75    1.27
  -5  -8   2   45.85    1.66
   5   8  -1    2.13    0.47
  -5  -8   1    2.13    0.68
   5   8   0  508.54   12.02
  -5  -8   0  524.97   20.97
   5   8   1   74.15    2.42
  -5  -8  -1   77.67    2.06
   5   8   2  206.83    4.55
  -5  -8  -2  223.14   14.10
   5   8   3   67.69    1.65
  -5  -8  -3   72.40    2.25
   5   8   4   12.19    0.67
  -5  -8  -4   11.49    0.68
   5   8   5   77.01    1.94
  -5  -8  -5   80.47    2.62
   5   8   6    9.69    0.61
  -5  -8  -6    9.58    0.68
   5   8   7    5.89    0.48
  -5  -8  -7    4.22    0.62
   5   8   8   21.56    0.85
  -5  -8  -8   21.91    0.86
   5   8   9    2.13    0.53
  -5  -8  -9    1.96    0.62
   5   8  10   17.62    0.76
  -5  -8 -10   17.53    0.80
   5   8  11   11.49    0.75
  -5  -8 -11   10.58    0.68
   5   8  12   13.54    0.79
  -5  -8 -12   15.53    0.98
   5   8  13   32.62    1.77
  -5  -8 -13    9.47    0.68
   5   8  14    1.19    1.02
  -5  -8 -14    0.39    1.25
   5   8  15   10.83    1.30
  -5  -8 -15    8.09    1.73
   5   8  16    0.84    1.06
  -5  -8 -16   -0.19    1.16
   5   9 -11    8.14    0.94
  -5  -9  11    6.02    1.11
   5   9 -10    3.07    0.74
  -5  -9  10    2.46    1.14
   5   9  -9  132.76    4.07
  -5  -9   9  105.07    4.69
   5   9  -8    5.95    0.76
  -5  -9   8    5.50    1.00
   5   9  -7  124.95    3.21
  -5  -9   7  115.82    3.44
   5   9  -6    7.66    0.69
  -5  -9   6    8.43    0.98
   5   9  -5  125.54    3.23
  -5  -9   5  121.28    4.52
   5   9  -4    1.16    0.47
  -5  -9   4    0.89    0.68
   5   9  -3  393.44    9.17
  -5  -9   3  373.97   17.09
   5   9  -2    9.78    0.63
  -5  -9   2   10.49    0.84
   5   9  -1   75.50    2.07
  -5  -9   1   74.84    2.39
   5   9   0    0.62    0.45
  -5  -9   0    0.62    0.64
   5   9   1   14.92    0.67
  -5  -9  -1   15.70    0.82
   5   9   2   80.36    1.98
  -5  -9  -2   78.75    2.06
   5   9   3  299.68    6.17
  -5  -9  -3  319.13   12.71
   5   9   4   20.42    0.90
  -5  -9  -4   19.87    0.89
   5   9   5   36.79    1.22
  -5  -9  -5   37.62    1.53
   5   9   6   78.54    2.14
  -5  -9  -6   77.71    2.55
   5   9   7    0.68    0.47
  -5  -9  -7    0.30    0.63
   5   9   8   78.90    2.37
  -5  -9  -8   74.31    2.08
   5   9   9    9.54    0.68
  -5  -9  -9   10.32    0.80
   5   9  10  132.62    3.15
  -5  -9 -10  103.23    5.82
   5   9  11   19.36    0.94
  -5  -9 -11   20.33    1.34
   5   9  12   10.15    0.77
  -5  -9 -12    7.20    0.78
   5   9  13    0.63    0.50
  -5  -9 -13    0.75    0.54
   5   9  14   32.46    1.93
  -5  -9 -14   27.73    1.84
   5   9  15    0.85    0.87
  -5  -9 -15    0.48    1.01
   5  10 -10    3.45    1.12
  -5 -10  10    1.49    1.47
   5  10  -9   29.74    1.41
  -5 -10   9   23.00    1.66
   5  10  -8    0.37    0.87
  -5 -10   8   -0.01    1.33
   5  10  -7    4.46    0.83
  -5 -10   7    2.74    1.09
   5  10  -6  107.67    2.84
  -5 -10   6   91.23    4.12
   5  10  -5    0.12    0.56
  -5 -10   5    0.18    0.87
   5  10  -4  343.71    8.21
   5  10  -3    1.68    0.55
  -5 -10   3    0.88    0.85
   5  10  -2    0.93    0.48
  -5 -10   2    0.50    0.77
   5  10  -1   32.49    1.27
  -5 -10   1   32.48    1.61
   5  10   0  189.42    4.11
  -5 -10   0  182.62    8.43
   5  10   1  115.73    2.71
  -5 -10  -1  113.94    3.26
   5  10   2  294.48    5.93
  -5 -10  -2  296.88   12.49
   5  10   3    0.37    0.52
  -5 -10  -3   -0.11    0.79
   5  10   4  138.13    3.18
  -5 -10  -4  142.65    3.88
   5  10   5  113.02    2.89
  -5 -10  -5  112.57    3.01
   5  10   6   64.52    1.71
  -5 -10  -6   63.06    1.88
   5  10   7  139.51    3.22
  -5 -10  -7  143.02    3.86
   5  10   8  139.94    3.61
  -5 -10  -8  136.52    5.57
   5  10   9   19.08    0.95
  -5 -10  -9   19.99    1.06
   5  10  10   23.11    1.19
  -5 -10 -10   21.34    1.16
   5  10  11    4.72    0.75
  -5 -10 -11    4.73    0.74
   5  10  12    4.55    0.66
  -5 -10 -12    2.94    0.74
   5  10  13   40.40    3.06
  -5 -10 -13   30.27    1.75
   5  10  14    2.60    0.93
  -5 -10 -14    3.36    1.20
   5  11  -9   15.87    2.50
   5  11  -8    0.93    1.09
  -5 -11   8    0.64    1.70
   5  11  -7   41.09    1.64
  -5 -11   7   34.00    1.76
   5  11  -6    8.34    0.94
  -5 -11   6    7.73    1.32
   5  11  -5    6.04    0.90
  -5 -11   5    5.23    1.27
   5  11  -4   10.54    0.87
  -5 -11   4    9.84    1.26
   5  11  -3   99.13    2.66
  -5 -11   3   84.40    3.20
   5  11  -2    2.08    0.64
  -5 -11   2    1.49    0.84
   5  11  -1  135.85    3.31
  -5 -11   1  130.49    6.28
   5  11   0    7.90    0.65
  -5 -11   0    7.36    0.97
   5  11   1    0.69    0.50
  -5 -11  -1    0.44    0.71
   5  11   2    0.84    0.51
  -5 -11  -2    1.07    0.76
   5  11   3    6.59    0.71
  -5 -11  -3    5.37    0.88
   5  11   4   23.52    1.02
  -5 -11  -4   24.19    1.27
   5  11   5  109.27    2.70
  -5 -11  -5  109.92    4.09
   5  11   6    9.76    0.79
  -5 -11  -6    8.85    0.98
   5  11   7   44.25    1.61
  -5 -11  -7   47.30    2.04
   5  11   8   13.61    0.85
  -5 -11  -8   14.12    1.06
   5  11   9   57.89    1.91
  -5 -11  -9   56.22    1.97
   5  11  10   55.90    1.97
  -5 -11 -10   53.98    1.96
   5  11  11    8.86    0.86
  -5 -11 -11    7.44    0.95
   5  11  12   36.84    1.60
  -5 -11 -12   50.78    2.69
   5  11  13    5.18    0.84
  -5 -11 -13    5.90    1.59
   5  11  14    0.29    0.83
  -5 -11 -14    0.43    1.11
   5  12  -7    5.35    1.22
  -5 -12   7    3.17    1.88
   5  12  -6   22.47    1.91
  -5 -12   6   10.77    2.25
   5  12  -5    6.66    1.40
  -5 -12   5    5.92    2.07
   5  12  -4  171.21    4.52
  -5 -12   4  135.68    6.93
   5  12  -3    7.38    0.82
  -5 -12   3    6.80    1.15
   5  12  -2   36.80    1.56
  -5 -12   2   29.80    1.70
   5  12  -1    1.55    0.62
  -5 -12   1    1.15    0.99
   5  12   0    9.92    0.88
  -5 -12   0    8.11    1.06
   5  12   1   10.40    0.90
  -5 -12  -1   11.09    1.17
   5  12   2   99.87    2.66
  -5 -12  -2   94.86    3.00
   5  12   3   25.34    1.12
  -5 -12  -3   20.55    1.45
   5  12   4   33.40    1.30
  -5 -12  -4   32.13    1.43
   5  12   5   25.65    1.29
  -5 -12  -5   26.65    1.43
   5  12   6    4.55    0.72
  -5 -12  -6    4.21    0.95
   5  12   7   24.59    1.38
  -5 -12  -7   23.95    1.48
   5  12   8    5.61    0.91
  -5 -12  -8    5.87    1.20
   5  12   9   34.84    1.60
  -5 -12  -9   35.88    2.06
   5  12  10    0.14    0.87
  -5 -12 -10    0.30    1.42
   5  12  11    6.69    0.85
  -5 -12 -11    5.63    0.99
   5  12  12    0.30    0.68
  -5 -12 -12    0.19    1.01
   5  12  13    8.24    2.13
   5  13  -5   10.13    1.30
  -5 -13   5    6.98    1.76
   5  13  -4    9.60    1.62
  -5 -13   4    7.30    2.15
   5  13  -3   -0.07    1.55
  -5 -13   3    1.28    2.34
   5  13  -2    1.09    1.20
  -5 -13   2   -0.90    1.82
   5  13  -1   54.62    2.16
  -5 -13   1   44.37    2.46
   5  13   0   22.01    1.19
  -5 -13   0   17.27    1.43
   5  13   1   98.15    2.78
  -5 -13  -1   79.23    2.92
   5  13   2    2.60    0.72
  -5 -13  -2    1.08    1.08
   5  13   3    1.66    0.67
  -5 -13  -3    2.58    1.06
   5  13   4   17.12    1.00
  -5 -13  -4   14.01    1.53
   5  13   5    1.33    0.74
  -5 -13  -5    0.36    1.18
   5  13   6   79.05    2.49
  -5 -13  -6   71.83    2.73
   5  13   7   79.12    2.42
  -5 -13  -7   71.23    2.66
   5  13   8    7.74    0.96
  -5 -13  -8    6.58    1.26
   5  13   9   11.47    1.04
  -5 -13  -9    8.86    1.23
   5  13  10   38.72    1.81
  -5 -13 -10   34.63    2.03
   5  13  11    5.94    0.84
  -5 -13 -11    4.15    1.27
   5  14  -2   44.76    3.07
  -5 -14   2   31.38    3.16
   5  14  -1   -0.28    1.16
  -5 -14   1    0.75    1.79
   5  14   0    8.61    1.47
  -5 -14   0    8.27    2.15
   5  14   1    1.19    1.45
  -5 -14  -1   -0.24    2.38
   5  14   2    8.17    1.30
  -5 -14  -2    4.98    1.91
   5  14   3    1.85    1.14
  -5 -14  -3    0.95    1.81
   5  14   4   12.22    1.26
  -5 -14  -4   10.04    2.14
   5  14   5   31.81    1.56
  -5 -14  -5   25.80    1.80
   5  14   6    4.53    0.98
  -5 -14  -6    4.55    1.28
   5  14   7    7.28    0.91
  -5 -14  -7    7.55    1.37
   5  14   8    4.23    0.85
  -5 -14  -8    3.10    1.25
   5  14   9   11.83    1.44
  -5 -14  -9    8.40    1.59
   5  14  10    6.92    2.03
  -5 -14 -10    7.97    1.68
   6 -11  -6    1.21    2.99
   6 -11  -5    3.59    1.72
  -6  11   5    3.86    0.86
   6 -11  -4    3.61    1.44
  -6  11   4    5.41    0.99
   6 -11  -3   12.70    1.82
  -6  11   3   15.70    1.40
   6 -11  -2    0.50    1.60
  -6  11   2   -0.10    1.17
   6 -11  -1   16.83    2.18
  -6  11   1   25.60    1.74
   6 -10  -9   28.72    2.71
  -6  10   9   31.28    1.55
   6 -10  -8    4.99    1.59
  -6  10   8    5.58    0.85
   6 -10  -7    2.53    1.54
  -6  10   7    1.84    0.75
   6 -10  -6    0.68    1.45
  -6  10   6    0.56    0.71
   6 -10  -5    9.97    1.22
  -6  10   5   12.83    0.90
   6 -10  -4   58.64    2.83
  -6  10   4   65.50    2.25
   6 -10  -3    0.64    1.00
  -6  10   3    0.24    0.61
   6 -10  -2   27.51    2.07
  -6  10   2   32.94    1.40
   6 -10  -1    1.25    1.09
  -6  10   1    1.66    0.65
   6 -10   0    2.51    1.11
  -6  10   0    2.41    0.72
   6 -10   1    3.98    1.49
  -6  10  -1    3.76    0.87
   6 -10   2   29.80    2.41
  -6  10  -2   38.56    2.10
   6 -10   3    5.62    1.83
  -6  10  -3    4.78    1.12
   6  -9 -13    4.25    2.49
  -6   9  13    1.85    1.74
   6  -9 -12   13.10    2.26
  -6   9  12   14.96    1.77
   6  -9 -11   16.82    1.71
  -6   9  11   21.81    1.43
   6  -9 -10   -0.36    1.28
  -6   9  10    0.06    0.75
   6  -9  -9    6.65    1.27
  -6   9   9    8.31    0.86
   6  -9  -8    2.88    1.27
  -6   9   8    3.06    0.65
   6  -9  -7   46.83    2.06
  -6   9   7   46.47    1.60
   6  -9  -6   19.46    1.66
  -6   9   6   21.62    1.15
   6  -9  -5   17.59    1.19
  -6   9   5   21.48    0.97
   6  -9  -4    6.62    1.06
  -6   9   4    6.11    0.68
   6  -9  -3   50.11    2.02
  -6   9   3   53.89    1.65
   6  -9  -2    7.85    1.14
  -6   9   2    9.65    0.78
   6  -9  -1   36.28    1.60
  -6   9   1   37.37    1.36
   6  -9   0   -0.43    0.97
  -6   9   0    1.08    0.61
   6  -9   1   45.82    1.77
  -6   9  -1   52.58    1.72
   6  -9   2    7.65    1.11
  -6   9  -2    9.43    0.84
   6  -9   3    8.21    1.21
  -6   9  -3    9.59    0.93
   6  -9   4    5.22    1.16
  -6   9  -4    3.87    0.73
   6  -9   5   13.28    1.23
  -6   9  -5   13.48    1.01
   6  -9   6    3.76    1.16
  -6   9  -6    3.23    0.89
   6  -8 -14    0.07    1.76
  -6   8  14    3.31    1.15
   6  -8 -13    7.95    1.37
  -6   8  13   12.00    1.48
   6  -8 -12    3.70    1.41
  -6   8  12    2.16    0.89
   6  -8 -11    4.97    1.27
  -6   8  11    6.46    0.94
   6  -8 -10    5.72    1.17
  -6   8  10    7.64    0.83
   6  -8  -9   15.84    1.32
  -6   8   9   17.97    1.04
   6  -8  -8   28.64    1.56
  -6   8   8   33.90    1.34
   6  -8  -7  142.39    4.09
  -6   8   7  146.85    3.65
   6  -8  -6    1.29    0.91
  -6   8   6    0.89    0.50
   6  -8  -5   19.88    1.21
  -6   8   5   23.23    0.93
   6  -8  -4   26.07    1.22
  -6   8   4   29.22    1.12
   6  -8  -3   12.24    1.08
  -6   8   3   11.99    0.79
   6  -8  -2  466.25   20.72
  -6   8   2  446.27    8.60
   6  -8  -1   21.79    1.22
  -6   8   1   23.10    0.93
   6  -8   0   11.12    1.17
  -6   8   0   11.24    0.69
   6  -8   1    6.67    1.08
  -6   8  -1    7.02    0.72
   6  -8   2   76.13    2.78
  -6   8  -2   81.13    2.08
   6  -8   3    6.95    1.06
  -6   8  -3    7.97    0.72
   6  -8   4   68.33    2.40
  -6   8  -4   74.84    2.18
   6  -8   5   20.31    1.48
  -6   8  -5   24.16    1.19
   6  -8   6    5.86    1.32
  -6   8  -6    5.10    0.93
   6  -8   7    2.24    1.34
  -6   8  -7    2.95    0.90
   6  -8   8   14.30    1.65
  -6   8  -8   17.58    1.27
   6  -8   9   -0.04    2.27
  -6   8  -9    0.47    1.51
   6  -8  10    3.59    3.44
  -6   8 -10    7.33    1.79
   6  -7 -14    0.88    1.07
  -6   7  14    1.12    0.95
   6  -7 -13    4.65    1.99
  -6   7  13    4.03    0.85
   6  -7 -12   25.04    1.66
  -6   7  12   28.10    1.30
   6  -7 -11   38.40    1.76
  -6   7  11   39.63    1.47
   6  -7 -10   27.17    1.40
  -6   7  10   28.68    1.34
   6  -7  -9   -0.62    1.01
  -6   7   9    0.43    0.65
   6  -7  -8   72.78    2.35
  -6   7   8   79.25    2.30
   6  -7  -7   25.55    1.43
  -6   7   7   26.89    1.07
   6  -7  -6    2.17    0.80
  -6   7   6    2.42    0.53
   6  -7  -5    0.87    0.93
  -6   7   5    0.39    0.57
   6  -7  -4  141.09    4.78
  -6   7   4  155.98    3.79
   6  -7  -3   27.79    1.26
  -6   7   3   29.14    1.10
   6  -7  -2   45.06    1.87
  -6   7   2   46.87    1.39
   6  -7  -1   91.81    2.64
  -6   7   1   94.99    2.31
   6  -7   0   91.38    3.15
  -6   7   0   87.50    2.30
   6  -7   1  172.28    6.40
  -6   7  -1  158.16    3.79
   6  -7   2   14.12    1.11
  -6   7  -2   15.05    0.86
   6  -7   3   31.95    1.37
  -6   7  -3   31.65    1.14
   6  -7   4   28.18    1.33
  -6   7  -4   30.36    1.11
   6  -7   5    0.35    0.90
  -6   7  -5    0.86    0.56
   6  -7   6   12.57    1.27
  -6   7  -6   11.72    0.89
   6  -7   7   26.37    1.53
  -6   7  -7   34.15    1.44
   6  -7   8   13.64    1.58
  -6   7  -8   15.12    1.14
   6  -7   9   37.01    2.04
  -6   7  -9   44.02    1.74
   6  -7  10    1.18    2.15
  -6   7 -10    1.41    1.55
   6  -6 -14    1.23    1.01
  -6   6  14    0.08    0.82
   6  -6 -13   53.10    2.03
  -6   6  13   68.34    2.38
   6  -6 -12   20.85    1.26
  -6   6  12   21.38    1.16
   6  -6 -11    2.66    1.08
  -6   6  11    2.39    0.64
   6  -6 -10   44.78    1.59
  -6   6  10   46.79    1.54
   6  -6  -9    0.24    0.84
  -6   6   9    1.48    0.54
   6  -6  -8   43.96    1.65
  -6   6   8   44.71    1.54
   6  -6  -7   18.94    1.51
  -6   6   7   22.06    1.05
   6  -6  -6   33.73    1.47
  -6   6   6   35.46    1.31
   6  -6  -5   80.02    2.19
  -6   6   5   81.58    2.22
   6  -6  -4  170.75    4.06
  -6   6   4  170.81    4.04
   6  -6  -3   38.81    1.36
  -6   6   3   39.37    1.28
   6  -6  -2  154.57    4.81
  -6   6   2  161.67    3.80
   6  -6  -1    1.38    0.62
  -6   6   1    0.71    0.42
   6  -6   0  151.68    4.04
  -6   6   0  150.87    4.17
   6  -6   1   25.46    1.10
  -6   6  -1   26.02    0.88
   6  -6   2   17.47    1.09
  -6   6  -2   17.42    0.82
   6  -6   3    3.57    0.82
  -6   6  -3    3.55    0.55
   6  -6   4  149.57    4.60
  -6   6  -4  149.20    3.60
   6  -6   5   10.35    1.25
  -6   6  -5   10.84    0.83
   6  -6   6   34.02    1.50
  -6   6  -6   37.64    1.31
   6  -6   7   19.22    1.34
  -6   6  -7   20.55    1.07
   6  -6   8    8.82    1.18
  -6   6  -8    8.12    0.86
   6  -6   9    2.38    1.21
  -6   6  -9    2.59    0.84
   6  -6  10    4.42    1.06
  -6   6 -10    5.93    0.79
   6  -6  11    8.35    1.56
  -6   6 -11   10.44    1.80
   6  -5 -15   12.30    1.28
  -6   5  15   24.22    1.54
   6  -5 -14   43.32    1.90
  -6   5  14   52.65    2.09
   6  -5 -13    0.75    0.97
  -6   5  13    1.65    0.60
   6  -5 -12   12.51    0.97
  -6   5  12   12.81    0.85
   6  -5 -11    1.66    0.80
  -6   5  11    1.88    0.66
   6  -5 -10   38.63    1.50
  -6   5  10   39.21    1.30
   6  -5  -9   56.59    1.81
  -6   5   9   58.22    1.63
   6  -5  -8  478.35    9.67
  -6   5   8  483.27    9.69
   6  -5  -7    1.34    0.73
  -6   5   7    1.70    0.51
   6  -5  -6   10.21    1.39
  -6   5   6   10.35    0.72
   6  -5  -5  194.81    6.56
  -6   5   5  172.10    3.93
   6  -5  -4  118.64    2.84
  -6   5   4  115.51    2.73
   6  -5  -3   82.63    2.27
  -6   5   3   87.66    2.64
  -6   5   2  439.07    9.37
   6  -5  -1   21.92    0.97
  -6   5   1   21.17    0.78
   6  -5   0   19.20    0.94
  -6   5   0   18.50    0.74
   6  -5   1  344.21   13.54
  -6   5  -1  296.23    5.96
   6  -5   2    8.88    0.66
  -6   5  -2    8.30    0.55
   6  -5   3  317.24    9.43
  -6   5  -3  312.89    6.51
   6  -5   4    0.32    0.64
  -6   5  -4    0.88    0.43
   6  -5   5   11.47    1.01
  -6   5  -5   13.78    0.73
   6  -5   6    6.33    1.01
  -6   5  -6    5.75    0.63
   6  -5   7    1.20    1.25
  -6   5  -7    0.88    0.64
   6  -5   8   28.19    1.52
  -6   5  -8   28.43    1.22
   6  -5   9   69.88    2.63
  -6   5  -9   75.93    2.44
   6  -5  10    3.22    1.09
  -6   5 -10    3.37    0.72
   6  -5  11    5.00    1.12
  -6   5 -11    7.38    0.90
   6  -5  12    1.66    1.30
  -6   5 -12    2.90    1.21
   6  -4 -15    1.19    0.87
  -6   4  15    2.07    0.62
   6  -4 -14    2.37    0.83
  -6   4  14    3.59    0.65
   6  -4 -13    9.40    0.90
  -6   4  13    9.76    0.75
   6  -4 -12   11.65    1.00
  -6   4  12   12.72    1.23
   6  -4 -11   49.66    1.68
  -6   4  11   49.89    1.87
   6  -4 -10   10.81    0.80
  -6   4  10   11.58    0.74
   6  -4  -9   65.42    1.86
  -6   4   9   63.13    1.93
   6  -4  -8   95.52    2.48
  -6   4   8   90.02    2.34
   6  -4  -7  147.31    3.45
  -6   4   7  148.91    4.31
   6  -4  -6   27.68    1.08
  -6   4   6   25.80    1.09
   6  -4  -5  210.86    7.06
  -6   4   5  177.40    4.22
   6  -4  -4    6.70    0.58
  -6   4   4    6.93    0.50
   6  -4  -3  463.96   10.32
  -6   4   3  410.71    8.35
   6  -4  -2   12.48    0.98
  -6   4   2    8.90    0.54
   6  -4  -1   12.51    0.72
  -6   4   1   11.88    0.56
   6  -4   0  138.62    4.13
  -6   4   0  116.41    3.06
   6  -4   1   89.05    2.55
  -6   4  -1   80.95    2.07
   6  -4   2  168.97    4.73
  -6   4  -2  159.70    3.72
   6  -4   3  172.98    5.49
  -6   4  -3  171.37    4.88
   6  -4   4   73.88    1.98
  -6   4  -4   73.20    1.81
   6  -4   5    8.01    0.78
  -6   4  -5    7.30    0.64
   6  -4   6  144.79    6.33
  -6   4  -6  136.44    3.10
   6  -4   7  199.63   10.23
  -6   4  -7  180.12    4.04
   6  -4   8   24.07    1.25
  -6   4  -8   27.01    1.12
   6  -4   9    7.47    0.96
  -6   4  -9    7.24    0.68
   6  -4  10    7.44    1.28
  -6   4 -10    8.57    1.34
   6  -4  11   25.26    1.64
  -6   4 -11   25.03    1.39
   6  -4  12    9.46    1.10
  -6   4 -12   11.89    0.98
   6  -3 -16    0.20    1.38
  -6   3  16    0.72    2.24
   6  -3 -15    0.56    0.80
  -6   3  15    0.29    0.69
   6  -3 -14   29.01    1.44
  -6   3  14   31.20    1.22
   6  -3 -13    0.39    0.66
  -6   3  13    0.29    0.61
   6  -3 -12   31.09    1.33
  -6   3  12   31.63    1.29
   6  -3 -11    2.46    0.62
  -6   3  11    2.55    0.58
   6  -3 -10   97.87    2.55
  -6   3  10  100.26    2.63
   6  -3  -9    1.53    0.62
  -6   3   9    1.73    0.48
   6  -3  -8   63.14    1.84
  -6   3   8   62.78    1.77
   6  -3  -7    1.48    0.56
  -6   3   7    1.28    0.51
   6  -3  -6  287.60    8.56
  -6   3   6  262.41    6.70
   6  -3  -5  227.43    4.82
  -6   3   5  226.52    5.21
   6  -3  -4    8.79    0.77
  -6   3   4    8.25    0.54
   6  -3  -3   85.02    2.28
  -6   3   3   85.41    2.59
   6  -3  -2  126.07    3.49
  -6   3   2  126.35    2.96
   6  -3  -1    7.77    0.52
  -6   3   1    7.39    0.48
   6  -3   0   53.76    1.47
  -6   3   0   50.93    1.38
   6  -3   1   28.44    1.06
  -6   3  -1   27.41    1.10
   6  -3   2   50.46    1.61
  -6   3  -2   45.85    1.30
   6  -3   3  147.25    4.00
  -6   3  -3  135.82    3.10
   6  -3   4   20.01    0.88
  -6   3  -4   20.32    0.79
   6  -3   5  342.80   14.67
  -6   3  -5  274.64    5.58
   6  -3   6   23.71    1.14
  -6   3  -6   24.36    1.00
   6  -3   7    2.24    0.62
  -6   3  -7    2.03    0.50
   6  -3   8    9.13    0.86
  -6   3  -8    9.22    0.65
   6  -3   9   -0.12    0.77
  -6   3  -9    0.20    0.46
   6  -3  10   12.29    1.06
  -6   3 -10   13.45    0.82
   6  -3  11   42.64    1.98
  -6   3 -11   45.79    1.68
   6  -3  12    5.87    0.89
  -6   3 -12    6.37    0.69
   6  -3  13    0.82    0.77
  -6   3 -13    1.37    0.72
   6  -2 -16    8.97    1.40
  -6   2  16   12.49    1.31
   6  -2 -15   26.70    1.26
  -6   2  15   30.24    1.55
   6  -2 -14   18.96    1.11
  -6   2  14   20.33    1.02
   6  -2 -13   -0.20    0.66
  -6   2  13   -0.24    0.62
   6  -2 -12    7.58    0.78
  -6   2  12    6.89    0.72
   6  -2 -11   83.13    2.25
  -6   2  11   86.09    2.60
   6  -2 -10    5.72    0.64
  -6   2  10    4.88    0.56
   6  -2  -9  457.22   10.11
  -6   2   9  444.41    9.16
   6  -2  -8   17.60    0.90
  -6   2   8   16.73    0.78
   6  -2  -7   93.76    3.21
  -6   2   7   87.17    2.59
   6  -2  -6  138.60    3.15
  -6   2   6  129.32    3.14
   6  -2  -5  184.20    4.31
  -6   2   5  180.05    4.20
   6  -2  -4   96.97    2.26
  -6   2   4   97.68    2.36
   6  -2  -3  592.08   12.67
  -6   2   3  590.61   13.50
   6  -2  -2   25.90    0.98
  -6   2   2   26.34    0.85
   6  -2  -1  133.80    3.06
  -6   2   1  134.17    3.37
   6  -2   0  187.07    3.90
  -6   2   0  180.94    3.89
   6  -2   1  102.94    2.60
  -6   2  -1  100.13    2.36
   6  -2   2  154.14    3.55
  -6   2  -2  150.71    3.26
   6  -2   3  486.88   10.94
  -6   2  -3  482.39    9.22
   6  -2   4    3.89    0.56
  -6   2  -4    3.84    0.57
   6  -2   5    3.34    0.53
  -6   2  -5    3.75    0.43
   6  -2   6   22.97    0.99
  -6   2  -6   22.95    0.87
   6  -2   7   12.63    0.78
  -6   2  -7   13.09    0.66
   6  -2   8  391.51   15.40
  -6   2  -8  321.37    6.70
   6  -2   9    3.69    0.78
  -6   2  -9    3.14    0.55
   6  -2  10   34.13    1.26
  -6   2 -10   34.68    1.21
   6  -2  11   41.74    1.72
  -6   2 -11   48.71    1.71
   6  -2  12   -0.51    0.87
  -6   2 -12   -0.32    0.61
   6  -2  13    2.08    0.78
  -6   2 -13    3.61    0.60
   6  -2  14   11.96    1.79
  -6   2 -14   15.73    1.31
   6  -1 -16    2.82    0.95
  -6   1  16    3.30    1.18
   6  -1 -15    0.07    0.63
  -6   1  15    0.76    0.86
   6  -1 -14    2.88    0.68
  -6   1  14    3.49    0.72
   6  -1 -13   16.97    0.96
  -6   1  13   18.29    0.95
   6  -1 -12   44.26    1.49
  -6   1  12   47.42    1.54
   6  -1 -11   19.78    0.85
  -6   1  11   20.62    1.02
   6  -1 -10   67.38    2.05
  -6   1  10   72.31    2.07
   6  -1  -9   83.70    2.18
  -6   1   9   83.70    2.34
   6  -1  -8   27.55    0.97
  -6   1   8   27.34    1.08
   6  -1  -7   32.19    1.25
  -6   1   7   35.84    1.12
   6  -1  -6  584.85   12.91
  -6   1   6  573.14   12.68
   6  -1  -5   40.01    1.29
  -6   1   5   38.75    1.12
   6  -1  -4 1149.24   24.76
  -6   1   4 1074.57   22.79
   6  -1  -3   25.94    1.12
  -6   1   3   22.54    0.78
   6  -1  -2   71.29    2.22
  -6   1   2   67.44    2.09
   6  -1  -1  410.64   12.56
  -6   1   1  400.70   10.97
   6  -1   0  910.19   23.25
  -6   1   0  905.17   18.93
   6  -1   1  314.69    6.62
  -6   1  -1  306.94    6.06
   6  -1   2  141.52    3.65
  -6   1  -2  144.37    3.16
   6  -1   3   12.38    0.61
  -6   1  -3   12.11    0.58
   6  -1   4   41.93    1.30
  -6   1  -4   41.11    1.21
   6  -1   5  507.74   14.15
  -6   1  -5  520.73   10.21
   6  -1   6   67.25    1.90
  -6   1  -6   69.14    1.87
   6  -1   7  331.32   11.12
  -6   1  -7  276.83    6.95
   6  -1   8    4.75    0.73
  -6   1  -8    4.55    0.69
   6  -1   9   16.53    0.94
  -6   1  -9   16.26    0.80
   6  -1  10    2.61    0.67
  -6   1 -10    3.06    0.53
   6  -1  11    6.15    0.66
  -6   1 -11    6.99    0.64
   6  -1  12   27.24    1.58
  -6   1 -12   58.91    2.34
   6  -1  14    0.33    1.25
  -6   1 -14   -0.37    0.86
   6  -1  15    0.85    1.45
  -6   1 -15    0.46    1.17
   6   0 -16    1.61    0.98
  -6   0  16    0.02    1.25
   6   0 -15    3.48    0.71
  -6   0  15    3.02    0.94
   6   0 -14    2.25    0.57
  -6   0  14    2.15    0.67
   6   0 -13   60.87    2.02
  -6   0  13   66.23    2.37
   6   0 -12    7.64    0.69
  -6   0  12    7.82    0.84
   6   0 -11    6.90    0.60
  -6   0  11    6.90    0.68
   6   0 -10   10.59    0.71
  -6   0  10   12.34    0.78
   6   0  -9  372.63    7.67
  -6   0   9  372.13    7.39
   6   0  -8   24.70    1.11
  -6   0   8   24.68    0.95
   6   0  -7   79.65    2.66
  -6   0   7  100.80    2.93
   6   0  -6    7.28    0.63
  -6   0   6    8.45    0.55
   6   0  -5    4.72    0.45
  -6   0   5    3.74    0.34
   6   0  -4   18.11    0.80
  -6   0   4   16.89    0.69
   6   0  -3  174.37    5.44
  -6   0   3  168.35    3.82
   6   0  -2    0.94    0.32
  -6   0   2    0.58    0.20
   6   0  -1  849.58   23.77
  -6   0   1  827.45   21.70
   6   0   0  120.02    4.44
  -6   0   0  119.08    3.16
   6   0   1   27.39    1.00
  -6   0  -1   27.23    0.89
   6   0   2   32.48    1.14
  -6   0  -2   35.15    1.09
   6   0   3   91.65    2.72
  -6   0  -3   87.66    2.02
   6   0   4  477.58   11.11
  -6   0  -4  494.59    9.65
   6   0   5   52.73    1.38
  -6   0  -5   52.00    1.43
   6   0   6   59.81    1.63
  -6   0  -6   62.36    1.56
   6   0   7   18.11    0.74
  -6   0  -7   18.17    0.78
  -6   0  -8  126.17    2.83
   6   0   9    3.31    0.53
  -6   0  -9    4.14    0.58
  -6   0 -10  395.86    9.13
   6   0  11    7.46    0.72
  -6   0 -11    8.02    0.50
   6   0  12   10.48    0.74
  -6   0 -12   17.09    1.26
   6   0  13    6.47    0.85
   6   0  14    3.86    1.58
  -6   0 -14    4.43    1.05
   6   0  15    5.82    1.48
  -6   0 -15    6.19    1.15
   6   1 -16    5.50    0.90
  -6  -1  16    6.05    1.15
   6   1 -15   24.26    1.21
  -6  -1  15   21.64    1.22
   6   1 -14    1.25    0.60
  -6  -1  14    0.86    0.73
   6   1 -13    0.50    0.61
  -6  -1  13    0.42    0.67
   6   1 -12   72.45    2.16
  -6  -1  12   72.27    2.08
   6   1 -11   10.82    0.72
  -6  -1  11    9.36    0.73
   6   1 -10  221.25    5.30
  -6  -1  10  238.95    6.00
   6   1  -9   19.34    0.86
  -6  -1   9   20.50    0.90
   6   1  -8    3.78    0.41
  -6  -1   8    3.50    0.48
   6   1  -7    4.86    0.55
  -6  -1   7    5.07    0.50
   6   1  -6  693.22   15.13
  -6  -1   6  710.90   19.42
   6   1  -5  112.49    3.11
  -6  -1   5  112.66    2.88
   6   1  -4 1235.86   26.66
  -6  -1   4 1213.53   31.83
   6   1  -3   31.08    1.17
  -6  -1   3   33.89    1.04
   6   1  -2   78.51    4.39
  -6  -1   2   79.57    2.88
   6   1  -1  713.21   19.53
  -6  -1   1  690.97   19.44
   6   1   0  110.55    4.67
  -6  -1   0  107.76    4.50
   6   1   1 1146.47   32.69
  -6  -1  -1 1123.57   31.52
   6   1   2  573.18   22.61
  -6  -1  -2  507.88   13.70
   6   1   3   18.31    0.73
  -6  -1  -3   17.81    0.69
   6   1   4   40.06    1.34
  -6  -1  -4   37.97    1.09
   6   1   5  416.65   12.02
  -6  -1  -5  408.02    8.88
   6   1   6   25.52    0.97
  -6  -1  -6   23.51    0.80
   6   1   7  152.35    3.86
  -6  -1  -7  156.52    3.60
   6   1   8   25.15    1.10
  -6  -1  -8   21.30    0.82
   6   1   9   41.00    1.98
  -6  -1  -9   37.10    1.11
   6   1  10   59.89    2.20
  -6  -1 -10   61.64    1.70
   6   1  11   44.44    1.79
  -6  -1 -11   48.57    1.76
   6   1  12   -0.06    0.50
  -6  -1 -12   -0.03    0.44
   6   1  13   29.48    2.33
  -6  -1 -13   31.70    1.85
   6   1  14    1.50    1.15
  -6  -1 -14    2.33    0.86
   6   1  15   10.77    1.50
  -6  -1 -15   12.38    1.25
   6   2 -15    5.22    0.76
  -6  -2  15    4.96    0.96
   6   2 -14    1.38    0.60
  -6  -2  14    2.07    0.74
   6   2 -13   75.44    2.18
  -6  -2  13   72.19    2.57
   6   2 -12    9.70    0.73
  -6  -2  12    8.66    0.86
   6   2 -11   37.34    1.44
  -6  -2  11   38.93    1.50
   6   2 -10   43.72    1.42
  -6  -2  10   46.40    1.43
   6   2  -9   38.88    1.25
  -6  -2   9   37.97    1.30
   6   2  -8    0.46    0.45
  -6  -2   8   -0.04    0.52
   6   2  -7  851.79   19.14
  -6  -2   7  873.47   33.97
   6   2  -6   72.16    1.91
  -6  -2   6   77.74    2.05
   6   2  -5  176.94    4.01
  -6  -2   5  173.93    3.89
   6   2  -4    0.11    0.25
  -6  -2   4    0.03    0.28
   6   2  -3  213.27    6.52
  -6  -2   3  209.20    6.20
   6   2  -2   31.79    1.97
  -6  -2   2   32.89    1.69
   6   2  -1 1232.14   32.70
  -6  -2   1 1205.87   42.43
   6   2   0  478.08   15.51
  -6  -2   0  460.78   15.18
   6   2   1  336.13   11.03
  -6  -2  -1  319.26   10.50
   6   2   2  308.44    8.76
  -6  -2  -2  315.75    9.28
   6   2   3    5.51    0.41
  -6  -2  -3    5.37    0.40
   6   2   4  717.25   15.42
  -6  -2  -4  708.44   26.39
   6   2   5  135.48    3.64
  -6  -2  -5  131.42    2.96
   6   2   6  471.08    9.37
  -6  -2  -6  480.76    9.03
   6   2   7   19.30    0.79
  -6  -2  -7   18.65    0.76
   6   2   8   68.49    1.88
  -6  -2  -8   68.55    1.88
   6   2   9    7.01    0.75
  -6  -2  -9    7.75    0.62
   6   2  10  393.48   12.11
  -6  -2 -10  346.34   15.91
   6   2  11    5.82    0.55
  -6  -2 -11    5.98    0.46
  -6  -2 -12  168.93    7.11
   6   2  13    0.67    1.02
  -6  -2 -13    0.53    0.77
   6   2  14   13.53    1.43
  -6  -2 -14   15.67    1.26
   6   2  15   23.23    1.80
  -6  -2 -15   24.20    1.65
   6   2  16   13.34    1.58
  -6  -2 -16   15.47    1.26
   6   3 -15    8.77    0.78
  -6  -3  15    8.12    1.05
   6   3 -14    0.03    0.99
  -6  -3  14   -0.06    0.95
   6   3 -13   14.05    0.82
  -6  -3  13   13.79    1.09
   6   3 -12   30.88    1.11
  -6  -3  12   29.00    1.36
   6   3 -11    4.32    0.62
  -6  -3  11    3.57    0.84
   6   3 -10   90.16    2.30
  -6  -3  10   87.71    2.88
   6   3  -9    0.02    0.37
  -6  -3   9    0.57    0.56
   6   3  -8   89.04    2.19
  -6  -3   8   92.21    2.31
   6   3  -7    6.89    0.53
  -6  -3   7    6.56    0.58
   6   3  -6   53.87    1.50
  -6  -3   6   57.37    1.68
   6   3  -5   76.12    1.98
  -6  -3   5   85.16    2.30
   6   3  -4  253.34    6.02
  -6  -3   4  291.49    6.76
   6   3  -3   32.28    0.99
  -6  -3   3   30.58    1.27
   6   3  -2  361.36   15.36
  -6  -3   2  379.11   10.93
   6   3  -1  206.34    6.52
  -6  -3   1  208.16    6.54
   6   3   0  198.82    6.31
  -6  -3   0  205.21    6.20
   6   3   1  241.78    9.04
  -6  -3  -1  244.16    8.97
   6   3   2   10.16    0.89
  -6  -3  -2    9.48    1.14
   6   3   3  176.32    5.84
  -6  -3  -3  136.08    4.71
   6   3   4  398.63    8.23
  -6  -3  -4  360.84   15.90
   6   3   5    1.27    0.28
  -6  -3  -5    1.40    0.29
   6   3   6   36.09    1.09
  -6  -3  -6   36.29    1.22
   6   3   7   58.39    1.58
  -6  -3  -7   59.99    1.70
   6   3   8    6.48    0.56
  -6  -3  -8    7.11    0.55
   6   3   9  217.52    5.59
  -6  -3  -9  220.39    4.62
   6   3  10    4.76    0.47
  -6  -3 -10    4.21    0.44
   6   3  11    2.56    0.44
  -6  -3 -11    1.43    0.42
   6   3  12    0.72    0.45
  -6  -3 -12    1.28    0.30
   6   3  13   45.36    2.29
  -6  -3 -13   44.25    2.12
   6   3  14    0.96    1.43
  -6  -3 -14    1.86    1.21
   6   3  15   16.40    1.75
  -6  -3 -15   22.48    1.48
   6   3  16   -0.32    1.56
  -6  -3 -16    1.04    1.29
   6   4 -15    2.57    0.84
  -6  -4  15    3.44    1.29
   6   4 -14   15.72    1.14
  -6  -4  14   13.42    1.59
   6   4 -13   40.07    1.60
  -6  -4  13   36.45    1.85
   6   4 -12   21.18    1.11
  -6  -4  12   20.58    1.22
   6   4 -11   59.05    2.20
  -6  -4  11   56.43    1.92
   6   4 -10   13.09    0.77
  -6  -4  10   13.57    0.93
   6   4  -9    9.91    0.84
  -6  -4   9   10.76    0.88
   6   4  -8    0.86    0.42
  -6  -4   8    1.36    0.54
   6   4  -7  286.42    7.02
  -6  -4   7  301.71    9.01
   6   4  -6   -0.19    0.40
  -6  -4   6    0.24    0.55
   6   4  -5  654.33   14.40
  -6  -4   5  662.43   17.21
   6   4  -4   27.47    0.93
  -6  -4   4   28.93    1.10
   6   4  -3  366.52    8.66
  -6  -4   3  398.85   10.93
  -6  -4   2  184.09    6.06
   6   4  -1  117.26    3.92
  -6  -4   1  120.34    3.84
   6   4   0   89.37    2.99
  -6  -4   0   91.79    3.14
   6   4   1  106.69    3.93
  -6  -4  -1  105.24    4.57
   6   4   2  110.57    3.52
  -6  -4  -2  109.71    3.75
   6   4   3   41.63    1.45
  -6  -4  -3   44.56    2.34
   6   4   4  809.00   21.66
   6   4   5   36.88    1.14
  -6  -4  -5   38.52    1.39
   6   4   6   94.80    2.38
  -6  -4  -6   93.53    2.81
   6   4   7    6.92    0.46
  -6  -4  -7    6.59    0.46
   6   4   8    3.66    0.40
  -6  -4  -8    3.16    0.37
   6   4   9    0.14    0.39
  -6  -4  -9    0.34    0.45
   6   4  10   46.17    1.38
  -6  -4 -10   45.10    1.32
   6   4  11   10.94    0.63
  -6  -4 -11    8.51    0.58
   6   4  12   58.74    2.52
  -6  -4 -12   59.16    2.24
   6   4  13    0.25    0.99
  -6  -4 -13    0.07    1.02
   6   4  14    5.10    1.31
  -6  -4 -14    5.47    0.99
   6   4  15    0.20    1.58
  -6  -4 -15   -0.95    1.39
   6   4  16    3.74    1.23
  -6  -4 -16    4.39    1.08
   6   5 -14    5.95    0.72
  -6  -5  14    4.72    1.02
   6   5 -13   41.43    1.56
  -6  -5  13   35.60    1.72
   6   5 -12    0.98    0.66
  -6  -5  12    1.17    0.88
   6   5 -11   28.29    1.09
  -6  -5  11   27.41    1.72
   6   5 -10   46.26    1.51
  -6  -5  10   45.17    1.77
   6   5  -9    9.89    0.67
  -6  -5   9   10.98    0.98
   6   5  -8  210.56    5.32
  -6  -5   8  221.19    7.57
   6   5  -7   43.88    1.56
  -6  -5   7   45.11    1.61
   6   5  -6  160.43    5.64
  -6  -5   6  170.41    4.57
   6   5  -5   10.51    0.62
  -6  -5   5   11.67    0.83
   6   5  -4   23.67    0.86
  -6  -5   4   27.38    1.02
   6   5  -3    0.96    0.39
  -6  -5   3    0.79    0.39
   6   5  -2  755.40   19.58
  -6  -5   2  727.15   26.62
   6   5  -1   46.45    1.53
  -6  -5   1   50.70    2.09
   6   5   0  464.51   10.48
  -6  -5   0  484.44   13.85
   6   5   1  109.48    2.92
  -6  -5  -1  109.27    3.16
   6   5   2   20.91    0.77
  -6  -5  -2   22.74    1.07
   6   5   3  289.32    6.62
  -6  -5  -3  295.41    6.77
   6   5   4   98.57    2.58
  -6  -5  -4   98.67    2.40
   6   5   5  220.95    5.64
  -6  -5  -5  213.70    7.28
   6   5   6   90.45    2.14
  -6  -5  -6   81.93    2.50
   6   5   7  162.63    3.74
  -6  -5  -7  148.23    4.66
   6   5   8    9.89    0.51
  -6  -5  -8    9.05    0.54
   6   5   9  192.86    4.32
  -6  -5  -9  173.54    4.71
   6   5  10   11.51    0.67
  -6  -5 -10   11.74    0.66
   6   5  11   29.59    1.08
  -6  -5 -11   24.34    1.17
   6   5  12    4.15    0.44
  -6  -5 -12    4.28    0.39
   6   5  13   10.47    1.11
  -6  -5 -13   11.08    1.15
   6   5  14    1.19    1.12
  -6  -5 -14    1.07    1.23
   6   5  15   32.54    2.19
  -6  -5 -15   28.38    1.71
   6   5  16    0.29    1.34
  -6  -5 -16    0.76    1.28
   6   6 -14    5.35    0.74
  -6  -6  14    2.05    0.91
   6   6 -13    7.45    0.80
  -6  -6  13    6.40    1.16
   6   6 -12    8.88    0.79
  -6  -6  12    8.32    1.15
   6   6 -11   13.59    0.89
  -6  -6  11   14.00    1.12
   6   6 -10   32.44    1.49
  -6  -6  10   32.04    1.41
   6   6  -9   17.49    0.91
  -6  -6   9   16.74    0.94
   6   6  -8   45.44    1.55
  -6  -6   8   43.71    1.45
   6   6  -7   55.99    1.94
  -6  -6   7   62.15    2.08
   6   6  -6   27.54    0.97
  -6  -6   6   25.03    1.10
   6   6  -5   20.59    0.87
  -6  -6   5   20.54    1.07
   6   6  -4    5.91    0.60
  -6  -6   4    5.59    0.60
   6   6  -3  379.45    8.18
  -6  -6   3  404.42   12.00
   6   6  -2   10.11    0.56
  -6  -6   2   10.47    0.76
   6   6  -1   16.75    0.64
  -6  -6   1   17.08    0.77
   6   6   0   36.72    1.09
  -6  -6   0   38.42    1.49
   6   6   1    1.33    0.33
  -6  -6  -1    1.20    0.67
   6   6   2   10.24    0.51
  -6  -6  -2   11.10    0.58
   6   6   3  501.51    9.54
  -6  -6  -3  499.60   21.20
   6   6   4   24.54    0.85
  -6  -6  -4   25.09    0.86
   6   6   5  468.24    9.25
  -6  -6  -5  455.25   10.38
   6   6   6  141.77    3.16
  -6  -6  -6  148.31    3.98
   6   6   7    4.36    0.52
  -6  -6  -7    3.57    0.57
   6   6   8   86.12    2.27
  -6  -6  -8   83.87    2.60
   6   6   9   73.29    2.01
  -6  -6  -9   68.85    1.99
   6   6  10   34.86    1.21
  -6  -6 -10   32.41    1.25
   6   6  11   14.17    0.79
  -6  -6 -11   12.09    0.82
   6   6  12    6.09    0.55
  -6  -6 -12    6.97    0.71
   6   6  13    2.49    0.98
  -6  -6 -13    2.68    0.94
   6   6  14   58.52    2.76
  -6  -6 -14   59.66    2.82
   6   6  15   33.32    2.24
  -6  -6 -15   28.91    2.04
   6   6  16    1.63    1.37
  -6  -6 -16    0.08    1.66
   6   7 -13    1.88    0.75
  -6  -7  13    1.44    0.94
   6   7 -12   11.67    0.91
  -6  -7  12   10.98    1.31
   6   7 -11   67.91    2.04
  -6  -7  11   57.32    2.70
   6   7 -10   30.98    1.31
  -6  -7  10   25.61    1.40
   6   7  -9    1.98    0.56
  -6  -7   9    2.49    0.87
   6   7  -8   56.76    1.77
  -6  -7   8   55.71    2.07
   6   7  -7   -0.02    0.74
  -6  -7   7    0.52    0.87
   6   7  -6  221.68    5.22
  -6  -7   6  213.25   13.72
   6   7  -5    6.54    0.61
  -6  -7   5    5.23    0.87
   6   7  -4   42.18    1.21
  -6  -7   4   42.60    1.40
   6   7  -3   12.57    0.74
  -6  -7   3   11.48    0.83
   6   7  -2  187.98    4.52
  -6  -7   2  193.37    6.07
   6   7  -1   14.35    0.64
  -6  -7   1   15.09    0.83
   6   7   0  152.91    3.53
  -6  -7   0  151.60    4.99
   6   7   1   36.97    1.16
  -6  -7  -1   39.31    1.49
   6   7   2   41.63    1.23
  -6  -7  -2   40.49    1.26
   6   7   3  172.12    3.82
  -6  -7  -3  172.87    5.30
   6   7   4   54.13    1.41
  -6  -7  -4   55.91    1.71
   6   7   5   52.06    1.45
  -6  -7  -5   55.32    1.65
   6   7   6   68.56    2.04
  -6  -7  -6   69.96    2.04
   6   7   7    7.11    0.63
  -6  -7  -7    7.04    0.65
   6   7   8   76.40    2.18
  -6  -7  -8   77.24    1.85
   6   7   9   19.07    0.89
  -6  -7  -9   19.36    0.86
   6   7  10    6.18    0.57
  -6  -7 -10    5.72    0.57
   6   7  11   31.20    1.21
  -6  -7 -11   28.93    1.27
   6   7  12    0.19    0.46
  -6  -7 -12    0.60    0.63
   6   7  13   17.17    1.59
  -6  -7 -13   16.56    1.49
   6   7  14    0.60    1.04
  -6  -7 -14    0.48    1.42
   6   7  15    2.83    1.16
  -6  -7 -15    3.66    1.11
   6   7  16    4.08    1.09
  -6  -7 -16    4.06    1.12
   6   8 -12    4.98    0.68
  -6  -8  12    3.76    1.14
   6   8 -11   11.67    0.95
  -6  -8  11    9.79    1.26
   6   8 -10   -0.06    0.78
  -6  -8  10   -0.21    1.07
   6   8  -9    8.87    0.83
  -6  -8   9    8.62    1.10
   6   8  -8  182.15    4.53
  -6  -8   8  179.76   10.07
   6   8  -7   28.71    1.25
  -6  -8   7   27.66    1.74
   6   8  -6   10.30    0.77
  -6  -8   6   10.15    1.04
   6   8  -5   40.97    1.26
  -6  -8   5   42.21    1.59
   6   8  -4   13.71    0.77
  -6  -8   4   11.90    0.83
   6   8  -3  310.02    6.52
  -6  -8   3  293.57   12.33
   6   8  -2    8.25    0.69
  -6  -8   2    6.73    0.79
   6   8  -1  602.56   11.03
  -6  -8   1  548.20   21.46
   6   8   0   40.94    1.27
  -6  -8   0   42.36    1.36
   6   8   1   17.58    0.76
  -6  -8  -1   19.15    0.83
   6   8   2  178.80    3.82
  -6  -8  -2  189.69    5.08
   6   8   3  368.40    8.51
  -6  -8  -3  357.49   13.93
   6   8   4   12.19    0.68
  -6  -8  -4   12.35    0.83
   6   8   5  196.75    4.11
  -6  -8  -5  199.78    9.55
   6   8   6  128.17    3.02
  -6  -8  -6  130.66    3.76
   6   8   7    7.15    0.52
  -6  -8  -7    7.69    0.76
   6   8   8  166.61    3.85
  -6  -8  -8  164.85    5.17
   6   8   9   31.05    1.20
  -6  -8  -9   33.37    1.43
   6   8  10   25.72    1.00
  -6  -8 -10   23.74    1.07
   6   8  11    7.34    0.66
  -6  -8 -11    7.33    0.67
   6   8  12   10.47    0.73
  -6  -8 -12    9.52    0.88
   6   8  13    7.14    0.73
  -6  -8 -13    5.11    0.55
   6   8  14    0.40    0.93
  -6  -8 -14    0.03    1.00
   6   8  15    9.82    1.75
  -6  -8 -15    6.59    1.39
   6   9 -11    5.90    1.36
  -6  -9  11    5.97    1.70
   6   9 -10   14.77    1.02
  -6  -9  10   11.21    1.33
   6   9  -9   37.08    1.50
  -6  -9   9   25.72    1.70
   6   9  -8   14.26    0.96
  -6  -9   8   11.10    1.33
   6   9  -7    3.47    0.73
  -6  -9   7    3.21    1.06
   6   9  -6  101.86    2.83
  -6  -9   6   90.56    3.39
   6   9  -5    3.53    0.60
  -6  -9   5    3.42    0.87
   6   9  -4  141.03    3.36
  -6  -9   4  139.21    5.62
   6   9  -3   28.28    1.09
  -6  -9   3   26.98    1.22
   6   9  -2   14.86    0.80
  -6  -9   2   14.43    0.99
   6   9  -1    9.04    0.66
  -6  -9   1    9.94    0.78
   6   9   0   58.12    1.58
  -6  -9   0   58.66    1.75
   6   9   1   26.27    0.94
  -6  -9  -1   25.42    1.14
   6   9   2  460.72    9.20
  -6  -9  -2  489.74   18.76
   6   9   3    5.84    0.57
  -6  -9  -3    6.16    0.89
   6   9   4   84.69    2.63
  -6  -9  -4   84.25    2.24
   6   9   5   31.13    1.01
  -6  -9  -5   31.28    1.23
   6   9   6   38.09    1.19
  -6  -9  -6   40.14    1.48
   6   9   7  149.67    3.49
  -6  -9  -7  148.29    5.37
   6   9   8  239.31    5.97
  -6  -9  -8  238.07    7.56
   6   9   9    0.17    0.51
  -6  -9  -9    0.84    0.62
   6   9  10   35.67    1.53
  -6  -9 -10   32.35    1.34
   6   9  11   47.85    1.74
  -6  -9 -11   53.92    2.20
   6   9  12    6.59    0.65
  -6  -9 -12    5.25    0.64
   6   9  13   59.61    2.68
  -6  -9 -13   16.08    1.15
   6   9  14   27.23    1.70
  -6  -9 -14   20.64    1.92
   6   9  15    1.55    1.29
  -6  -9 -15    1.53    1.32
   6  10 -10    0.33    1.34
  -6 -10  10   -0.24    1.61
   6  10  -9   10.12    1.50
  -6 -10   9    9.29    2.02
   6  10  -8    6.28    0.83
  -6 -10   8    5.23    1.20
   6  10  -7   18.14    1.40
  -6 -10   7   14.04    1.51
   6  10  -6   53.27    1.97
  -6 -10   6   42.90    2.29
   6  10  -5    4.61    0.85
  -6 -10   5    4.68    1.11
   6  10  -4    3.75    0.80
  -6 -10   4    3.89    1.10
   6  10  -3  104.65    2.81
  -6 -10   3  100.78    4.06
   6  10  -2    1.95    0.62
  -6 -10   2    1.74    0.76
   6  10  -1  370.55    7.48
  -6 -10   1  360.91   14.97
   6  10   0   53.45    1.71
  -6 -10   0   51.18    1.70
   6  10   1  103.83    2.68
  -6 -10  -1   99.61    2.85
   6  10   2   12.78    0.74
  -6 -10  -2   14.50    1.10
   6  10   3   40.86    1.37
  -6 -10  -3   41.71    1.50
   6  10   4   18.97    0.91
  -6 -10  -4   18.74    1.00
   6  10   5   79.88    2.14
  -6 -10  -5   81.04    3.04
   6  10   6    0.51    0.64
  -6 -10  -6    0.29    1.21
   6  10   7   35.06    1.29
  -6 -10  -7   33.37    1.27
   6  10   8   45.18    1.42
  -6 -10  -8   44.40    1.76
   6  10   9    6.23    0.74
  -6 -10  -9    6.66    0.80
   6  10  10    0.65    0.82
  -6 -10 -10    0.97    0.82
   6  10  11   24.40    1.72
  -6 -10 -11   27.81    1.12
   6  10  12    9.85    0.76
  -6 -10 -12   10.71    0.86
   6  10  13    0.06    0.60
  -6 -10 -13    0.11    0.61
   6  10  14    1.86    1.08
  -6 -10 -14    1.53    1.59
   6  11  -8    2.93    0.87
  -6 -11   8    3.17    1.79
   6  11  -7   20.92    1.88
  -6 -11   7   17.29    2.26
   6  11  -6   30.42    1.56
  -6 -11   6   23.10    1.65
   6  11  -5   15.73    1.00
  -6 -11   5   12.81    1.42
   6  11  -4   57.74    2.08
  -6 -11   4   54.79    2.41
   6  11  -3   31.36    1.23
  -6 -11   3   28.08    1.55
   6  11  -2   77.68    2.56
  -6 -11   2   67.19    2.50
   6  11  -1   31.65    1.23
  -6 -11   1   29.17    1.48
   6  11   0   20.76    0.98
  -6 -11   0   19.24    1.42
   6  11   1    6.36    0.66
  -6 -11  -1    5.04    0.86
   6  11   2  276.16    6.03
  -6 -11  -2  272.76   15.08
   6  11   3    1.84    0.56
  -6 -11  -3    1.64    0.86
   6  11   4   65.06    2.12
  -6 -11  -4   68.52    2.56
   6  11   5   44.42    1.64
  -6 -11  -5   46.01    2.28
   6  11   6    7.52    0.72
  -6 -11  -6    7.65    0.95
   6  11   7   67.66    2.28
  -6 -11  -7   64.93    2.51
   6  11   8   29.70    1.41
  -6 -11  -8   26.01    1.49
   6  11   9    6.27    0.88
  -6 -11  -9    4.51    1.26
   6  11  10   24.75    1.25
  -6 -11 -10   23.89    1.42
   6  11  11   36.24    1.47
  -6 -11 -11   28.68    1.64
   6  11  12    2.20    0.88
  -6 -11 -12    2.56    0.69
   6  11  13    9.14    1.22
  -6 -11 -13    5.53    1.60
   6  11  14    1.36    1.62
   6  12  -7   16.86    2.05
  -6 -12   7    8.56    1.44
   6  12  -6    0.43    1.11
  -6 -12   6    0.14    1.80
   6  12  -5   29.06    1.94
  -6 -12   5   17.53    2.91
   6  12  -4   13.32    1.50
  -6 -12   4   10.05    2.12
   6  12  -3    3.69    0.73
  -6 -12   3    3.21    1.14
   6  12  -2    4.55    0.84
  -6 -12   2    4.25    1.07
   6  12  -1  120.94    3.18
  -6 -12   1  103.33    4.35
   6  12   0    0.29    0.66
  -6 -12   0   -0.01    0.90
   6  12   1  176.54    4.49
  -6 -12  -1  165.05    5.98
   6  12   2    5.57    0.79
  -6 -12  -2    4.19    1.04
   6  12   3    7.56    0.78
  -6 -12  -3    7.05    0.97
   6  12   4   15.80    1.07
  -6 -12  -4   13.18    1.32
   6  12   5   45.27    1.58
  -6 -12  -5   43.81    1.82
   6  12   6   19.51    1.06
  -6 -12  -6   19.76    1.75
   6  12   7   88.76    2.78
  -6 -12  -7   89.53    3.25
   6  12   8    5.15    0.87
  -6 -12  -8    4.86    1.06
   6  12   9    9.39    0.93
  -6 -12  -9    8.16    1.17
   6  12  10   16.08    0.95
  -6 -12 -10   14.00    1.20
   6  12  11    2.72    0.90
  -6 -12 -11    1.96    0.89
   6  12  12   23.11    1.83
  -6 -12 -12   22.97    2.36
   6  13  -5    0.86    1.42
  -6 -13   5    0.51    1.26
   6  13  -4   13.57    1.48
  -6 -13   4    7.16    3.53
   6  13  -3    0.57    1.19
  -6 -13   3    0.71    2.01
   6  13  -2   34.88    2.50
  -6 -13   2   29.84    2.98
   6  13  -1    3.65    1.18
  -6 -13   1    1.75    1.58
   6  13   0    0.66    1.21
  -6 -13   0    0.80    1.76
   6  13   1    3.91    0.88
  -6 -13  -1    2.71    1.14
   6  13   2   14.38    1.12
  -6 -13  -2   12.82    1.40
   6  13   3    6.89    0.86
  -6 -13  -3    5.44    1.19
   6  13   4   73.00    2.39
  -6 -13  -4   63.50    2.60
   6  13   5    2.30    0.79
  -6 -13  -5    2.05    1.00
   6  13   6   18.21    1.29
  -6 -13  -6   13.32    1.63
   6  13   7    4.66    0.86
  -6 -13  -7    3.80    1.06
   6  13   8    0.37    0.76
  -6 -13  -8    0.51    0.96
   6  13   9    0.46    0.69
  -6 -13  -9    1.17    0.91
   6  13  10    3.57    0.82
  -6 -13 -10    2.10    1.04
   6  13  11    5.28    0.82
  -6 -13 -11    3.88    0.83
   6  14  -2    5.05    1.34
  -6 -14   2    4.72    3.00
   6  14  -1    7.34    2.49
  -6 -14   1    7.28    2.66
   6  14   0    0.11    1.04
  -6 -14   0    0.89    1.66
   6  14   1   29.12    2.06
  -6 -14  -1   21.02    2.45
   6  14   2    0.08    1.14
  -6 -14  -2   -1.37    1.85
   6  14   3   32.22    2.55
  -6 -14  -3   20.77    2.81
   6  14   4    6.48    1.44
  -6 -14  -4    3.84    1.71
   6  14   5   17.02    1.75
  -6 -14  -5   12.14    2.18
   6  14   6    0.11    0.98
  -6 -14  -6   -0.90    1.65
   6  14   7    3.05    1.47
  -6 -14  -7   -0.08    2.08
   6  14   8    6.87    1.05
  -6 -14  -8    6.19    2.09
   6  14   9    0.61    1.05
  -6 -14  -9    0.15    1.20
   6  14  10   -0.09    1.23
  -6 -14 -10    0.10    1.32
   6  15   4    7.26    3.74
   7 -10  -7    0.34    2.16
  -7  10   7    0.52    1.18
   7 -10  -6   49.14    3.59
  -7  10   6   64.25    3.48
   7 -10  -5   -0.47    1.37
  -7  10   5   -1.00    0.97
   7 -10  -4    2.31    1.95
  -7  10   4    3.86    1.01
   7 -10  -3    4.08    2.38
  -7  10   3    6.12    1.47
   7 -10  -2    2.58    1.69
  -7  10   2    3.33    0.99
   7 -10  -1   17.88    2.05
  -7  10   1   17.26    1.44
   7 -10   0    0.34    1.50
  -7  10   0    0.87    1.11
   7 -10   1   32.63    2.96
  -7  10  -1   43.06    2.45
   7  -9 -10    1.17    1.80
  -7   9  10    0.17    1.01
   7  -9  -9    1.14    1.58
  -7   9   9    2.77    0.95
   7  -9  -8    9.33    1.75
  -7   9   8   11.20    1.16
   7  -9  -7   21.88    1.60
  -7   9   7   22.32    1.18
   7  -9  -6    5.70    1.23
  -7   9   6    4.29    0.75
   7  -9  -5    5.97    1.31
  -7   9   5    7.66    0.83
   7  -9  -4    1.08    1.23
  -7   9   4    1.98    0.78
   7  -9  -3    8.44    1.23
  -7   9   3   10.34    0.85
   7  -9  -2   -0.48    0.94
  -7   9   2    0.08    0.61
   7  -9  -1   64.50    3.37
  -7   9   1   72.60    2.39
   7  -9   0    0.41    1.04
  -7   9   0    0.43    0.61
   7  -9   1    2.24    1.12
  -7   9  -1    3.20    0.73
   7  -9   2    1.18    1.31
  -7   9  -2    2.61    0.96
   7  -9   3    1.61    1.88
  -7   9  -3    2.08    1.16
   7  -9   4   34.33    2.52
  -7   9  -4   42.57    2.52
   7  -8 -12    6.22    2.46
  -7   8  12    6.69    2.95
   7  -8 -11   22.47    1.82
  -7   8  11   24.51    1.31
   7  -8 -10   33.44    1.74
  -7   8  10   36.71    1.54
   7  -8  -9    1.10    1.19
  -7   8   9    1.73    0.71
   7  -8  -8    0.20    1.06
  -7   8   8    0.48    0.64
   7  -8  -7    0.56    1.21
  -7   8   7    0.94    0.75
   7  -8  -6    7.87    1.22
  -7   8   6   10.57    0.75
   7  -8  -5    3.02    1.17
  -7   8   5    3.61    0.66
   7  -8  -4   20.52    1.28
  -7   8   4   22.39    1.05
   7  -8  -3   12.65    1.20
  -7   8   3   14.59    0.93
   7  -8  -2   15.62    1.37
  -7   8   2   16.58    0.97
   7  -8  -1   19.57    1.43
  -7   8   1   20.49    1.04
   7  -8   0    4.21    1.05
  -7   8   0    4.50    0.61
   7  -8   1   24.08    1.58
  -7   8  -1   26.88    1.18
   7  -8   2    0.40    1.09
  -7   8  -2    0.51    0.74
   7  -8   3   68.90    2.61
  -7   8  -3   74.92    2.44
   7  -8   4    0.71    0.97
  -7   8  -4    0.13    0.67
   7  -8   5    7.12    1.27
  -7   8  -5    8.06    0.89
   7  -8   6   -0.61    1.47
  -7   8  -6    0.14    0.95
   7  -8   7    6.73    4.19
   7  -7 -13   22.68    2.89
  -7   7  13   36.24    2.06
   7  -7 -12    2.09    1.12
  -7   7  12    2.19    0.68
   7  -7 -11   12.41    1.31
  -7   7  11   15.52    1.06
   7  -7 -10    1.69    1.75
  -7   7  10    1.63    0.84
   7  -7  -9    9.38    1.25
  -7   7   9   11.00    0.87
   7  -7  -8    2.81    1.06
  -7   7   8    4.84    0.71
   7  -7  -7   41.57    1.68
  -7   7   7   44.90    1.60
   7  -7  -6    5.14    1.07
  -7   7   6    6.14    0.71
   7  -7  -5   66.23    2.26
  -7   7   5   73.19    2.29
   7  -7  -4   38.94    1.65
  -7   7   4   42.87    1.41
   7  -7  -3   25.82    1.76
  -7   7   3   25.71    1.19
   7  -7  -2    2.33    0.83
  -7   7   2    1.83    0.52
   7  -7  -1   19.73    1.19
  -7   7   1   24.17    1.07
   7  -7   0   31.61    1.41
  -7   7   0   37.35    1.51
   7  -7   1    6.80    1.18
  -7   7  -1    7.32    0.72
   7  -7   2    0.26    0.76
  -7   7  -2    0.21    0.53
   7  -7   3    1.39    1.01
  -7   7  -3    2.36    0.68
   7  -7   4   53.76    2.23
  -7   7  -4   59.14    2.03
   7  -7   5   12.28    1.52
  -7   7  -5   14.51    1.00
   7  -7   6   79.98    3.44
  -7   7  -6   87.76    3.30
   7  -7   7    0.21    1.53
  -7   7  -7    0.11    1.11
   7  -7   8    6.73    1.28
  -7   7  -8    8.62    0.91
   7  -7   9    6.39    1.97
  -7   7  -9    6.77    1.38
   7  -6 -14   11.00    1.74
  -7   6  14   17.10    1.38
   7  -6 -13    4.41    0.90
  -7   6  13    9.10    0.79
   7  -6 -12    4.28    1.30
  -7   6  12    6.34    0.90
   7  -6 -11   53.86    2.36
  -7   6  11   59.41    2.06
   7  -6 -10   36.52    1.71
  -7   6  10   41.14    1.42
   7  -6  -9    6.22    1.01
  -7   6   9    6.43    0.94
   7  -6  -8  127.47    3.64
  -7   6   8  132.91    3.27
   7  -6  -7   31.24    1.51
  -7   6   7   31.86    1.27
   7  -6  -6   34.95    1.45
  -7   6   6   39.01    1.34
   7  -6  -5   67.44    2.20
  -7   6   5   70.50    2.05
   7  -6  -4    7.35    0.90
  -7   6   4    7.70    0.72
   7  -6  -3  124.82    3.74
  -7   6   3  126.66    3.21
   7  -6  -2  232.07    7.48
  -7   6   2  250.63    5.28
   7  -6  -1   30.12    1.47
  -7   6   1   32.10    1.44
   7  -6   0   13.80    0.95
  -7   6   0   14.24    0.75
   7  -6   1  117.83    4.75
  -7   6  -1  109.95    3.03
   7  -6   2   12.84    1.06
  -7   6  -2   13.25    0.72
   7  -6   3  125.57    4.84
  -7   6  -3  138.43    3.22
   7  -6   4   17.45    1.23
  -7   6  -4   14.90    0.91
   7  -6   5   31.25    1.80
  -7   6  -5   32.65    1.37
   7  -6   6   -0.33    1.04
  -7   6  -6    0.36    0.73
   7  -6   7   58.15    2.37
  -7   6  -7   61.88    2.19
   7  -6   8   -0.56    1.29
  -7   6  -8    0.36    0.75
   7  -6   9   24.68    1.88
  -7   6  -9   26.75    1.47
   7  -6  10    1.86    1.44
  -7   6 -10    3.26    1.41
   7  -5 -14    1.31    1.38
  -7   5  14   -0.08    0.52
   7  -5 -13   -0.56    1.00
  -7   5  13   -0.37    0.77
   7  -5 -12    3.86    0.88
  -7   5  12    4.47    0.65
   7  -5 -11   60.34    2.25
  -7   5  11   66.29    2.18
   7  -5 -10    6.04    0.95
  -7   5  10    4.56    0.65
   7  -5  -9   14.84    1.04
  -7   5   9   16.95    0.89
   7  -5  -8    3.85    0.90
  -7   5   8    4.40    0.58
   7  -5  -7   68.26    2.10
  -7   5   7   69.00    2.05
   7  -5  -6   24.83    1.21
  -7   5   6   27.67    1.21
   7  -5  -5   83.69    2.57
  -7   5   5   88.36    2.49
   7  -5  -4   94.62    2.57
  -7   5   4  103.12    2.71
   7  -5  -3   49.78    1.51
  -7   5   3   49.08    1.50
   7  -5  -2   49.31    1.50
  -7   5   2   51.46    1.52
   7  -5  -1   16.77    0.99
  -7   5   1   17.84    0.76
   7  -5   0   86.79    2.61
  -7   5   0   90.79    2.36
   7  -5   1   30.68    1.44
  -7   5  -1   31.00    1.11
   7  -5   2   55.67    1.87
  -7   5  -2   58.18    1.95
   7  -5   3   62.70    1.96
  -7   5  -3   63.28    1.75
   7  -5   4    6.28    0.80
  -7   5  -4    6.41    0.63
   7  -5   5    3.44    0.96
  -7   5  -5    3.61    0.69
   7  -5   6  195.95   10.80
  -7   5  -6  170.03    4.04
   7  -5   7    4.46    1.17
  -7   5  -7    5.83    0.80
   7  -5   8  143.21    6.20
  -7   5  -8  154.20    4.72
   7  -5   9    1.29    1.19
  -7   5  -9    2.05    0.72
   7  -5  10    2.14    1.21
  -7   5 -10    2.50    1.00
   7  -5  11   -0.26    1.08
  -7   5 -11   -0.13    0.79
   7  -4 -15   -0.07    1.01
  -7   4  15    0.36    0.90
   7  -4 -14   14.65    1.38
  -7   4  14   13.97    1.04
   7  -4 -13   34.41    1.72
  -7   4  13   36.85    1.51
   7  -4 -12    4.40    0.98
  -7   4  12    5.38    0.79
   7  -4 -11    1.43    0.76
  -7   4  11    1.05    0.60
   7  -4 -10   47.00    2.13
  -7   4  10   63.62    2.08
   7  -4  -9    3.06    0.79
  -7   4   9    2.93    0.55
   7  -4  -8   81.51    2.48
  -7   4   8   84.12    2.63
   7  -4  -7    2.08    0.75
  -7   4   7    3.17    0.56
   7  -4  -6  181.11    5.80
  -7   4   6  147.98    3.70
   7  -4  -5   66.82    2.05
  -7   4   5   71.55    2.05
   7  -4  -4    0.25    0.68
  -7   4   4    0.62    0.53
   7  -4  -3  256.89    7.58
  -7   4   3  245.41    5.50
   7  -4  -2    1.18    0.51
  -7   4   2    0.87    0.39
   7  -4  -1   39.37    1.37
  -7   4   1   38.32    1.59
   7  -4   0  182.33    5.49
  -7   4   0  165.37    3.93
   7  -4   1   24.40    1.32
  -7   4  -1   23.33    0.95
   7  -4   2    0.80    0.71
  -7   4  -2    0.76    0.48
   7  -4   3  167.77    4.39
  -7   4  -3  162.45    3.76
   7  -4   4   26.75    1.34
  -7   4  -4   26.28    0.97
   7  -4   5   79.97    2.52
  -7   4  -5   74.98    2.58
   7  -4   6    7.20    0.96
  -7   4  -6    7.95    0.74
   7  -4   7   10.70    0.96
  -7   4  -7   12.01    0.82
   7  -4   8    0.52    0.85
  -7   4  -8    0.20    0.55
   7  -4   9   38.75    1.68
  -7   4  -9   43.23    1.69
   7  -4  10    3.44    1.08
  -7   4 -10    2.83    0.75
   7  -4  11   16.99    1.49
  -7   4 -11   21.38    1.27
   7  -4  12    0.22    2.02
  -7   4 -12   -0.26    0.97
   7  -3 -15   11.16    1.08
  -7   3  15   13.83    1.22
   7  -3 -14   18.38    1.28
  -7   3  14   20.81    1.12
   7  -3 -13    0.21    0.79
  -7   3  13    0.48    0.60
   7  -3 -12    0.07    0.65
  -7   3  12    0.20    0.54
   7  -3 -11   56.83    2.26
  -7   3  11   55.92    1.75
   7  -3 -10    1.90    0.73
  -7   3  10    1.56    0.54
   7  -3  -9  220.95    5.91
  -7   3   9  211.77    5.84
   7  -3  -8  191.94    6.61
  -7   3   8  172.15    5.32
   7  -3  -7   33.64    1.27
  -7   3   7   34.10    1.27
   7  -3  -6   20.49    0.87
  -7   3   6   23.83    1.19
   7  -3  -5  148.43    4.77
  -7   3   5  203.30    5.36
   7  -3  -4  191.11    5.05
  -7   3   4  189.08    4.52
   7  -3  -3  282.49    6.77
  -7   3   3  287.17    6.09
   7  -3  -2    8.98    0.63
  -7   3   2    8.65    0.50
   7  -3  -1  123.41    3.04
  -7   3   1  123.43    2.92
   7  -3   0  716.05   18.78
  -7   3   0  679.03   14.89
   7  -3   1   17.62    0.84
  -7   3  -1   18.07    0.71
   7  -3   2  263.28    7.68
  -7   3  -2  251.43    5.33
   7  -3   3   35.69    1.29
  -7   3  -3   37.28    1.14
   7  -3   4    4.18    0.64
  -7   3  -4    4.17    0.51
   7  -3   5    0.57    0.77
  -7   3  -5    0.65    0.48
   7  -3   6  203.27   11.17
  -7   3  -6  171.54    3.75
   7  -3   7    8.09    0.80
  -7   3  -7    8.89    0.68
   7  -3   8  199.66   10.57
  -7   3  -8  167.26    3.92
   7  -3   9    6.65    0.86
  -7   3  -9   10.33    0.71
   7  -3  10    2.40    1.06
  -7   3 -10    3.50    0.69
   7  -3  11   -0.10    0.77
  -7   3 -11   -0.31    0.57
   7  -3  12    6.99    1.01
  -7   3 -12    8.72    0.79
   7  -3  13    3.93    1.18
  -7   3 -13    5.52    1.19
   7  -2 -15    1.53    0.77
  -7   2  15    2.16    0.66
   7  -2 -14    8.96    1.01
  -7   2  14   10.92    0.94
   7  -2 -13    0.11    0.61
  -7   2  13   -0.13    0.66
   7  -2 -12    4.40    0.79
  -7   2  12    5.89    0.72
   7  -2 -11    7.68    0.73
  -7   2  11    7.92    0.71
   7  -2 -10   40.93    1.77
  -7   2  10   44.56    1.85
   7  -2  -9   15.15    0.90
  -7   2   9   17.03    0.89
   7  -2  -8   21.60    1.28
  -7   2   8   20.08    0.90
   7  -2  -7   22.15    0.99
  -7   2   7   22.43    1.23
   7  -2  -6  157.95    4.14
  -7   2   6  158.64    4.20
   7  -2  -5    0.50    0.44
  -7   2   5    0.46    0.34
   7  -2  -4  309.95    9.92
  -7   2   4  292.79    7.16
   7  -2  -3   11.11    0.67
  -7   2   3   12.45    0.63
   7  -2  -2    0.96    0.44
  -7   2   2    0.46    0.28
   7  -2  -1  150.94    4.25
  -7   2   1  157.40    3.46
   7  -2   0   69.78    2.22
  -7   2   0   69.22    1.88
   7  -2   1   56.50    1.77
  -7   2  -1   58.28    1.69
   7  -2   2  383.45   10.19
  -7   2  -2  382.18    8.01
   7  -2   3   87.01    2.47
  -7   2  -3   87.36    2.23
   7  -2   4    2.98    0.62
  -7   2  -4    2.19    0.45
   7  -2   5  114.08    6.03
  -7   2  -5  123.42    3.21
   7  -2   6  177.36    6.47
  -7   2  -6  163.55    3.74
   7  -2   7   83.51    3.01
  -7   2  -7   86.35    2.70
   7  -2   8   -0.04    0.69
  -7   2  -8    0.98    0.77
   7  -2   9   14.50    1.14
  -7   2  -9   14.56    0.90
   7  -2  10    1.02    0.84
  -7   2 -10    1.63    0.58
   7  -2  11   54.86    2.27
  -7   2 -11   62.54    2.17
   7  -2  12   -0.04    0.85
  -7   2 -12    0.06    0.61
   7  -2  13   23.07    2.02
  -7   2 -13   27.64    1.70
   7  -1 -15    4.42    0.83
  -7   1  15    4.50    1.00
   7  -1 -14    4.94    0.73
  -7   1  14    5.10    0.64
   7  -1 -13    0.52    0.65
  -7   1  13   -0.25    0.63
   7  -1 -12   23.78    1.12
  -7   1  12   27.20    1.39
   7  -1 -11   93.37    2.52
  -7   1  11  108.26    3.18
   7  -1 -10   18.35    1.08
  -7   1  10   18.35    0.97
   7  -1  -9   13.68    1.01
  -7   1   9   14.23    0.90
   7  -1  -8    5.30    1.39
  -7   1   8    4.20    0.58
   7  -1  -7   64.09    2.17
  -7   1   7   65.82    2.14
   7  -1  -6   42.34    1.60
  -7   1   6   40.20    1.66
   7  -1  -5   17.07    0.82
  -7   1   5   17.09    0.75
   7  -1  -4   56.44    1.85
  -7   1   4   65.52    2.12
   7  -1  -3  226.11    5.69
  -7   1   3  212.19    7.05
   7  -1  -2   11.21    0.94
  -7   1   2   10.83    0.54
   7  -1  -1  150.39    5.33
  -7   1   1  143.18    3.13
   7  -1   0  339.17    7.91
  -7   1   0  338.48    8.11
   7  -1   1  147.12    4.28
  -7   1  -1  154.37    3.59
   7  -1   2  531.00   11.78
  -7   1  -2  525.71   13.94
   7  -1   3   54.99    1.69
  -7   1  -3   55.26    1.51
   7  -1   4   36.26    1.38
  -7   1  -4   38.25    1.20
   7  -1   5   84.39    2.73
  -7   1  -5   81.54    2.04
   7  -1   6   64.31    2.02
  -7   1  -6   61.53    1.75
   7  -1   7    4.36    0.57
  -7   1  -7    3.88    0.51
   7  -1   8    7.39    0.69
  -7   1  -8    8.24    0.69
   7  -1   9   -0.03    0.63
  -7   1  -9    0.13    0.44
   7  -1  10   27.27    1.47
  -7   1 -10   29.13    1.07
   7  -1  11   13.69    0.87
  -7   1 -11   16.43    0.80
   7  -1  12    1.34    0.68
  -7   1 -12    1.99    0.65
   7  -1  13    1.41    0.77
  -7   1 -13    1.72    0.50
   7  -1  14    2.07    1.18
  -7   1 -14    1.40    0.80
   7   0 -15   22.71    1.19
  -7   0  15   23.08    1.29
   7   0 -14    1.99    0.64
  -7   0  14    1.68    0.75
   7   0 -13    0.07    0.66
  -7   0  13   -0.29    0.84
   7   0 -12   46.82    1.68
  -7   0  12   50.52    1.75
   7   0 -11    3.36    0.54
  -7   0  11    3.21    0.58
   7   0 -10  149.55    5.27
  -7   0  10  132.46    4.15
   7   0  -9    2.83    0.62
  -7   0   9    3.26    0.58
   7   0  -8   18.92    0.94
  -7   0   8   23.32    1.29
   7   0  -7   46.29    1.42
  -7   0   7   48.18    1.45
   7   0  -6  361.58    8.57
  -7   0   6  370.37    8.79
   7   0  -5    1.81    0.41
  -7   0   5    1.43    0.36
   7   0  -4  401.84    9.74
  -7   0   4  379.55   10.58
   7   0  -3    0.90    0.71
  -7   0   3    0.30    0.26
   7   0  -2   27.56    2.37
  -7   0   2   25.61    0.85
   7   0  -1  263.65    8.68
  -7   0   1  252.11    7.45
   7   0   0   68.88    2.92
  -7   0   0   66.06    2.50
   7   0   1  155.87    6.91
  -7   0  -1  150.98    3.41
   7   0   2  442.73   12.42
  -7   0  -2  424.39   11.84
   7   0   3   46.07    1.65
  -7   0  -3   43.75    1.28
   7   0   4   26.77    1.02
  -7   0  -4   27.44    1.02
   7   0   5  163.82    4.73
  -7   0  -5  167.17    4.44
   7   0   6    6.51    0.60
  -7   0  -6    5.64    0.64
  -7   0  -7  163.05    3.43
   7   0   8   18.58    1.01
  -7   0  -8   19.95    0.80
   7   0   9   22.18    1.04
  -7   0  -9   24.59    0.87
   7   0  10   10.14    0.76
  -7   0 -10   10.40    0.67
   7   0  11   77.10    2.93
  -7   0 -11   99.30    3.68
   7   0  12    0.26    0.63
  -7   0 -12    0.06    0.46
   7   0  13    5.77    0.66
  -7   0 -13    3.04    0.53
   7   0  14    1.08    1.17
  -7   0 -14    2.12    0.88
   7   0  15    0.65    1.82
   7   1 -15    6.84    0.94
  -7  -1  15    6.95    1.07
   7   1 -14   -0.66    0.77
  -7  -1  14   -0.40    0.94
   7   1 -13    4.65    0.76
  -7  -1  13    3.64    0.80
   7   1 -12   53.67    2.05
  -7  -1  12   48.84    1.76
   7   1 -11    1.56    0.53
  -7  -1  11    1.52    0.56
   7   1 -10   22.59    1.04
  -7  -1  10   21.41    1.05
   7   1  -9    0.39    0.58
  -7  -1   9    0.47    0.62
   7   1  -8    0.13    0.44
  -7  -1   8   -0.01    0.53
   7   1  -7  225.55    4.99
  -7  -1   7  221.45    4.99
   7   1  -6    9.10    0.58
  -7  -1   6    8.05    0.69
   7   1  -5  487.67   11.59
  -7  -1   5  486.30    9.98
   7   1  -4    0.36    0.71
  -7  -1   4    0.57    0.35
   7   1  -3    1.42    0.78
  -7  -1   3    0.84    0.74
   7   1  -2   10.59    1.34
  -7  -1   2   10.93    0.99
   7   1  -1  686.49   18.15
  -7  -1   1  646.04   17.14
   7   1   0   36.40    1.61
  -7  -1   0   35.74    1.64
   7   1   1  775.91   21.71
  -7  -1  -1  770.23   19.47
   7   1   2  426.13   12.03
  -7  -1  -2  407.68   11.56
   7   1   3   49.34    2.09
  -7  -1  -3   42.33    1.42
   7   1   4  209.14    6.18
  -7  -1  -4  185.30    4.65
   7   1   5  129.59    3.72
  -7  -1  -5  127.20    3.21
   7   1   6   52.94    1.64
  -7  -1  -6   51.67    1.70
   7   1   7   82.18    2.08
  -7  -1  -7   84.86    1.96
   7   1   8   14.96    0.75
  -7  -1  -8   16.66    0.84
   7   1   9   41.56    1.31
  -7  -1  -9   42.91    1.29
   7   1  10    6.77    0.74
  -7  -1 -10    6.65    0.57
   7   1  11   11.32    0.90
  -7  -1 -11   11.35    0.79
   7   1  12   46.20    1.62
  -7  -1 -12   60.53    2.09
   7   1  13    0.12    0.45
  -7  -1 -13    0.01    0.54
   7   1  14    0.19    1.04
  -7  -1 -14   -0.48    0.95
   7   1  15    3.82    1.06
  -7  -1 -15    5.43    0.97
   7   2 -15    0.90    0.87
  -7  -2  15    0.50    1.08
   7   2 -14    3.95    0.89
  -7  -2  14    4.44    0.95
   7   2 -13   10.36    0.75
  -7  -2  13   10.35    0.91
   7   2 -12   24.12    1.01
  -7  -2  12   23.19    1.09
   7   2 -11    3.03    0.68
  -7  -2  11    3.20    0.73
   7   2 -10   73.20    2.67
  -7  -2  10   96.64    2.62
   7   2  -9    0.06    0.53
  -7  -2   9    0.48    0.65
   7   2  -8   26.19    1.22
  -7  -2   8   25.95    1.02
   7   2  -7    1.88    0.44
  -7  -2   7    2.16    0.44
   7   2  -6    6.18    0.63
  -7  -2   6    5.50    0.48
   7   2  -5   12.41    0.69
  -7  -2   5   14.27    0.66
   7   2  -4  146.06    4.04
  -7  -2   4  151.91    4.04
   7   2  -3   83.92    3.15
  -7  -2   3   84.35    3.30
   7   2  -2  415.58   17.97
  -7  -2   2  404.88   12.18
   7   2  -1   76.27    2.73
  -7  -2   1   81.58    2.99
   7   2   0   -0.82    0.84
  -7  -2   0    0.95    1.00
   7   2   1    7.62    0.93
  -7  -2  -1    8.13    0.88
   7   2   2   17.99    1.12
  -7  -2  -2   15.50    1.18
   7   2   3   38.52    1.91
  -7  -2  -3   35.24    1.77
   7   2   4  204.16    5.61
  -7  -2  -4  194.80    4.86
   7   2   5   22.37    0.86
  -7  -2  -5   20.40    1.07
   7   2   6  132.26    3.11
  -7  -2  -6  122.98    2.76
   7   2   7  160.29    4.29
  -7  -2  -7  156.42    3.59
   7   2   8   11.41    0.93
  -7  -2  -8   10.79    0.63
   7   2   9   43.69    1.47
  -7  -2  -9   44.66    1.31
   7   2  10   69.92    2.33
  -7  -2 -10   72.40    1.90
   7   2  11   14.29    0.77
  -7  -2 -11   13.86    0.78
   7   2  12   11.27    0.80
  -7  -2 -12   13.64    0.66
   7   2  13   11.58    1.27
  -7  -2 -13   13.60    1.08
   7   2  14    1.60    1.21
  -7  -2 -14    1.48    0.94
   7   2  15   12.28    1.74
  -7  -2 -15   13.74    1.48
   7   3 -15    0.08    0.94
  -7  -3  15    1.27    1.39
   7   3 -14    1.87    0.73
  -7  -3  14    1.64    1.06
   7   3 -13    7.12    0.79
  -7  -3  13    6.98    1.05
   7   3 -12   13.18    0.77
  -7  -3  12   13.79    1.08
   7   3 -11   26.84    1.17
  -7  -3  11   26.43    1.21
   7   3 -10   30.94    1.16
  -7  -3  10   30.79    1.20
   7   3  -9    0.91    0.52
  -7  -3   9    1.76    0.61
   7   3  -8   12.03    0.72
  -7  -3   8   12.50    0.88
   7   3  -7  241.94    7.37
  -7  -3   7  238.09    7.71
   7   3  -6    4.03    0.43
  -7  -3   6    5.06    0.56
   7   3  -5  862.41   23.19
  -7  -3   5  864.59   23.11
   7   3  -4   56.00    1.66
  -7  -3   4   59.91    2.67
   7   3  -3  112.30    4.03
  -7  -3   3  113.76    4.00
   7   3  -2  209.77    9.92
  -7  -3   2  224.00    7.31
   7   3  -1  322.75    9.44
  -7  -3   1  330.24    9.09
   7   3   0    1.01    0.66
  -7  -3   0    1.16    0.76
   7   3   1  875.22   35.40
   7   3   2    9.71    0.99
  -7  -3  -2    9.19    1.05
   7   3   3   10.05    1.43
  -7  -3  -3   10.40    1.04
   7   3   4  418.60   11.74
  -7  -3  -4  405.67   11.86
   7   3   5   45.66    1.62
  -7  -3  -5   47.43    1.33
   7   3   6   24.18    0.84
  -7  -3  -6   23.36    0.84
   7   3   7   18.26    0.73
  -7  -3  -7   19.00    0.77
   7   3   8    5.79    0.52
  -7  -3  -8    5.50    0.52
   7   3   9    8.32    0.60
  -7  -3  -9    8.85    0.55
   7   3  10   25.68    0.98
  -7  -3 -10   24.69    0.95
   7   3  11    5.32    0.54
  -7  -3 -11    5.52    0.47
   7   3  12    9.16    0.57
  -7  -3 -12   13.17    0.97
   7   3  13    3.45    0.94
  -7  -3 -13    3.91    0.78
   7   3  14   13.64    1.63
  -7  -3 -14   16.75    1.42
   7   3  15   -0.34    1.21
  -7  -3 -15    0.30    0.89
   7   3  16    0.98    1.74
   7   4 -14    6.58    0.85
  -7  -4  14    6.13    1.01
   7   4 -13    5.82    0.80
  -7  -4  13    6.44    1.23
   7   4 -12    3.98    0.77
  -7  -4  12    3.04    0.93
   7   4 -11   44.08    2.06
  -7  -4  11   41.20    2.01
   7   4 -10   37.07    1.53
  -7  -4  10   31.06    1.33
   7   4  -9    0.60    0.47
  -7  -4   9    1.23    0.71
   7   4  -8  117.65    4.20
  -7  -4   8   94.26    3.12
   7   4  -7   79.38    2.52
  -7  -4   7   74.52    2.08
   7   4  -6  178.27    4.62
  -7  -4   6  177.78    4.68
   7   4  -5    0.63    0.35
  -7  -4   5    0.20    0.36
   7   4  -4   75.12    1.97
  -7  -4   4   83.74    2.50
   7   4  -3   23.45    1.37
  -7  -4   3   24.57    1.39
  -7  -4   2  790.56   20.30
   7   4  -1   33.48    1.68
  -7  -4   1   28.87    1.71
   7   4   0  431.92   11.89
  -7  -4   0  426.38   11.80
   7   4   1   12.74    1.02
  -7  -4  -1   11.43    1.12
   7   4   2   10.47    0.89
  -7  -4  -2   11.46    1.00
   7   4   3  151.39    4.83
  -7  -4  -3  147.94    4.60
   7   4   4  176.96    5.62
  -7  -4  -4  175.21    5.54
   7   4   5   54.95    1.54
  -7  -4  -5   55.76    1.97
   7   4   6  400.78   15.95
  -7  -4  -6  366.70   10.14
   7   4   7  108.87    3.27
  -7  -4  -7   98.22    2.28
   7   4   8    3.43    0.47
  -7  -4  -8    3.74    0.48
   7   4   9  103.93    3.66
  -7  -4  -9  112.12    2.48
   7   4  10   16.13    0.77
  -7  -4 -10   16.65    0.76
   7   4  11   63.95    3.15
  -7  -4 -11   57.14    1.81
   7   4  12    1.14    0.42
  -7  -4 -12    1.16    0.33
   7   4  13   -0.12    1.00
  -7  -4 -13    0.18    0.84
   7   4  14   25.71    1.72
  -7  -4 -14   28.81    1.64
   7   4  15   18.17    1.76
  -7  -4 -15   19.28    1.65
   7   4  16    0.62    1.44
  -7  -4 -16    1.48    1.06
   7   5 -14    0.36    1.19
  -7  -5  14    0.43    1.53
   7   5 -13    0.09    0.74
  -7  -5  13    0.41    0.99
   7   5 -12   -0.04    0.63
  -7  -5  12    0.09    1.25
   7   5 -11   36.43    1.44
  -7  -5  11   36.34    1.74
   7   5 -10    2.44    0.54
  -7  -5  10    2.18    0.71
   7   5  -9   19.18    1.17
  -7  -5   9   14.83    1.11
   7   5  -8   27.16    1.29
  -7  -5   8   23.33    1.28
   7   5  -7   85.31    2.81
  -7  -5   7   83.71    2.79
   7   5  -6   63.14    2.14
  -7  -5   6   66.07    2.28
   7   5  -5  209.72    5.65
  -7  -5   5  208.12    5.55
   7   5  -4   51.06    1.77
  -7  -5   4   59.09    2.36
   7   5  -3  682.85   19.48
  -7  -5   3  717.78   19.18
   7   5  -2   20.06    1.48
  -7  -5   2   20.21    1.31
   7   5  -1    1.84    0.64
  -7  -5   1    1.04    0.79
   7   5   0    1.21    0.78
  -7  -5   0    1.44    1.40
   7   5   1  147.46    4.98
  -7  -5  -1  146.19    4.64
   7   5   2   17.27    1.25
  -7  -5  -2   18.37    1.30
   7   5   3  333.46    9.09
  -7  -5  -3  314.75   12.72
   7   5   4   73.43    2.22
  -7  -5  -4   76.72    2.69
   7   5   5    0.85    0.33
  -7  -5  -5    1.02    0.34
   7   5   6   60.96    1.74
  -7  -5  -6   60.15    1.69
   7   5   7    0.44    0.42
  -7  -5  -7    0.39    0.37
   7   5   8   72.11    1.96
  -7  -5  -8   72.02    2.02
   7   5   9   22.33    0.83
  -7  -5  -9   19.31    0.76
   7   5  10    6.23    0.57
  -7  -5 -10    5.57    0.48
   7   5  11   13.07    0.72
  -7  -5 -11   13.97    0.85
   7   5  12   13.38    0.89
  -7  -5 -12   16.18    0.79
   7   5  13    0.93    0.80
  -7  -5 -13    0.60    0.77
   7   5  14   17.10    1.62
  -7  -5 -14   15.30    1.95
   7   5  15   -0.02    1.16
  -7  -5 -15    0.00    0.96
   7   5  16    8.23    2.12
  -7  -5 -16    9.62    1.86
   7   6 -13    4.65    0.74
  -7  -6  13    4.12    1.00
   7   6 -12   14.24    0.93
  -7  -6  12   12.96    1.30
   7   6 -11   15.61    1.10
  -7  -6  11   18.97    1.41
   7   6 -10    0.19    0.57
  -7  -6  10    0.02    0.86
   7   6  -9    0.14    0.54
  -7  -6   9    0.73    0.85
   7   6  -8  146.06    4.88
  -7  -6   8  132.63    8.27
   7   6  -7    0.24    0.56
  -7  -6   7   -0.21    0.66
   7   6  -6  180.99    4.94
  -7  -6   6  165.23    5.29
   7   6  -5  126.18    3.58
  -7  -6   5  121.64    3.17
   7   6  -4   25.49    1.14
  -7  -6   4   25.53    1.17
   7   6  -3   20.67    1.01
  -7  -6   3   18.53    0.80
   7   6  -2  283.58    8.84
  -7  -6   2  290.33    7.46
   7   6  -1    0.69    0.23
  -7  -6   1    0.76    0.36
   7   6   0  444.39   13.32
  -7  -6   0  455.25   10.04
   7   6   1   85.84    3.15
  -7  -6  -1   85.79    2.78
   7   6   2  115.84    3.75
  -7  -6  -2  117.88    3.48
   7   6   3  175.00    4.47
  -7  -6  -3  175.93    5.44
   7   6   4  116.01    3.20
  -7  -6  -4  110.00    3.60
   7   6   5    0.26    0.31
  -7  -6  -5    0.22    0.51
   7   6   6   21.17    1.00
  -7  -6  -6   21.87    0.89
   7   6   7    4.35    0.45
  -7  -6  -7    3.98    0.57
   7   6   8   19.09    0.76
  -7  -6  -8   18.53    0.85
   7   6   9   51.68    1.45
  -7  -6  -9   53.36    1.58
   7   6  10    1.76    0.45
  -7  -6 -10    2.18    0.53
   7   6  11   30.14    1.14
  -7  -6 -11   24.94    0.96
   7   6  12    0.03    0.52
  -7  -6 -12   -0.01    0.45
   7   6  13    6.15    0.72
  -7  -6 -13    3.96    0.41
   7   6  14    0.48    0.97
  -7  -6 -14   -0.02    0.90
   7   6  15    0.56    2.44
  -7  -6 -15    0.04    1.44
   7   7 -12    2.14    0.76
  -7  -7  12    2.08    1.16
   7   7 -11   12.35    1.02
  -7  -7  11   11.21    1.30
   7   7 -10    3.61    0.71
  -7  -7  10    3.11    0.86
   7   7  -9   83.89    2.82
  -7  -7   9   75.67    3.85
   7   7  -8   25.92    1.14
  -7  -7   8   24.75    1.34
   7   7  -7   18.53    1.04
  -7  -7   7   18.46    1.19
   7   7  -6   72.96    2.48
   7   7  -5  242.94    7.35
  -7  -7   5  226.28   10.97
   7   7  -4   20.91    1.00
  -7  -7   4   15.97    0.88
   7   7  -3  297.75    9.05
  -7  -7   3  309.70   10.08
   7   7  -2   24.58    0.91
  -7  -7   2   23.18    1.05
   7   7  -1  403.18   12.03
  -7  -7   1  379.34   16.22
   7   7   0    3.65    0.43
  -7  -7   0    3.45    0.67
   7   7   1  142.57    3.20
  -7  -7  -1  149.80    5.08
   7   7   2   77.70    1.96
  -7  -7  -2   83.35    3.07
   7   7   3  222.44    6.87
  -7  -7  -3  225.12    6.79
   7   7   4  124.07    3.52
  -7  -7  -4  119.33    3.00
   7   7   5   93.51    2.44
  -7  -7  -5   96.46    3.03
   7   7   6    6.50    0.58
  -7  -7  -6    7.28    0.63
   7   7   7    5.04    0.53
  -7  -7  -7    6.03    0.57
   7   7   8  237.14    8.96
  -7  -7  -8  264.01   13.11
   7   7   9   28.32    1.09
  -7  -7  -9   29.16    1.18
   7   7  10   16.34    0.88
  -7  -7 -10   19.01    1.00
   7   7  11    7.54    0.67
  -7  -7 -11    8.08    0.67
   7   7  12   11.29    0.98
  -7  -7 -12   10.77    0.69
   7   7  13    0.84    0.43
  -7  -7 -13    0.89    0.58
   7   7  14   31.45    2.09
  -7  -7 -14   20.79    2.07
   7   7  15    0.28    1.15
  -7  -7 -15   -0.01    1.20
   7   8 -11    2.14    0.79
  -7  -8  11    2.71    1.16
   7   8 -10   14.37    0.98
  -7  -8  10   12.44    1.32
   7   8  -9   24.85    1.30
  -7  -8   9   23.37    1.36
   7   8  -8   34.77    1.45
  -7  -8   8   30.30    1.38
   7   8  -7    3.48    0.62
  -7  -8   7    3.16    0.79
   7   8  -6   81.02    3.18
  -7  -8   6   78.63    3.61
   7   8  -5    6.26    0.62
  -7  -8   5    6.08    0.77
   7   8  -4   43.16    1.65
  -7  -8   4   39.86    1.65
   7   8  -3   69.03    2.45
  -7  -8   3   67.04    2.47
   7   8  -2    1.72    0.50
  -7  -8   2    3.00    0.83
   7   8  -1    0.52    0.39
  -7  -8   1    0.10    0.69
   7   8   0  281.78    7.27
  -7  -8   0  267.65   13.38
   7   8   1   41.78    1.33
  -7  -8  -1   41.22    1.71
   7   8   2  379.92   12.06
  -7  -8  -2  414.52   17.57
   7   8   3    1.09    0.43
  -7  -8  -3    0.86    0.51
   7   8   4   29.62    1.21
  -7  -8  -4   27.97    1.39
   7   8   5   24.80    0.90
  -7  -8  -5   21.67    1.28
   7   8   6   20.04    0.84
  -7  -8  -6   21.05    0.99
   7   8   7   57.41    1.66
  -7  -8  -7   60.93    1.75
   7   8   8   41.49    1.40
  -7  -8  -8   42.88    1.65
   7   8   9   23.32    1.05
  -7  -8  -9   21.74    1.02
   7   8  10   16.85    0.95
  -7  -8 -10   14.86    1.01
   7   8  11   27.01    1.12
  -7  -8 -11   19.14    1.66
   7   8  12    0.43    0.48
  -7  -8 -12    0.14    0.56
   7   8  13   13.53    0.98
   7   8  14   15.27    1.93
  -7  -8 -14    8.56    1.36
   7   8  15    4.88    1.28
  -7  -8 -15    2.02    0.99
   7   9 -10    0.85    0.87
  -7  -9  10    0.65    1.21
   7   9  -9   34.48    1.94
  -7  -9   9   34.30    2.62
   7   9  -8   -0.19    0.75
  -7  -9   8    0.55    1.10
   7   9  -7   39.19    1.60
  -7  -9   7   36.97    1.71
   7   9  -6   35.05    1.44
  -7  -9   6   30.97    1.61
   7   9  -5    7.60    0.76
  -7  -9   5    9.07    1.22
   7   9  -4    8.23    0.76
  -7  -9   4    7.16    0.94
   7   9  -3  246.52    5.85
  -7  -9   3  257.09   12.34
   7   9  -2    1.54    0.60
  -7  -9   2    1.59    0.75
   7   9  -1   23.29    1.06
  -7  -9   1   22.32    1.22
   7   9   0   23.66    1.05
  -7  -9   0   23.87    1.40
   7   9   1   16.94    0.83
  -7  -9  -1   20.29    1.21
   7   9   2   60.14    1.66
  -7  -9  -2   60.94    1.90
   7   9   3   25.72    1.12
  -7  -9  -3   27.04    1.20
   7   9   4   29.51    1.12
  -7  -9  -4   30.36    1.42
   7   9   5   71.58    1.94
  -7  -9  -5   73.18    2.04
   7   9   6   14.50    0.83
  -7  -9  -6   15.27    0.91
   7   9   7   21.82    0.94
  -7  -9  -7   22.50    1.02
   7   9   8   18.37    0.93
  -7  -9  -8   20.01    1.06
   7   9   9    0.72    0.51
  -7  -9  -9    0.68    0.61
   7   9  10   32.61    1.21
  -7  -9 -10   34.09    1.28
   7   9  11   -0.18    0.67
  -7  -9 -11    0.28    0.67
   7   9  12    2.27    0.55
  -7  -9 -12    1.91    0.68
   7   9  13    6.31    0.87
  -7  -9 -13    5.63    1.28
   7   9  14   18.06    1.50
  -7  -9 -14   12.45    1.81
   7   9  15    2.58    1.02
  -7  -9 -15   -0.12    1.17
   7  10  -8    4.97    1.17
  -7 -10   8    3.71    1.31
   7  10  -7   13.47    1.41
  -7 -10   7   14.23    1.65
   7  10  -6   38.20    1.48
  -7 -10   6   33.06    1.81
   7  10  -5    1.10    0.74
  -7 -10   5    1.64    1.15
   7  10  -4  129.74    3.30
  -7 -10   4  128.58    8.20
   7  10  -3    8.77    0.77
  -7 -10   3    8.43    0.96
   7  10  -2   15.41    0.94
  -7 -10   2   13.48    1.19
   7  10  -1   33.72    1.37
  -7 -10   1   30.58    1.47
   7  10   0  103.90    2.67
  -7 -10   0  108.15    6.83
   7  10   1   29.07    1.11
  -7 -10  -1   27.46    1.33
   7  10   2  183.95    4.69
  -7 -10  -2  199.36    9.54
   7  10   3    2.37    0.60
  -7 -10  -3    1.41    0.99
   7  10   4   89.63    2.41
  -7 -10  -4   98.23    3.30
   7  10   5   53.16    1.64
  -7 -10  -5   53.03    2.01
   7  10   6   11.45    0.72
  -7 -10  -6   12.11    0.88
   7  10   7   85.69    2.48
  -7 -10  -7   91.08    3.10
   7  10   8   14.78    0.91
  -7 -10  -8   17.54    1.18
   7  10   9   21.63    0.99
  -7 -10  -9   22.31    1.07
   7  10  10    0.79    0.68
  -7 -10 -10    0.63    0.94
   7  10  11   10.80    1.16
  -7 -10 -11    9.48    0.93
   7  10  12    0.98    0.63
  -7 -10 -12    1.90    0.71
   7  10  13   19.46    1.62
  -7 -10 -13   20.20    1.80
   7  10  14   -0.06    1.20
  -7 -10 -14    1.00    1.22
   7  11  -7   13.68    1.77
  -7 -11   7   11.05    1.84
   7  11  -6    0.73    0.93
  -7 -11   6    0.80    1.39
   7  11  -5    4.56    1.08
  -7 -11   5    3.70    1.42
   7  11  -4   39.00    1.70
  -7 -11   4   30.04    1.74
   7  11  -3   10.39    0.93
  -7 -11   3    9.53    1.16
   7  11  -2    1.29    0.77
  -7 -11   2    3.00    1.23
   7  11  -1   28.27    1.18
  -7 -11   1   28.78    1.60
   7  11   0   16.11    0.94
  -7 -11   0   13.32    1.09
   7  11   1   36.59    1.41
  -7 -11  -1   38.13    1.73
   7  11   2   -0.04    0.58
  -7 -11  -2    0.77    0.75
   7  11   3   23.10    1.07
  -7 -11  -3   22.88    1.38
   7  11   4    8.01    0.77
  -7 -11  -4    9.41    1.04
   7  11   5   55.62    1.75
  -7 -11  -5   55.38    2.26
   7  11   6    3.95    0.76
  -7 -11  -6    3.13    1.14
   7  11   7   76.22    2.17
  -7 -11  -7   77.74    2.90
   7  11   8    0.28    0.58
  -7 -11  -8   -0.39    0.75
   7  11   9    8.53    0.78
  -7 -11  -9    8.81    0.98
   7  11  10   36.23    1.51
  -7 -11 -10   35.02    1.72
   7  11  11    0.63    0.85
  -7 -11 -11    0.51    1.02
   7  11  12   14.02    1.49
  -7 -11 -12   13.06    1.86
   7  11  13   10.97    1.17
  -7 -11 -13   11.24    1.52
   7  12  -5    6.84    1.60
  -7 -12   5    6.09    1.86
   7  12  -4   45.41    2.38
   7  12  -3    0.79    1.17
  -7 -12   3    1.63    2.02
   7  12  -2   22.33    1.71
  -7 -12   2   23.45    4.11
   7  12  -1    5.23    0.75
  -7 -12   1    3.65    1.21
   7  12   0    1.48    0.77
  -7 -12   0    0.74    1.07
   7  12   1    0.00    0.88
  -7 -12  -1   -0.01    1.27
   7  12   2   17.06    1.12
  -7 -12  -2   17.38    1.29
   7  12   3    3.22    0.73
  -7 -12  -3    3.16    1.19
   7  12   4   17.08    1.04
  -7 -12  -4   17.08    1.29
   7  12   5    2.69    0.93
  -7 -12  -5    3.70    1.28
   7  12   6   20.10    1.06
  -7 -12  -6   19.71    1.34
   7  12   7   29.20    1.34
  -7 -12  -7   29.22    1.81
   7  12   8    0.32    0.73
  -7 -12  -8   -0.41    1.04
   7  12   9    0.55    0.76
  -7 -12  -9    0.99    0.89
   7  12  10    1.11    0.84
  -7 -12 -10    0.32    0.93
   7  12  11    0.88    0.85
  -7 -12 -11   -0.29    1.22
   7  12  12    2.31    1.08
  -7 -12 -12    1.42    1.43
   7  13  -2    0.17    1.48
  -7 -13   2    1.37    3.25
   7  13  -1    6.48    1.08
  -7 -13   1    6.38    1.48
   7  13   0   -0.03    1.31
  -7 -13   0    0.35    2.96
   7  13   1   32.11    2.28
  -7 -13  -1   26.19    4.87
   7  13   2    1.02    0.99
  -7 -13  -2    0.15    0.94
   7  13   3    4.21    1.21
  -7 -13  -3    4.35    1.84
   7  13   4    3.05    0.80
  -7 -13  -4    0.35    1.00
   7  13   5    1.83    0.79
  -7 -13  -5    1.27    1.08
   7  13   6   11.76    1.19
  -7 -13  -6    9.96    1.66
   7  13   7   12.17    0.99
  -7 -13  -7   11.92    1.41
   7  13   8    3.23    0.71
  -7 -13  -8    3.07    0.84
   7  13   9   22.21    1.49
  -7 -13  -9   17.20    1.42
   7  13  10    8.74    1.00
  -7 -13 -10    5.41    1.42
  -7 -14  -2   -0.62    3.05
   7  14   3    1.72    1.30
  -7 -14  -3    1.90    2.70
   7  14   4    1.58    1.14
  -7 -14  -4    2.01    1.85
   7  14   5    1.43    1.50
  -7 -14  -5    1.01    1.17
   7  14   6   17.09    1.48
  -7 -14  -6   13.40    1.88
   8  -9  -8    0.86    1.66
  -8   9   8    0.56    1.77
   8  -9  -7    8.68    2.06
  -8   9   7   12.18    1.45
   8  -9  -6    1.17    1.55
  -8   9   6   -0.19    1.08
   8  -9  -5    3.13    1.74
  -8   9   5    4.02    1.37
   8  -9  -4    5.84    1.47
  -8   9   4    6.33    1.16
   8  -9  -3    0.35    1.66
  -8   9   3    1.28    1.58
   8  -9  -2    7.98    4.38
  -8   9   2   10.24    1.41
   8  -9  -1    9.43    1.83
  -8   9   1   14.80    1.53
   8  -9   0    0.57    1.69
  -8   9   0   -0.06    1.20
   8  -9   1   -0.28    2.77
  -8   9  -1    0.94    1.60
   8  -9   2   12.27    3.42
  -8   9  -2   13.04    1.65
   8  -8 -10    3.04    2.77
  -8   8  10    1.44    1.53
   8  -8  -9    0.35    3.34
  -8   8   9    2.07    1.38
   8  -8  -8   -1.62    2.49
  -8   8   8    0.12    1.23
   8  -8  -7   41.79    4.51
  -8   8   7   52.60    3.17
   8  -8  -6    0.63    1.48
  -8   8   6    0.12    1.01
   8  -8  -5   16.11    1.81
  -8   8   5   20.95    1.38
   8  -8  -4   16.29    1.43
  -8   8   4   18.21    1.07
   8  -8  -3    3.16    1.10
  -8   8   3    3.56    0.68
   8  -8  -2   76.14    3.45
  -8   8   2   89.37    3.31
   8  -8  -1    1.75    1.25
  -8   8   1    2.49    0.84
   8  -8   0    4.34    1.23
  -8   8   0    6.29    0.79
   8  -8   1   30.53    2.19
  -8   8  -1   38.07    2.26
   8  -8   2   25.61    2.46
  -8   8  -2   27.20    2.10
   8  -8   3    1.00    1.43
  -8   8  -3    1.94    1.18
   8  -8   4    0.87    1.48
  -8   8  -4    2.73    1.15
   8  -8   5    1.48    2.25
  -8   8  -5    0.68    1.22
   8  -7 -12    4.85    2.72
  -8   7  12    4.84    1.09
   8  -7 -11    0.41    1.50
  -8   7  11    1.44    0.99
   8  -7 -10    1.18    2.34
  -8   7  10    0.32    1.08
   8  -7  -9    0.22    1.48
  -8   7   9    0.04    0.66
   8  -7  -8   59.60    2.84
  -8   7   8   61.50    2.48
   8  -7  -7    2.36    1.17
  -8   7   7    1.72    0.68
   8  -7  -6    2.38    1.06
  -8   7   6    2.66    0.64
   8  -7  -5    0.15    1.09
  -8   7   5    0.50    0.71
   8  -7  -4   13.89    1.14
  -8   7   4   15.11    0.89
   8  -7  -3   -0.07    0.96
  -8   7   3    0.57    0.57
   8  -7  -2   70.35    2.53
  -8   7   2   78.34    2.62
   8  -7  -1    2.15    1.00
  -8   7   1    2.28    0.65
   8  -7   0    7.37    1.22
  -8   7   0    7.64    1.16
   8  -7   1   20.62    1.31
  -8   7  -1   24.15    1.17
   8  -7   2   -0.18    1.12
  -8   7  -2    0.39    0.73
   8  -7   3    6.78    1.33
  -8   7  -3    6.30    0.79
   8  -7   4   18.24    1.56
  -8   7  -4   20.23    1.23
   8  -7   5   10.76    1.32
  -8   7  -5   14.97    1.11
   8  -7   6    0.77    1.06
  -8   7  -6    0.73    0.77
   8  -7   7    9.57    2.24
  -8   7  -7   11.80    1.31
   8  -6 -13    0.66    1.74
  -8   6  13    0.30    1.33
   8  -6 -12    1.40    3.15
  -8   6  12    0.08    1.08
   8  -6 -11    7.96    1.61
  -8   6  11    7.78    0.74
   8  -6 -10    1.04    1.17
  -8   6  10    0.83    0.69
   8  -6  -9    7.48    1.31
  -8   6   9    7.08    0.82
   8  -6  -8    0.65    0.93
  -8   6   8    0.63    0.68
   8  -6  -7    2.29    1.04
  -8   6   7    2.66    0.68
   8  -6  -6    9.98    0.97
  -8   6   6   10.57    0.77
   8  -6  -5   53.85    2.31
  -8   6   5   52.29    1.72
   8  -6  -4    1.06    1.10
  -8   6   4    1.01    0.71
   8  -6  -3  178.82    9.94
  -8   6   3  169.30    4.27
   8  -6  -2   73.70    2.81
  -8   6   2   80.67    2.57
   8  -6  -1    2.50    0.83
  -8   6   1    3.12    0.56
   8  -6   0   10.40    1.12
  -8   6   0    9.85    0.78
   8  -6   1   21.37    1.42
  -8   6  -1   24.32    1.15
   8  -6   2    8.05    0.95
  -8   6  -2    8.85    0.77
   8  -6   3   24.16    1.45
  -8   6  -3   28.83    1.21
   8  -6   4    2.87    1.44
  -8   6  -4    3.63    0.88
   8  -6   5   16.43    1.39
  -8   6  -5   17.37    1.02
   8  -6   6    3.26    1.15
  -8   6  -6    3.03    0.84
   8  -6   7    2.80    1.50
  -8   6  -7    2.29    0.94
   8  -6   8    6.41    1.37
  -8   6  -8    6.30    1.08
   8  -6   9    0.04    1.17
  -8   6  -9   -0.13    1.29
   8  -5 -13    1.21    1.08
  -8   5  13    2.83    0.89
   8  -5 -12   14.71    1.20
  -8   5  12   18.10    1.09
   8  -5 -11    1.10    0.86
  -8   5  11    0.31    0.57
   8  -5 -10    5.73    0.90
  -8   5  10    7.02    0.71
   8  -5  -9    3.67    0.93
  -8   5   9    4.63    0.68
   8  -5  -8   78.61    2.99
  -8   5   8   73.59    2.58
   8  -5  -7    0.69    1.07
  -8   5   7    0.08    0.63
   8  -5  -6  101.30    3.14
  -8   5   6  106.48    2.92
   8  -5  -5    1.97    0.84
  -8   5   5    2.49    0.66
   8  -5  -4  104.56    3.43
  -8   5   4  105.81    2.74
   8  -5  -3   -0.01    0.82
  -8   5   3    0.14    0.55
   8  -5  -2   48.35    2.06
  -8   5   2   45.45    1.87
   8  -5  -1    4.23    0.95
  -8   5   1    3.32    0.61
   8  -5   0   57.38    1.93
  -8   5   0   60.98    1.97
   8  -5   1    8.95    1.19
  -8   5  -1    8.43    0.78
   8  -5   2   11.40    1.08
  -8   5  -2   12.18    0.77
   8  -5   3  140.81    5.09
  -8   5  -3  140.44    3.37
   8  -5   4   -0.37    0.88
  -8   5  -4   -0.08    0.63
   8  -5   5    8.99    1.23
  -8   5  -5   10.33    0.91
   8  -5   6   21.15    1.30
  -8   5  -6   22.52    1.09
   8  -5   7    7.42    1.12
  -8   5  -7   10.00    0.84
   8  -5   8    3.05    1.37
  -8   5  -8    4.77    0.83
   8  -5   9   11.57    1.34
  -8   5  -9   14.50    1.29
   8  -5  10    0.36    1.02
  -8   5 -10    0.62    0.79
   8  -4 -14    6.16    1.54
  -8   4  14    5.90    1.18
   8  -4 -13    1.82    1.27
  -8   4  13    2.22    0.77
   8  -4 -12    6.69    1.01
  -8   4  12   10.14    0.91
   8  -4 -11   14.40    1.28
  -8   4  11   15.54    1.18
   8  -4 -10    1.32    0.87
  -8   4  10    0.37    0.60
   8  -4  -9   94.45    3.89
  -8   4   9  112.66    3.48
   8  -4  -8    4.99    0.89
  -8   4   8    5.42    0.67
   8  -4  -7   82.24    3.07
  -8   4   7   87.42    3.07
   8  -4  -6   26.71    1.66
  -8   4   6   30.88    1.12
   8  -4  -5  138.67    5.01
  -8   4   5  119.91    3.00
   8  -4  -4   18.74    1.07
  -8   4   4   19.51    0.88
   8  -4  -3  508.88   13.72
  -8   4   3  444.52    8.67
   8  -4  -2   17.57    0.98
  -8   4   2   18.13    1.12
   8  -4  -1   17.89    1.01
  -8   4   1   19.26    0.90
   8  -4   0   57.21    1.93
  -8   4   0   60.15    1.75
   8  -4   1   85.27    2.45
  -8   4  -1   87.07    2.33
   8  -4   2  113.55    3.59
  -8   4  -2  116.33    3.11
   8  -4   3   37.88    1.81
  -8   4  -3   41.42    1.47
   8  -4   4   12.45    1.02
  -8   4  -4   14.38    0.90
   8  -4   5    1.00    0.93
  -8   4  -5    1.15    0.68
   8  -4   6   47.17    2.04
  -8   4  -6   49.96    1.56
   8  -4   7   36.25    1.75
  -8   4  -7   43.29    1.65
   8  -4   8   17.48    1.42
  -8   4  -8   18.49    1.05
   8  -4   9    0.46    1.22
  -8   4  -9    0.66    0.69
   8  -4  10    7.78    1.16
  -8   4 -10    9.46    0.89
   8  -4  11    2.06    1.96
  -8   4 -11    2.53    1.16
   8  -3 -14    5.60    1.14
  -8   3  14    7.63    0.77
   8  -3 -13    6.04    0.85
  -8   3  13    5.73    0.79
   8  -3 -12   15.11    1.21
  -8   3  12   16.96    1.36
   8  -3 -11    7.82    0.93
  -8   3  11    9.07    0.79
   8  -3 -10    2.77    0.80
  -8   3  10    3.20    0.62
   8  -3  -9    2.92    0.72
  -8   3   9    2.55    0.52
   8  -3  -8   92.53    4.10
  -8   3   8   89.12    2.96
   8  -3  -7    7.59    0.82
  -8   3   7    6.19    0.56
   8  -3  -6   89.15    3.65
  -8   3   6   77.40    2.68
   8  -3  -5    3.35    0.83
  -8   3   5    3.89    0.62
   8  -3  -4   75.77    2.85
  -8   3   4   65.62    2.14
   8  -3  -3    1.27    0.62
  -8   3   3    2.46    0.66
   8  -3  -2   61.26    2.13
  -8   3   2   56.48    1.93
   8  -3  -1   15.24    0.94
  -8   3   1   14.62    0.78
   8  -3   0   50.20    1.74
  -8   3   0   51.28    1.61
   8  -3   1    0.93    0.73
  -8   3  -1    0.79    0.50
   8  -3   2  187.13    4.73
  -8   3  -2  188.53    4.24
   8  -3   3   36.47    1.48
  -8   3  -3   39.96    1.44
   8  -3   4    3.57    0.97
  -8   3  -4    4.13    0.62
   8  -3   5  165.74    7.87
  -8   3  -5  142.26    3.34
   8  -3   6    0.33    0.85
  -8   3  -6    1.05    0.82
   8  -3   7   49.86    2.33
  -8   3  -7   58.60    1.87
   8  -3   8    7.53    0.97
  -8   3  -8    7.13    0.71
   8  -3   9    0.24    0.96
  -8   3  -9    0.24    0.64
   8  -3  10    1.38    1.63
  -8   3 -10    1.97    0.74
   8  -3  11   14.57    1.26
  -8   3 -11   15.34    0.99
   8  -3  12    5.65    1.18
  -8   3 -12    5.50    1.00
   8  -2 -14    3.75    0.71
  -8   2  14    4.84    0.74
   8  -2 -13    3.26    0.82
  -8   2  13    5.73    0.74
   8  -2 -12    5.77    0.84
  -8   2  12    6.99    0.89
   8  -2 -11   95.45    3.84
  -8   2  11   82.05    3.14
   8  -2 -10    2.47    0.80
  -8   2  10    1.96    0.73
   8  -2  -9  149.72    5.32
  -8   2   9  133.47    4.24
   8  -2  -8   36.35    1.70
  -8   2   8   37.07    1.48
   8  -2  -7  162.81    5.42
  -8   2   7  149.48    4.35
   8  -2  -6    9.89    0.93
  -8   2   6    8.63    0.61
   8  -2  -5   89.08    3.42
  -8   2   5   83.03    2.94
   8  -2  -4   25.82    1.63
  -8   2   4   26.89    1.20
   8  -2  -3  260.10    7.32
  -8   2   3  249.19    7.82
   8  -2  -2   15.25    1.09
  -8   2   2   12.61    0.73
   8  -2  -1   41.81    1.65
  -8   2   1   41.03    1.25
   8  -2   0    0.35    0.65
  -8   2   0    0.31    0.46
   8  -2   1   27.83    1.68
  -8   2  -1   24.27    0.93
   8  -2   2  131.82    4.68
  -8   2  -2  120.11    2.89
   8  -2   3   26.05    1.22
  -8   2  -3   25.61    1.14
   8  -2   4   46.62    1.92
  -8   2  -4   47.21    1.51
   8  -2   5    2.79    0.64
  -8   2  -5    4.02    0.64
   8  -2   6    9.43    0.94
  -8   2  -6   10.68    0.75
   8  -2   7    1.41    0.65
  -8   2  -7    0.90    0.50
   8  -2   8   61.29    2.49
  -8   2  -8   73.89    2.23
   8  -2   9   -0.51    0.75
  -8   2  -9   -0.24    0.46
   8  -2  10   20.58    1.42
  -8   2 -10   22.21    1.18
   8  -2  11    0.88    0.99
  -8   2 -11    1.99    0.84
   8  -2  12    0.89    1.49
  -8   2 -12    0.45    1.66
   8  -2  13    0.37    0.74
  -8   2 -13    1.19    0.84
   8  -1 -14   -0.04    0.62
  -8   1  14   -0.32    0.69
   8  -1 -13    0.61    0.88
  -8   1  13    0.60    0.78
   8  -1 -12   64.48    3.39
  -8   1  12   45.61    1.81
   8  -1 -11    0.19    0.69
  -8   1  11    0.39    0.61
   8  -1 -10   30.04    2.06
  -8   1  10   20.51    1.10
   8  -1  -9  198.25    6.49
  -8   1   9  168.61    5.36
   8  -1  -8   11.72    0.84
  -8   1   8   13.02    0.79
   8  -1  -7    0.71    0.73
  -8   1   7    0.96    0.52
   8  -1  -6  249.03    8.00
  -8   1   6  235.24    6.71
   8  -1  -5   34.00    1.61
  -8   1   5   31.65    1.92
   8  -1  -4  285.56    8.40
  -8   1   4  277.07    8.55
   8  -1  -3   21.35    1.12
  -8   1   3   23.99    1.08
   8  -1  -2   90.20    3.52
  -8   1   2   79.78    3.09
   8  -1  -1  149.33    4.98
  -8   1   1  126.18    3.67
   8  -1   0  422.34   11.92
  -8   1   0  385.68   11.23
   8  -1   1   14.76    0.97
  -8   1  -1   15.42    0.72
   8  -1   2   64.88    2.79
  -8   1  -2   53.68    1.66
   8  -1   3    1.59    0.74
  -8   1  -3    1.19    0.46
   8  -1   4   11.34    0.99
  -8   1  -4   12.42    0.75
  -8   1  -5  221.67    5.15
   8  -1   6    8.73    0.79
  -8   1  -6    9.36    0.65
   8  -1   7   91.49    3.53
  -8   1  -7  112.70    3.02
   8  -1   8    6.07    0.95
  -8   1  -8    6.69    0.75
   8  -1   9    0.89    0.73
  -8   1  -9    0.94    0.54
   8  -1  10    0.23    0.60
  -8   1 -10   -0.06    0.52
   8  -1  11    4.06    0.79
  -8   1 -11    4.35    0.72
   8  -1  12    7.11    1.11
  -8   1 -12    7.75    0.72
   8  -1  13    4.46    1.22
  -8   1 -13    5.94    1.10
   8   0 -14   -0.01    0.56
  -8   0  14    0.29    0.63
   8   0 -13    1.66    0.60
  -8   0  13    2.68    0.69
   8   0 -12    0.23    0.62
  -8   0  12    0.11    0.64
   8   0 -11    2.17    0.72
  -8   0  11    3.12    0.57
   8   0 -10   58.87    2.79
  -8   0  10   41.32    1.53
   8   0  -9  252.65    8.29
  -8   0   9  248.77    8.88
   8   0  -8   62.01    2.81
  -8   0   8   55.84    2.06
   8   0  -7   46.42    1.77
  -8   0   7   53.22    1.96
   8   0  -6    1.14    0.42
  -8   0   6    1.49    0.41
   8   0  -5   36.93    2.02
  -8   0   5   38.21    1.70
   8   0  -4   24.85    1.79
  -8   0   4   19.22    0.78
   8   0  -3    5.72    1.07
  -8   0   3    6.41    1.05
   8   0  -2    6.57    1.25
  -8   0   2    5.58    1.90
   8   0  -1  127.07    4.38
  -8   0   1  119.56    4.44
   8   0   0    2.99    0.87
  -8   0   0    1.54    0.76
   8   0   1  115.79    5.27
  -8   0  -1  113.70    4.71
   8   0   2    0.11    1.85
  -8   0  -2    0.56    0.23
   8   0   3    0.17    0.48
  -8   0  -3    0.21    0.33
   8   0   4  100.15    5.07
  -8   0  -4  109.87    3.43
   8   0   5   18.83    0.90
  -8   0  -5   17.48    0.83
   8   0   6   65.77    2.27
  -8   0  -6   81.12    3.16
   8   0   7   47.61    1.85
  -8   0  -7   44.24    1.40
   8   0   8   47.37    1.62
  -8   0  -8   54.97    1.56
   8   0   9    2.77    0.62
  -8   0  -9    3.16    0.51
   8   0  10   81.86    3.45
  -8   0 -10   86.92    2.73
   8   0  11    0.82    0.67
  -8   0 -11    1.33    0.50
   8   0  12    8.92    0.85
  -8   0 -12    9.41    0.67
   8   0  13    0.43    1.68
  -8   0 -13    1.34    0.85
   8   0  14    2.72    0.83
  -8   0 -14    3.65    0.98
   8   1 -14    0.72    0.91
  -8  -1  14   -0.02    1.01
   8   1 -13   11.72    0.89
  -8  -1  13   13.39    1.08
   8   1 -12   14.28    1.02
  -8  -1  12   15.89    1.17
   8   1 -11    2.61    0.77
  -8  -1  11    2.64    0.66
   8   1 -10   19.80    1.20
  -8  -1  10   24.48    1.26
   8   1  -9    3.11    0.54
  -8  -1   9    5.11    0.73
   8   1  -8    0.67    0.54
  -8  -1   8    0.84    0.74
   8   1  -7   28.79    1.41
  -8  -1   7   24.96    0.96
   8   1  -6   51.70    2.07
  -8  -1   6   49.64    1.66
   8   1  -5    0.61    0.43
  -8  -1   5    0.50    0.30
   8   1  -4  353.51   10.91
  -8  -1   4  327.69   10.91
   8   1  -3  106.11    3.80
  -8  -1   3  101.29    3.78
   8   1  -2  150.77    4.98
  -8  -1   2  156.51    7.75
   8   1  -1   83.74    3.22
  -8  -1   1   82.07    3.33
   8   1   0    6.73    0.97
  -8  -1   0    7.63    1.05
   8   1   1   88.30    3.60
  -8  -1  -1   81.55    3.50
   8   1   2    7.36    1.10
  -8  -1  -2    5.76    0.87
   8   1   3    1.15    0.96
  -8  -1  -3    0.47    0.77
   8   1   4   44.78    1.83
  -8  -1  -4   43.80    1.58
   8   1   5   36.57    1.47
  -8  -1  -5   28.48    1.11
   8   1   6   23.39    0.97
  -8  -1  -6   23.96    0.85
   8   1   7   34.42    1.52
  -8  -1  -7   38.64    1.56
   8   1   8   10.56    0.80
  -8  -1  -8   11.19    0.62
   8   1   9   13.64    0.83
  -8  -1  -9   14.79    0.69
   8   1  10    5.69    0.74
  -8  -1 -10    4.66    0.54
   8   1  11    8.06    0.80
  -8  -1 -11    8.57    0.78
   8   1  12    0.10    0.61
  -8  -1 -12    0.11    0.44
   8   1  13    4.19    0.97
  -8  -1 -13    7.54    1.15
   8   1  14   -0.24    1.21
  -8  -1 -14   -0.39    0.95
   8   2 -14    1.75    1.20
  -8  -2  14    0.63    1.69
   8   2 -13   33.46    2.48
  -8  -2  13   24.22    1.50
   8   2 -12    0.40    0.63
  -8  -2  12    0.71    0.80
   8   2 -11    8.31    0.72
  -8  -2  11    7.60    0.74
   8   2 -10   66.07    3.03
  -8  -2  10   43.00    1.81
   8   2  -9    5.20    0.64
  -8  -2   9    5.16    0.75
   8   2  -8   64.83    2.64
  -8  -2   8   47.92    1.72
   8   2  -7  272.77    7.90
  -8  -2   7  274.22    7.85
   8   2  -6   26.64    1.11
  -8  -2   6   29.43    1.30
   8   2  -5   66.92    2.73
  -8  -2   5   66.45    3.01
   8   2  -4   40.82    2.09
  -8  -2   4   37.87    1.92
   8   2  -3   15.29    1.32
  -8  -2   3   15.02    1.38
   8   2  -2   36.94    1.90
  -8  -2   2   33.67    2.85
   8   2  -1   53.13    2.18
  -8  -2   1   52.80    2.37
   8   2   0   48.39    2.13
  -8  -2   0   54.43    2.34
   8   2   1  341.80   11.31
  -8  -2  -1  351.04   10.54
   8   2   2    3.86    1.10
  -8  -2  -2    5.04    1.04
   8   2   3   72.25    3.21
  -8  -2  -3   66.36    2.64
   8   2   4  135.79    6.54
  -8  -2  -4  128.50    4.79
   8   2   5    8.29    0.78
  -8  -2  -5    8.10    0.64
   8   2   6  104.44    4.31
  -8  -2  -6  106.27    3.13
   8   2   7   19.36    1.38
  -8  -2  -7   15.25    0.73
   8   2   8    1.11    0.45
  -8  -2  -8    1.60    0.61
   8   2   9   51.14    1.90
  -8  -2  -9   44.61    1.65
   8   2  10  177.71    8.98
  -8  -2 -10  147.82    3.89
   8   2  11    0.14    0.60
  -8  -2 -11    0.21    0.44
   8   2  12    7.00    0.78
  -8  -2 -12    7.10    0.54
   8   2  13    1.05    0.85
  -8  -2 -13    1.53    0.78
   8   2  14   -0.65    1.27
  -8  -2 -14    0.02    0.78
   8   3 -14    0.40    1.36
  -8  -3  14    0.84    1.47
   8   3 -13   12.35    1.50
  -8  -3  13    9.27    1.21
   8   3 -12    0.30    0.79
  -8  -3  12    0.17    0.78
   8   3 -11   20.74    1.65
  -8  -3  11   13.32    1.27
   8   3 -10    1.31    0.56
  -8  -3  10    1.37    0.71
   8   3  -9    0.56    0.48
  -8  -3   9    0.39    0.68
   8   3  -8  109.88    4.23
  -8  -3   8   90.60    2.96
   8   3  -7    5.76    0.75
  -8  -3   7    6.97    0.62
   8   3  -6   17.06    1.01
  -8  -3   6   17.28    0.93
   8   3  -5  279.88    8.61
  -8  -3   5  278.01    9.05
   8   3  -4  102.78    3.80
  -8  -3   4   99.61    4.22
   8   3  -3    3.80    0.99
  -8  -3   3    3.72    0.98
   8   3  -2  288.20    9.90
  -8  -3   2  304.77   11.70
   8   3  -1   10.52    0.99
  -8  -3   1   11.26    1.14
   8   3   0  785.69   21.29
  -8  -3   0  738.60   30.35
   8   3   1   73.17    3.53
  -8  -3  -1   76.14    3.26
   8   3   2   12.71    1.55
  -8  -3  -2   10.67    1.11
   8   3   3   61.32    3.42
  -8  -3  -3   55.08    2.47
   8   3   4  213.99    7.02
  -8  -3  -4  207.41    6.07
   8   3   5   45.01    2.16
  -8  -3  -5   46.08    1.34
   8   3   6   98.44    3.34
  -8  -3  -6  104.76    2.98
   8   3   7    0.22    0.50
  -8  -3  -7    0.66    0.39
   8   3   8    0.91    0.48
  -8  -3  -8    0.57    0.40
  -8  -3  -9   91.86    3.26
   8   3  10    0.10    0.48
  -8  -3 -10    0.40    0.45
   8   3  11   19.83    1.01
  -8  -3 -11   20.69    0.91
   8   3  12   20.62    1.05
  -8  -3 -12   24.00    1.18
   8   3  13    0.34    0.57
  -8  -3 -13    0.88    0.95
   8   3  14    0.29    1.02
  -8  -3 -14    0.93    1.08
   8   3  15   10.68    2.66
  -8  -3 -15   10.15    1.53
   8   4 -13    6.51    1.05
  -8  -4  13    5.17    1.41
   8   4 -12    0.32    0.55
  -8  -4  12    0.45    0.80
   8   4 -11   13.73    0.90
  -8  -4  11   16.16    1.04
   8   4 -10   15.15    1.16
  -8  -4  10   19.41    1.15
   8   4  -9    0.48    0.58
  -8  -4   9    0.29    0.58
   8   4  -8   25.59    1.52
  -8  -4   8   23.34    1.48
   8   4  -7   17.20    0.90
  -8  -4   7   21.03    1.29
   8   4  -6   -0.01    0.52
  -8  -4   6   -0.06    0.68
   8   4  -5  120.54    4.17
  -8  -4   5  116.16    4.27
   8   4  -4   15.95    1.44
  -8  -4   4   15.61    1.59
   8   4  -3   69.89    2.83
  -8  -4   3   74.05    3.04
   8   4  -2   -0.52    0.88
  -8  -4   2   -0.21    1.79
   8   4  -1    2.33    0.80
  -8  -4   1    2.57    0.96
   8   4   0   17.51    1.38
  -8  -4   0   18.03    1.36
   8   4   1   49.52    2.57
  -8  -4  -1   51.62    2.26
   8   4   2   11.58    1.10
  -8  -4  -2   12.61    1.30
   8   4   3  436.76   11.88
  -8  -4  -3  421.63   19.93
   8   4   4   16.85    1.43
  -8  -4  -4   16.59    1.43
   8   4   5  136.51    4.57
  -8  -4  -5  133.33    4.30
   8   4   6  132.79    4.24
  -8  -4  -6  122.16    3.55
   8   4   7    5.51    1.05
  -8  -4  -7    4.76    0.47
   8   4   8    2.12    0.57
  -8  -4  -8    1.56    0.37
   8   4   9  110.23    5.27
  -8  -4  -9   90.28    2.74
   8   4  10    2.41    0.45
  -8  -4 -10    2.78    0.51
   8   4  11    7.65    0.66
  -8  -4 -11    7.33    0.57
   8   4  12   19.15    0.87
  -8  -4 -12   15.91    0.91
   8   4  13    2.94    0.60
  -8  -4 -13    2.58    0.42
   8   4  14    5.55    1.00
  -8  -4 -14    7.45    1.02
   8   4  15    0.34    1.30
  -8  -4 -15    0.65    0.97
   8   5 -12    1.38    1.29
  -8  -5  12    1.36    1.68
   8   5 -11   19.47    1.43
  -8  -5  11   16.42    1.22
   8   5 -10    0.53    0.88
  -8  -5  10    1.55    1.02
   8   5  -9    9.51    0.83
  -8  -5   9   10.05    0.96
   8   5  -8  130.44    4.69
  -8  -5   8  115.29    4.44
   8   5  -7    6.67    0.58
  -8  -5   7    6.90    0.78
   8   5  -6  147.68    4.22
  -8  -5   6  151.22    5.11
   8   5  -5   61.65    3.03
  -8  -5   5   79.49    3.57
   8   5  -4    0.07    0.97
  -8  -5   4   -0.28    0.96
   8   5  -3    3.02    0.78
  -8  -5   3    3.46    1.04
   8   5  -2  371.77   10.56
   8   5  -1   10.39    1.04
  -8  -5   1   11.77    1.22
   8   5   0  485.64   14.15
  -8  -5   0  467.01   21.42
   8   5   1    3.54    0.78
  -8  -5  -1    5.89    1.11
   8   5   2   98.64    3.74
  -8  -5  -2   93.73    3.65
   8   5   3  237.08    7.35
  -8  -5  -3  241.82    6.91
   8   5   4  112.65    4.32
  -8  -5  -4  113.15    4.12
   8   5   5   63.78    2.03
  -8  -5  -5   63.82    3.21
   8   5   6   44.94    1.72
  -8  -5  -6   44.15    2.01
   8   5   7    0.08    0.55
  -8  -5  -7   -0.20    0.37
   8   5   8    8.29    0.63
  -8  -5  -8    9.21    0.65
   8   5   9   67.39    2.79
  -8  -5  -9   55.19    1.60
   8   5  10    5.25    0.60
  -8  -5 -10    5.69    0.62
   8   5  11   21.16    0.79
  -8  -5 -11   20.39    0.91
   8   5  12    0.07    0.61
  -8  -5 -12    0.18    0.47
   8   5  13    0.10    0.37
  -8  -5 -13    0.00    0.55
   8   5  14    5.96    0.97
  -8  -5 -14    5.43    1.36
   8   5  15    3.57    0.95
  -8  -5 -15    2.28    0.87
   8   6 -11    0.83    0.69
  -8  -6  11    0.72    0.79
   8   6 -10    9.98    0.93
  -8  -6  10   12.32    1.19
   8   6  -9    8.38    0.76
  -8  -6   9   10.04    1.39
   8   6  -8   44.87    2.50
  -8  -6   8   30.78    1.80
   8   6  -7   37.64    1.59
  -8  -6   7   25.27    1.25
   8   6  -6    2.52    0.60
  -8  -6   6    3.56    0.99
   8   6  -5   49.87    1.77
  -8  -6   5   59.67    2.81
   8   6  -4    0.20    0.29
  -8  -6   4    0.54    0.54
   8   6  -3  298.82    9.15
  -8  -6   3  298.45    9.27
   8   6  -2   36.92    2.10
  -8  -6   2   38.73    3.44
   8   6  -1  159.07    5.79
  -8  -6   1  167.54    5.58
   8   6   0    1.34    0.75
  -8  -6   0    1.17    0.94
   8   6   1   43.94    1.93
  -8  -6  -1   46.69    2.31
   8   6   2   95.90    3.50
  -8  -6  -2   96.13    4.34
   8   6   3  353.42   15.14
  -8  -6  -3  348.45   10.37
   8   6   4   32.76    2.03
  -8  -6  -4   28.65    1.73
   8   6   5  576.04   24.14
  -8  -6  -5  477.53   19.04
   8   6   6   37.78    1.47
  -8  -6  -6   37.94    1.80
   8   6   7   23.80    1.17
  -8  -6  -7   20.80    0.82
   8   6   8   51.22    1.92
  -8  -6  -8   66.74    2.20
   8   6   9   55.79    2.83
  -8  -6  -9   63.94    2.66
   8   6  10   20.06    0.88
  -8  -6 -10   19.90    0.87
   8   6  11    2.20    0.62
  -8  -6 -11    2.24    0.54
   8   6  12    0.31    0.53
  -8  -6 -12    0.29    0.60
   8   6  13    2.87    0.90
  -8  -6 -13    1.96    0.90
   8   6  14   28.91    1.85
  -8  -6 -14   26.42    1.53
   8   6  15    4.76    1.50
  -8  -6 -15    2.36    1.38
   8   7 -10    1.62    0.86
  -8  -7  10    1.29    1.39
   8   7  -9   32.54    1.63
  -8  -7   9   22.50    1.28
   8   7  -8   24.58    1.45
  -8  -7   8   16.06    1.16
   8   7  -7    1.20    0.57
  -8  -7   7    1.10    0.75
   8   7  -6   98.60    3.70
  -8  -7   6   86.46    3.88
   8   7  -5    8.56    0.90
  -8  -7   5    4.11    0.68
   8   7  -4  115.61    4.08
  -8  -7   4  116.39    4.88
   8   7  -3    9.33    0.65
  -8  -7   3    7.91    0.90
   8   7  -2   29.70    1.87
  -8  -7   2   30.27    3.14
   8   7  -1    0.36    0.69
  -8  -7   1    0.50    1.15
   8   7   0  204.28    6.78
  -8  -7   0  214.77    7.09
   8   7   1    0.10    0.73
  -8  -7  -1    0.64    1.05
   8   7   2  113.16    4.09
  -8  -7  -2  112.58    4.33
   8   7   3    3.72    0.84
  -8  -7  -3    4.35    1.20
   8   7   4   52.17    2.09
  -8  -7  -4   59.25    2.83
   8   7   5   96.92    3.59
  -8  -7  -5   94.37    3.36
   8   7   6   55.96    2.06
  -8  -7  -6   54.44    2.38
   8   7   7    0.65    0.51
  -8  -7  -7    0.75    0.64
   8   7   8   44.73    1.43
  -8  -7  -8   54.24    2.17
   8   7   9    0.93    0.44
  -8  -7  -9    1.26    0.51
   8   7  10    9.18    0.65
  -8  -7 -10    8.22    0.62
   8   7  11   13.03    0.89
  -8  -7 -11   13.80    0.83
   8   7  12    4.93    0.55
  -8  -7 -12    4.87    0.53
   8   7  13    4.33    0.97
  -8  -7 -13    3.69    0.77
   8   7  14    2.13    0.74
  -8  -7 -14    1.00    0.88
   8   8  -9    5.70    0.78
  -8  -8   9    4.98    1.08
   8   8  -8   11.16    1.05
  -8  -8   8   10.87    1.09
   8   8  -7   24.16    1.32
  -8  -8   7   17.49    1.28
   8   8  -6   15.75    1.17
  -8  -8   6    9.86    1.14
   8   8  -5    0.20    0.50
  -8  -8   5    1.36    1.06
   8   8  -4    0.82    0.46
  -8  -8   4    0.65    0.56
   8   8  -3  272.49    8.45
  -8  -8   3  252.76    8.10
   8   8  -2    0.00    0.36
  -8  -8   2    0.21    0.54
   8   8  -1  154.97    5.60
   8   8   0    6.58    0.48
  -8  -8   0   17.29    2.10
   8   8   1    5.62    0.40
  -8  -8  -1   12.01    1.08
   8   8   2   30.13    1.70
  -8  -8  -2   28.15    1.43
   8   8   3  294.35    8.72
  -8  -8  -3  301.98    9.04
   8   8   4    2.18    0.40
  -8  -8  -4    2.29    0.66
   8   8   5   76.15    2.68
  -8  -8  -5   86.72    3.39
   8   8   6   43.84    1.58
  -8  -8  -6   48.14    2.16
   8   8   7    9.91    0.64
  -8  -8  -7   13.24    0.99
   8   8   8   17.88    0.83
  -8  -8  -8   18.74    0.96
   8   8   9    5.27    0.62
  -8  -8  -9    5.74    0.75
   8   8  10   16.55    0.90
  -8  -8 -10   18.93    0.93
   8   8  11    0.18    0.47
  -8  -8 -11    0.24    0.54
   8   8  12    0.10    0.58
  -8  -8 -12    0.17    0.60
   8   8  13    0.07    0.96
  -8  -8 -13    0.30    0.85
   8   8  14   -0.02    0.62
  -8  -8 -14    0.69    0.99
   8   9  -7    9.71    0.93
  -8  -9   7    9.28    1.37
   8   9  -6   38.84    1.84
  -8  -9   6   41.28    2.49
   8   9  -5    0.66    0.58
  -8  -9   5    1.69    1.31
   8   9  -4   97.30    4.30
  -8  -9   4   91.21    6.07
   8   9  -3    0.54    0.45
  -8  -9   3    1.15    0.78
   8   9  -2   49.27    2.40
  -8  -9   2   55.30    2.46
   8   9  -1    9.10    0.66
  -8  -9   1    7.52    0.71
   8   9   0   58.65    2.61
  -8  -9   0   61.58    2.95
   8   9   1   14.08    0.84
  -8  -9  -1   21.04    1.60
   8   9   2  187.30    6.90
  -8  -9  -2  173.21   10.67
   8   9   3    0.50    0.42
  -8  -9  -3    0.20    0.66
   8   9   4   52.61    1.92
  -8  -9  -4   59.43    3.65
   8   9   5    9.64    0.71
  -8  -9  -5   10.81    0.75
   8   9   6    3.53    0.67
  -8  -9  -6    4.18    0.87
   8   9   7   51.18    1.82
  -8  -9  -7   58.51    2.74
   8   9   8   85.39    2.26
  -8  -9  -8  101.23    5.27
   8   9   9    2.82    0.53
  -8  -9  -9    2.40    0.67
   8   9  10    8.87    0.87
  -8  -9 -10    8.67    0.85
   8   9  11    2.81    0.65
  -8  -9 -11    4.46    0.66
   8   9  12    5.70    0.66
  -8  -9 -12    5.00    0.67
   8   9  13    9.13    1.16
  -8  -9 -13    7.49    1.05
   8  10  -6    3.20    0.77
  -8 -10   6    2.35    1.56
   8  10  -5    0.53    0.72
  -8 -10   5    0.63    1.26
   8  10  -4    6.43    0.77
  -8 -10   4    5.77    1.00
   8  10  -3    2.53    0.64
  -8 -10   3    3.49    1.37
   8  10  -2    4.20    0.68
  -8 -10   2    4.84    1.09
   8  10  -1  184.06    6.59
  -8 -10   1  224.91   10.78
   8  10   0   29.29    1.54
  -8 -10   0   49.28    2.18
   8  10   1   27.29    1.28
  -8 -10  -1   27.42    1.72
   8  10   2    5.52    0.62
  -8 -10  -2    6.56    0.83
   8  10   3    3.24    0.48
  -8 -10  -3    3.84    0.73
   8  10   4    0.53    0.54
  -8 -10  -4    0.41    0.65
   8  10   5   24.77    1.11
  -8 -10  -5   26.43    1.36
   8  10   6    3.22    0.62
  -8 -10  -6    3.06    0.83
   8  10   7   16.76    0.98
  -8 -10  -7   16.58    0.99
   8  10   8    2.83    0.62
  -8 -10  -8    3.39    0.73
   8  10   9   14.37    0.88
  -8 -10  -9   15.55    0.99
   8  10  10    3.59    0.67
  -8 -10 -10    3.05    0.84
   8  10  11    2.68    0.55
  -8 -10 -11    2.91    0.72
   8  10  12    4.98    0.75
  -8 -10 -12    4.58    0.93
   8  11  -4   22.68    1.62
  -8 -11   4   22.10    3.48
   8  11  -3    0.87    0.85
  -8 -11   3    1.16    0.97
   8  11  -2   18.49    1.30
  -8 -11   2   16.85    1.75
   8  11  -1    3.82    0.68
  -8 -11   1    2.69    1.01
   8  11   0    0.61    0.67
  -8 -11   0    1.64    1.18
   8  11   1    1.75    0.76
  -8 -11  -1    1.33    1.23
   8  11   2   41.43    1.54
  -8 -11  -2   42.35    3.13
   8  11   3    0.22    0.60
  -8 -11  -3    0.30    0.80
   8  11   4   23.66    1.27
  -8 -11  -4   22.01    1.59
   8  11   5    6.33    0.69
  -8 -11  -5    6.73    0.94
   8  11   6    1.10    0.61
  -8 -11  -6    1.19    0.95
   8  11   7    0.77    0.63
  -8 -11  -7    0.10    1.07
   8  11   8    6.82    0.74
  -8 -11  -8    7.10    0.83
   8  11   9    0.20    0.77
  -8 -11  -9    0.75    0.82
   8  11  10    1.47    0.62
  -8 -11 -10    2.52    0.82
   8  11  11   -0.20    0.86
  -8 -11 -11    0.34    0.44
   8  12  -1   19.47    1.68
  -8 -12   1   19.58    3.97
   8  12   0    0.84    0.94
   8  12   1   44.44    2.42
  -8 -12  -1   43.04    4.56
   8  12   2   -0.46    0.77
  -8 -12  -2    0.61    1.47
   8  12   3    4.74    0.84
  -8 -12  -3    4.38    1.08
   8  12   4   -0.13    0.69
  -8 -12  -4    0.60    0.97
   8  12   5    2.77    0.86
  -8 -12  -5    3.23    1.09
   8  12   6    7.14    0.68
  -8 -12  -6    7.04    1.04
   8  12   7   10.22    0.79
  -8 -12  -7    9.84    1.04
   8  12   8    1.71    0.90
  -8 -12  -8    1.60    1.00
   8  12   9    3.27    0.90
  -8 -12  -9   -0.44    2.13
   8  12  10    2.09    0.89
  -9   8   6    0.17    0.88
   9  -8  -5    0.35    1.56
  -9   8   5    0.30    1.26
   9  -8  -4    7.11    1.94
  -9   8   4    8.23    1.79
   9  -8  -3    1.63    1.44
  -9   8   3    1.04    1.26
   9  -8  -2    5.84    1.22
  -9   8   2    8.87    1.23
  -9   8   1    0.18    1.47
   9  -8   0    5.12    2.92
  -9   8   0    2.67    1.37
   9  -8   1   24.91    2.28
  -9   8  -1   27.46    2.08
   9  -8   2    1.34    1.71
  -9   8  -2    3.71    1.26
   9  -8   3    6.63    3.46
  -9   8  -3    3.37    2.16
   9  -7  -8    3.56    2.25
  -9   7   8    1.59    1.14
   9  -7  -7    0.32    1.14
  -9   7   7    0.89    0.99
   9  -7  -6    1.95    2.68
  -9   7   6    1.88    1.18
  -9   7   5    5.61    1.10
   9  -7  -4    0.65    1.92
  -9   7   4    1.49    1.16
   9  -7  -3    1.34    1.61
  -9   7   3    0.31    1.11
   9  -7  -2    0.66    1.41
  -9   7   2   -0.72    1.38
   9  -7  -1    6.90    1.64
  -9   7   1    7.67    1.11
   9  -7   0    1.49    2.71
  -9   7   0    1.59    1.33
   9  -7   1    0.58    1.45
  -9   7  -1    0.32    1.08
   9  -7   2    6.07    1.94
  -9   7  -2    6.82    1.51
   9  -7   3    7.15    2.02
  -9   7  -3    9.40    1.38
   9  -7   4    9.08    1.70
  -9   7  -4   12.09    1.74
   9  -7   5    1.49    2.18
  -9   7  -5    1.56    2.25
   9  -6  -9   -0.04    1.08
  -9   6   9    0.17    0.68
   9  -6  -8   11.56    2.07
  -9   6   8   17.61    1.47
   9  -6  -7    0.96    1.11
  -9   6   7    2.13    0.78
   9  -6  -6   17.25    1.91
  -9   6   6   14.43    1.02
   9  -6  -5    9.28    1.07
  -9   6   5    7.92    0.80
   9  -6  -4    1.00    1.33
  -9   6   4    0.68    0.79
   9  -6  -3   37.42    2.35
  -9   6   3   42.52    1.54
   9  -6  -2   14.30    1.23
  -9   6   2   12.92    1.22
   9  -6  -1    1.92    1.19
  -9   6   1    2.29    0.73
   9  -6   0   43.58    1.86
  -9   6   0   50.82    1.79
   9  -6   1   14.26    1.40
  -9   6  -1   19.10    1.26
   9  -6   2    0.97    1.37
  -9   6  -2    1.12    0.73
   9  -6   3   24.81    1.51
  -9   6  -3   24.57    1.33
   9  -6   4    0.36    1.36
  -9   6  -4    0.10    0.87
   9  -6   5    0.75    1.98
  -9   6  -5    1.39    1.17
  -9   6  -6    0.45    1.09
  -9   5  10    0.65    0.77
   9  -5  -9    7.57    1.40
  -9   5   9    7.23    0.84
   9  -5  -8    3.09    0.79
  -9   5   8    5.12    0.64
   9  -5  -7    0.39    1.28
  -9   5   7    0.11    0.77
   9  -5  -6    0.76    0.85
  -9   5   6    0.56    0.62
   9  -5  -5    6.16    1.22
  -9   5   5    5.57    0.85
   9  -5  -4    2.74    1.04
  -9   5   4    2.73    0.76
   9  -5  -3   18.72    2.01
  -9   5   3   18.71    1.06
   9  -5  -2    1.77    0.77
  -9   5   2    2.64    0.85
   9  -5  -1   34.70    2.29
  -9   5   1   29.74    1.28
   9  -5   0   26.02    1.43
  -9   5   0   28.39    1.26
   9  -5   1    4.97    0.94
  -9   5  -1    5.28    0.73
   9  -5   2    6.78    1.26
  -9   5  -2    6.25    0.71
   9  -5   3   20.69    1.45
  -9   5  -3   21.14    1.14
   9  -5   4    0.50    0.97
  -9   5  -4   -0.11    0.64
   9  -5   5   44.81    2.52
  -9   5  -5   47.00    1.86
   9  -5   6   33.14    2.12
  -9   5  -6   45.74    1.85
   9  -5   7   -0.25    1.29
  -9   5  -7    0.20    0.79
   9  -5   8   11.40    1.55
  -9   5  -8   12.32    1.33
   9  -5   9   -0.77    3.60
  -9   4  11    0.35    0.99
   9  -4 -10   -0.25    0.77
  -9   4  10    1.02    0.62
   9  -4  -9    6.55    1.04
  -9   4   9    8.03    0.80
   9  -4  -8   12.81    1.07
  -9   4   8   22.29    1.38
   9  -4  -7    4.40    1.39
  -9   4   7    2.78    0.66
   9  -4  -6   16.40    1.28
  -9   4   6   17.86    1.20
   9  -4  -5    4.94    0.88
  -9   4   5    5.64    0.72
   9  -4  -4  140.61    4.31
  -9   4   4  141.23    4.30
   9  -4  -3   25.49    1.69
  -9   4   3   43.88    1.82
   9  -4  -2    0.66    0.78
  -9   4   2    0.78    1.09
   9  -4  -1    0.84    0.80
  -9   4   1    0.64    0.56
   9  -4   0   60.50    3.18
  -9   4   0   55.90    1.86
   9  -4   1    3.16    1.05
  -9   4  -1    2.74    0.66
   9  -4   2   30.82    1.75
  -9   4  -2   29.16    1.29
   9  -4   3    0.50    1.10
  -9   4  -3    0.24    0.75
   9  -4   4    5.81    1.25
  -9   4  -4    5.93    0.77
   9  -4   5   55.56    2.82
  -9   4  -5   46.57    1.65
   9  -4   6   -0.04    1.59
  -9   4  -6   -0.11    0.72
   9  -4   7    0.07    1.08
  -9   4  -7    0.66    0.74
   9  -4   8    8.43    1.53
  -9   4  -8    9.25    1.29
   9  -4   9    0.06    1.05
  -9   4  -9    1.22    0.78
   9  -3 -11    2.88    0.69
  -9   3  11    3.56    0.64
   9  -3 -10    0.44    0.72
  -9   3  10    1.85    0.56
   9  -3  -9   33.80    2.10
  -9   3   9   36.18    2.08
   9  -3  -8    5.30    1.12
  -9   3   8    6.09    0.72
   9  -3  -7    4.43    0.76
  -9   3   7    4.83    0.63
   9  -3  -6   10.84    1.07
  -9   3   6   10.05    0.93
   9  -3  -5   19.64    1.26
  -9   3   5   18.87    1.09
   9  -3  -4   73.90    3.03
  -9   3   4   71.26    2.53
   9  -3  -3   16.17    1.27
  -9   3   3   37.28    1.56
   9  -3  -2   11.43    1.01
  -9   3   2    7.64    0.75
   9  -3  -1  131.14    5.41
  -9   3   1  116.86    3.70
   9  -3   0   66.05    3.00
  -9   3   0   56.82    2.42
   9  -3   1   24.01    1.26
  -9   3  -1   27.52    1.12
   9  -3   2   33.68    1.94
  -9   3  -2   50.09    1.62
   9  -3   3   45.79    1.84
  -9   3  -3   51.63    1.86
   9  -3   4    7.08    1.09
  -9   3  -4    6.70    0.84
   9  -3   5   24.51    1.50
  -9   3  -5   30.41    1.42
   9  -3   6    1.51    0.86
  -9   3  -6    1.48    0.71
   9  -3   7    5.59    1.11
  -9   3  -7    7.38    0.98
   9  -3   8   24.70    1.48
  -9   3  -8   30.68    1.34
   9  -3   9    2.38    1.06
  -9   3  -9    3.39    0.74
   9  -3  10    4.71    0.85
  -9   3 -10    6.89    0.84
   9  -2 -12    1.48    1.40
  -9   2  12    3.32    1.29
   9  -2 -11    0.69    0.88
  -9   2  11    0.67    0.74
   9  -2 -10    7.31    1.00
  -9   2  10   16.23    1.18
   9  -2  -9   20.74    1.98
  -9   2   9   18.61    1.73
   9  -2  -8   10.89    1.33
  -9   2   8   13.16    1.09
   9  -2  -7    2.09    0.66
  -9   2   7    4.58    0.57
   9  -2  -6  194.95    6.45
  -9   2   6  174.73    5.46
   9  -2  -5   12.18    1.01
  -9   2   5   16.00    1.11
   9  -2  -4  247.00    7.85
  -9   2   4  219.33    6.16
   9  -2  -3    0.99    0.55
  -9   2   3    1.80    0.39
   9  -2  -2   75.83    3.44
   9  -2  -1   27.57    1.93
  -9   2   1   24.34    1.32
   9  -2   0  106.23    4.08
  -9   2   0   94.50    3.55
   9  -2   1   74.19    3.15
  -9   2  -1   42.74    2.08
   9  -2   2   78.05    3.78
  -9   2  -2   45.78    1.96
   9  -2   3    1.38    0.66
  -9   2  -3    0.55    0.45
   9  -2   4   20.30    1.11
  -9   2  -4   22.53    1.06
   9  -2   5   23.25    1.45
  -9   2  -5   28.20    1.12
   9  -2   6   46.23    2.14
  -9   2  -6   43.34    1.91
   9  -2   7   27.01    1.55
  -9   2  -7   26.60    1.18
   9  -2   8    1.75    0.90
  -9   2  -8    2.79    0.73
   9  -2   9   -0.41    1.12
  -9   2  -9    0.47    0.63
   9  -2  10   -0.24    0.88
  -9   2 -10    0.22    0.56
   9  -2  11    6.40    1.39
  -9   2 -11    6.06    0.95
   9  -1 -12    4.76    1.85
  -9   1  12    6.40    2.18
   9  -1 -11    4.18    1.48
  -9   1  11    2.28    0.82
   9  -1 -10    0.52    0.72
  -9   1  10    0.37    0.54
   9  -1  -9   25.84    2.22
  -9   1   9   19.96    1.27
   9  -1  -8    1.70    0.57
  -9   1   8    1.61    0.48
   9  -1  -7   35.20    2.23
  -9   1   7   28.39    1.50
   9  -1  -6    1.09    0.45
  -9   1   6    1.52    0.47
   9  -1  -5   32.78    1.93
  -9   1   5   28.21    1.42
   9  -1  -4    8.53    1.31
  -9   1   4    6.08    0.63
   9  -1  -3   44.62    2.87
  -9   1   3   41.23    2.18
   9  -1  -2    1.48    0.98
  -9   1   2    0.53    1.63
   9  -1  -1  215.48   10.69
  -9   1   1  194.56    7.48
   9  -1   0  156.24    5.20
  -9   1   0  153.82    5.41
   9  -1   1  284.37    8.72
  -9   1  -1  270.06    9.07
   9  -1   2   19.99    1.68
  -9   1  -2    9.73    0.58
   9  -1   3    0.25    0.45
  -9   1  -3    0.00    0.48
   9  -1   4    5.38    0.61
  -9   1  -4    6.41    0.57
   9  -1   5   74.38    3.56
  -9   1  -5   62.81    2.14
   9  -1   6    2.63    0.73
  -9   1  -6    2.40    0.69
   9  -1   7    9.28    0.75
  -9   1  -7   10.69    0.69
   9  -1   8    0.18    0.84
  -9   1  -8    0.45    0.53
   9  -1   9   -0.18    0.75
  -9   1  -9    0.37    0.67
   9  -1  10   18.91    1.30
  -9   1 -10   18.44    1.17
   9  -1  11    4.35    0.87
  -9   1 -11    4.18    0.71
   9  -1  12    3.63    1.16
  -9   1 -12    2.95    1.07
   9   0 -12    8.82    1.39
  -9   0  12    7.26    1.21
   9   0 -11    7.14    0.95
  -9   0  11    5.77    0.78
   9   0 -10   75.25    3.93
  -9   0  10   75.64    3.58
   9   0  -9    7.14    1.08
  -9   0   9    5.98    0.67
   9   0  -8   16.28    0.98
  -9   0   8   35.53    1.84
   9   0  -7    3.98    0.58
  -9   0   7    5.28    0.54
   9   0  -6   93.08    4.04
  -9   0   6   87.48    3.86
   9   0  -5    9.49    1.36
  -9   0   5    7.88    1.28
   9   0  -4  321.29    9.80
  -9   0   4  322.63    9.47
   9   0  -3    1.54    1.36
  -9   0   3    1.56    0.98
   9   0  -2   11.98    1.54
  -9   0   2   13.26    2.05
   9   0  -1    7.89    1.12
  -9   0   1    7.87    1.30
   9   0   0   19.26    1.59
  -9   0   0   19.12    1.39
   9   0   1   95.45    3.93
  -9   0  -1   96.86    3.93
   9   0   2  130.55    5.20
  -9   0  -2  119.09    4.21
   9   0   3    4.43    1.21
  -9   0  -3    5.18    1.19
   9   0   4   53.96    2.51
  -9   0  -4   53.11    2.25
   9   0   5   14.37    0.95
  -9   0  -5    9.43    0.79
   9   0   6   -0.17    0.67
  -9   0  -6    0.19    0.41
   9   0   7   17.00    1.00
  -9   0  -7   21.63    1.15
   9   0   8    6.19    0.75
  -9   0  -8    5.98    0.76
   9   0   9    7.32    0.76
  -9   0  -9    8.30    0.62
   9   0  10   -0.29    0.62
  -9   0 -10    0.15    0.56
   9   0  11    1.28    0.84
  -9   0 -11    0.99    0.58
   9   0  12    0.30    0.67
  -9   0 -12    0.65    0.65
   9   1 -12   13.28    2.02
  -9  -1  12   12.32    2.46
   9   1 -11    0.75    0.58
  -9  -1  11    0.29    0.58
   9   1 -10    9.17    1.06
  -9  -1  10   15.25    1.43
   9   1  -9    8.61    0.73
  -9  -1   9    9.59    0.87
   9   1  -8    1.04    0.53
  -9  -1   8    1.21    0.69
   9   1  -7  187.16    6.73
  -9  -1   7  187.25    7.19
   9   1  -6    0.84    1.08
  -9  -1   6    0.93    1.17
   9   1  -5  246.62    8.47
  -9  -1   5  244.89    8.76
   9   1  -4    1.53    1.07
  -9  -1   4    1.85    1.09
   9   1  -3    7.87    2.26
  -9  -1   3    7.65    1.40
   9   1  -2   37.49    2.38
  -9  -1   2   35.60    3.45
   9   1  -1  524.64   15.41
  -9  -1   1  534.32   14.46
   9   1   0   -0.31    1.11
  -9  -1   0    0.09    1.17
   9   1   1  297.07    9.84
  -9  -1  -1  284.07    8.47
   9   1   2   41.48    2.33
  -9  -1  -2   41.35    2.02
   9   1   3   33.79    2.01
  -9  -1  -3   33.86    1.81
   9   1   4   59.59    2.62
  -9  -1  -4   58.91    2.69
   9   1   5   14.49    1.44
  -9  -1  -5   11.37    0.79
   9   1   6   19.34    1.16
  -9  -1  -6   31.30    1.42
   9   1   7   16.77    1.01
  -9  -1  -7   22.55    1.14
   9   1   8    0.89    0.65
  -9  -1  -8    1.52    0.60
   9   1   9    0.14    0.68
  -9  -1  -9    0.09    0.53
   9   1  10    1.49    1.08
  -9  -1 -10    0.87    0.52
   9   1  11    4.87    0.64
  -9  -1 -11    4.06    0.51
   9   1  12   11.02    1.50
  -9  -1 -12   12.75    1.15
   9   2 -12    1.82    1.30
  -9  -2  12    1.96    1.80
   9   2 -11   42.88    3.00
  -9  -2  11   34.75    2.98
   9   2 -10   15.32    1.09
  -9  -2  10   48.23    2.90
   9   2  -9    0.26    1.42
  -9  -2   9    0.18    0.63
   9   2  -8   16.23    1.01
  -9  -2   8   46.06    2.93
   9   2  -7    1.14    1.28
  -9  -2   7    1.31    1.56
   9   2  -6    2.68    1.27
  -9  -2   6    1.04    1.48
   9   2  -5   55.72    2.72
  -9  -2   5   55.64    3.13
   9   2  -4   21.28    1.82
  -9  -2   4   20.08    1.87
   9   2  -3    5.32    1.47
  -9  -2   3    9.49    1.56
   9   2  -2  246.69    7.57
  -9  -2   2  257.37   11.53
   9   2  -1    1.58    1.23
  -9  -2   1    1.45    1.22
   9   2   0  100.51    3.87
  -9  -2   0   97.67    3.76
   9   2   1   25.20    1.83
  -9  -2  -1   17.25    1.47
   9   2   2    0.45    1.00
  -9  -2  -2    0.24    1.04
   9   2   3   19.67    1.45
  -9  -2  -3   18.51    1.53
   9   2   4  153.13    4.90
  -9  -2  -4  148.66    5.53
   9   2   5    3.09    1.14
  -9  -2  -5    2.10    1.16
   9   2   6  117.80    5.76
  -9  -2  -6  116.13    4.19
   9   2   7   12.29    1.29
  -9  -2  -7    6.58    0.56
   9   2   8    0.14    0.53
  -9  -2  -8   -0.15    0.51
   9   2   9   21.01    1.32
  -9  -2  -9   34.26    1.42
   9   2  10    6.28    0.63
  -9  -2 -10    6.57    0.60
   9   2  11    6.01    0.68
  -9  -2 -11    4.69    0.51
   9   2  12    1.27    0.85
  -9  -2 -12    1.79    0.55
   9   2  13   -0.09    1.05
  -9  -2 -13   -0.21    0.91
   9   3 -11   28.81    2.22
  -9  -3  11   23.00    2.53
   9   3 -10   19.04    2.10
  -9  -3  10   10.03    1.53
   9   3  -9    0.06    0.74
  -9  -3   9    0.42    0.48
   9   3  -8   20.84    1.76
  -9  -3   8   11.32    1.08
   9   3  -7   21.67    1.81
  -9  -3   7   23.71    2.14
   9   3  -6   26.24    1.87
  -9  -3   6   23.64    2.25
   9   3  -5  552.96   15.84
  -9  -3   5  516.65   22.23
   9   3  -4   25.12    1.86
  -9  -3   4   27.39    2.19
   9   3  -3   51.96    3.41
  -9  -3   3   48.59    2.63
   9   3  -2   11.59    1.32
  -9  -3   2   13.26    2.74
   9   3  -1  119.80    4.33
  -9  -3   1  116.17    4.09
   9   3   0   19.52    1.53
  -9  -3   0   19.05    1.80
   9   3   1  172.42    6.25
  -9  -3  -1  171.79    5.97
   9   3   2    0.53    0.98
  -9  -3  -2    0.26    1.18
   9   3   3   82.94    3.63
  -9  -3  -3   76.89    2.90
   9   3   4   42.19    2.06
  -9  -3  -4   36.92    2.13
   9   3   5   19.59    1.47
  -9  -3  -5   18.50    1.71
   9   3   6   27.92    2.38
  -9  -3  -6   27.57    2.02
   9   3   7    4.03    0.43
  -9  -3  -7    3.55    0.40
   9   3   8    4.24    0.50
  -9  -3  -8    3.16    0.41
   9   3   9   -0.41    0.63
  -9  -3  -9    0.22    0.47
   9   3  10   11.48    0.75
  -9  -3 -10    9.69    0.68
   9   3  11    1.48    0.55
  -9  -3 -11    0.80    0.56
   9   3  12    9.71    0.73
  -9  -3 -12    7.67    0.65
   9   3  13   -0.18    1.59
  -9  -3 -13    0.26    1.39
   9   4 -11   28.27    2.15
  -9  -4  11   25.36    3.52
   9   4 -10   17.42    1.63
  -9  -4  10    6.61    1.10
   9   4  -9   37.65    2.42
  -9  -4   9   31.85    3.02
   9   4  -8   57.67    3.00
  -9  -4   8   53.78    2.90
   9   4  -7   54.44    2.60
  -9  -4   7   51.82    2.91
   9   4  -6  106.24    4.00
  -9  -4   6  101.21    4.28
   9   4  -5    3.11    1.18
  -9  -4   5    4.94    1.75
   9   4  -4    2.01    1.04
  -9  -4   4    1.07    1.39
   9   4  -3   13.47    1.58
  -9  -4   3   11.84    1.53
   9   4  -2  338.88   11.74
  -9  -4   2  350.90   14.69
   9   4  -1    2.96    1.09
  -9  -4   1    4.53    1.34
   9   4   0  275.46    9.35
  -9  -4   0  264.70    8.40
   9   4   1   11.86    1.34
  -9  -4  -1   12.95    1.58
   9   4   2    3.10    0.90
  -9  -4  -2    2.59    1.23
   9   4   3   22.20    1.55
  -9  -4  -3   22.83    1.65
   9   4   4   98.13    3.52
  -9  -4  -4   91.24    3.60
   9   4   5   48.29    2.40
  -9  -4  -5   45.23    2.31
   9   4   6  118.97    4.61
  -9  -4  -6  107.60    4.02
   9   4   7    6.24    0.66
  -9  -4  -7    5.55    0.63
   9   4   8   18.49    0.91
  -9  -4  -8   32.16    1.86
   9   4   9   25.56    1.29
  -9  -4  -9   39.95    1.64
   9   4  10    8.27    0.67
  -9  -4 -10   12.35    0.95
   9   4  11   13.54    0.78
  -9  -4 -11   13.08    0.77
   9   4  12   -0.13    0.57
  -9  -4 -12    0.00    0.52
   9   4  13    0.96    1.61
   9   5 -10    0.22    1.30
  -9  -5  10    0.72    1.73
   9   5  -9   29.80    1.99
  -9  -5   9   26.11    2.49
   9   5  -8   45.38    2.37
  -9  -5   8   26.37    1.93
   9   5  -7   27.41    2.03
  -9  -5   7   25.48    2.14
   9   5  -6  166.50    5.64
  -9  -5   6  159.91    8.99
   9   5  -5  131.38    4.74
  -9  -5   5  116.81    4.61
   9   5  -4   13.69    1.36
  -9  -5   4   13.51    1.54
   9   5  -3  244.29    9.87
  -9  -5   3  243.45    7.45
   9   5  -2   19.57    1.59
  -9  -5   2   18.18    2.31
   9   5  -1   70.60    3.09
  -9  -5   1   67.61    3.18
   9   5   0    7.79    1.14
  -9  -5   0    7.22    1.37
   9   5   1   60.75    2.84
  -9  -5  -1   60.44    3.01
   9   5   2   10.86    1.22
  -9  -5  -2    8.35    1.38
   9   5   3  187.69    6.52
  -9  -5  -3  181.65   13.24
   9   5   4   26.52    1.60
  -9  -5  -4   24.92    1.74
   9   5   5   52.04    2.48
  -9  -5  -5   51.42    2.35
   9   5   6    3.69    0.96
  -9  -5  -6    5.93    1.38
   9   5   7    0.09    0.36
  -9  -5  -7    0.08    0.47
   9   5   8  149.53    5.16
  -9  -5  -8  106.83    4.01
   9   5   9    4.24    0.53
  -9  -5  -9    4.99    0.52
   9   5  10    2.72    0.55
  -9  -5 -10    2.55    0.57
   9   5  11   10.34    0.89
  -9  -5 -11    7.96    0.88
   9   5  12    0.46    0.52
  -9  -5 -12    0.57    0.42
   9   6  -9    9.84    1.80
  -9  -6   9    9.90    2.57
   9   6  -8   27.13    1.84
  -9  -6   8   26.15    2.12
   9   6  -7   -0.13    0.60
  -9  -6   7    0.87    2.28
   9   6  -6   74.27    3.18
  -9  -6   6   68.43    3.31
   9   6  -5   20.16    1.60
  -9  -6   5   19.63    1.94
   9   6  -4    6.67    0.99
  -9  -6   4    5.23    1.60
   9   6  -3    5.16    1.62
  -9  -6   3    4.40    1.53
   9   6  -2   53.36    2.47
  -9  -6   2   55.79    3.49
   9   6  -1    2.18    0.88
  -9  -6   1    0.93    1.14
   9   6   0  223.29    7.56
  -9  -6   0  214.01    9.91
   9   6   1   14.58    1.26
  -9  -6  -1   13.97    1.48
   9   6   2   44.79    2.14
  -9  -6  -2   44.35    2.73
   9   6   3    0.00    0.89
  -9  -6  -3   -0.20    1.09
   9   6   4   -0.07    1.00
  -9  -6  -4    0.37    1.26
   9   6   5   19.69    1.37
  -9  -6  -5   19.64    1.64
   9   6   6   44.35    2.18
  -9  -6  -6   42.74    2.49
   9   6   7   -0.11    0.30
  -9  -6  -7    0.13    0.41
   9   6   8   35.74    1.94
  -9  -6  -8   33.64    2.09
   9   6   9    2.55    0.46
  -9  -6  -9    2.80    0.65
   9   6  10    6.62    0.58
  -9  -6 -10    7.54    0.64
   9   6  11    9.15    0.76
  -9  -6 -11    7.77    0.68
   9   6  12    2.28    0.79
  -9  -6 -12    1.75    0.77
   9   7  -7    0.24    1.28
  -9  -7   7    0.87    1.92
   9   7  -6  119.70    5.66
  -9  -7   6   90.29    5.72
   9   7  -5   55.63    2.46
  -9  -7   5   43.22    2.59
   9   7  -4    5.68    1.23
  -9  -7   4    4.75    1.70
   9   7  -3  144.34    7.11
  -9  -7   3  126.78    5.12
   9   7  -2    9.73    1.19
  -9  -7   2    9.59    2.17
   9   7  -1  163.10    5.72
  -9  -7   1  148.50   10.68
   9   7   0    1.61    1.02
  -9  -7   0    1.56    1.68
   9   7   1    0.34    0.97
  -9  -7  -1   -0.03    1.30
   9   7   2   15.86    1.33
  -9  -7  -2   13.89    1.84
   9   7   3  136.34    4.58
  -9  -7  -3  116.76    9.17
   9   7   4   65.28    2.87
  -9  -7  -4   62.19    2.87
   9   7   5    7.43    1.12
  -9  -7  -5    8.96    1.38
   9   7   6   14.12    3.42
  -9  -7  -6   14.10    1.86
   9   7   7    6.31    0.51
  -9  -7  -7   14.71    1.44
   9   7   8   73.44    3.18
  -9  -7  -8   64.14    3.16
   9   7   9    2.08    0.45
  -9  -7  -9    1.86    0.69
   9   7  10    7.15    0.63
  -9  -7 -10    8.14    0.66
   9   7  11    3.55    0.76
  -9  -7 -11    3.24    0.61
  -9  -7 -12    4.96    1.02
   9   8  -6   36.30    2.79
  -9  -8   6   34.18    3.22
   9   8  -5    1.83    1.10
  -9  -8   5    3.13    1.55
   9   8  -4   19.53    1.62
  -9  -8   4   20.64    2.12
   9   8  -3   33.77    2.23
  -9  -8   3   31.19    2.33
   9   8  -2   -0.06    0.87
  -9  -8   2    0.35    1.69
   9   8  -1   24.76    2.33
  -9  -8   1   23.55    2.47
   9   8   0   53.91    3.00
  -9  -8   0   55.96    3.33
   9   8   1    1.95    0.89
  -9  -8  -1    0.86    1.44
   9   8   2  183.78    6.57
  -9  -8  -2  166.95   10.57
   9   8   3    8.75    1.61
  -9  -8  -3    9.86    1.59
   9   8   4   40.93    2.27
  -9  -8  -4   39.34    2.56
   9   8   5   -0.34    0.88
  -9  -8  -5    0.13    1.42
   9   8   6    1.45    0.33
  -9  -8  -6    4.66    1.54
   9   8   7   33.61    1.88
  -9  -8  -7   34.56    2.15
   9   8   8   14.33    1.10
  -9  -8  -8   32.64    2.24
   9   8   9    2.08    0.54
  -9  -8  -9    5.60    1.40
   9   8  10    2.50    0.52
  -9  -8 -10    2.67    0.64
   9   8  11    3.98    0.51
  -9  -8 -11    4.64    0.56
   9   9  -4   24.83    1.79
  -9  -9   4   21.46    2.20
   9   9  -3   25.73    2.53
  -9  -9   3   21.52    2.29
   9   9  -2    1.18    1.21
  -9  -9   2    0.75    1.99
   9   9  -1   45.22    2.61
  -9  -9   1   50.96    2.78
   9   9   0   -0.17    0.98
  -9  -9   0    0.08    1.43
   9   9   1   14.36    1.36
  -9  -9  -1   16.27    1.75
   9   9   2    9.49    1.25
  -9  -9  -2    8.31    1.44
   9   9   3   16.91    1.42
  -9  -9  -3   15.83    1.65
   9   9   4    4.07    1.38
  -9  -9  -4    6.67    2.03
   9   9   5   41.83    2.33
  -9  -9  -5   39.74    2.53
   9   9   6    0.80    0.48
  -9  -9  -6    0.82    0.47
   9   9   7   11.14    0.85
  -9  -9  -7   10.59    1.01
   9   9   8    3.69    0.75
  -9  -9  -8    3.60    0.62
   9   9   9    3.85    0.51
  -9  -9  -9    5.27    0.96
   9   9  10    1.21    1.17
  -9  -9 -10    1.02    1.06
   9   9  11    1.41    1.69
  -9  -9 -11    1.70    1.05
   9  10  -1    4.84    1.16
  -9 -10   1    5.32    1.38
   9  10   0    1.63    0.98
  -9 -10   0    1.19    1.16
   9  10   1    1.39    1.04
  -9 -10  -1    0.84    1.23
   9  10   2   56.49    2.85
  -9 -10  -2   57.52    2.36
   9  10   3   -0.17    0.39
  -9 -10  -3    0.01    1.55
   9  10   4   54.56    2.70
  -9 -10  -4   53.91    2.78
   9  10   5    5.73    0.54
  -9 -10  -5   17.68    1.96
   9  10   6    0.23    0.57
  -9 -10  -6    0.19    0.65
   9  10   7    1.81    0.74
  -9 -10  -7    3.99    1.77
   9  10   8    0.51    0.72
  -9 -10  -8   -0.25    0.88
   9  10   9    9.74    1.31
  -9 -10  -9    9.59    1.52
   9  10  10    1.65    1.16
  -9 -10 -10    0.69    1.10
   9  11   2   -0.19    1.86
   9  11   3   24.47    1.90
  -9 -11  -3   21.47    1.77
   9  11   4    0.34    1.18
  -9 -11  -4   -0.45    1.30
   9  11   5    0.88    1.25
  -9 -11  -5    1.66    1.53
   9  11   6    0.53    1.41
  -9 -11  -6   -0.14    1.70
   9  11   7   52.44    3.15
  -9 -11  -7   54.39    3.60
   9  11   8    0.08    1.27
  -9 -11  -8    0.78    1.36
  -9 -11  -9    3.24    1.66
  -9 -11 -10   -0.40    1.11
  10  -5  -4    0.19    1.55
 -10   5   4    0.79    1.66
  10  -5  -3    0.51    1.45
 -10   5   3    2.01    0.98
  10  -5  -2    1.98    1.04
 -10   5   2    3.47    0.86
  10  -5  -1    0.55    1.91
 -10   5   1    0.46    1.21
  10  -5   0    0.14    1.38
 -10   5   0    0.19    0.90
  10  -5   1    0.56    1.66
 -10   5  -1   -0.41    0.74
  10  -5   2    7.16    2.50
 -10   5  -2   10.33    1.20
 -10   5  -3    4.23    1.09
  10  -4  -6    2.91    1.43
 -10   4   6    0.76    0.56
  10  -4  -5   19.72    1.68
  10  -4  -4    1.25    0.73
 -10   4   4    1.45    0.52
  10  -4  -3   77.06    3.61
 -10   4   3   66.86    3.24
  10  -4  -2    0.55    0.73
 -10   4   2    0.37    0.56
  10  -4  -1    5.23    0.93
 -10   4   1    9.95    1.17
  10  -4   0    1.41    0.94
 -10   4   0    0.83    0.80
  10  -4   1    0.20    1.50
 -10   4  -1    0.22    0.63
  10  -4   2   12.93    1.20
 -10   4  -2   12.53    0.99
  10  -4   3    2.82    0.99
 -10   4  -3    2.19    0.86
  10  -4   4    3.76    1.87
 -10   4  -4    0.69    0.78
  10  -4   5    0.32    0.77
 -10   4  -5    0.63    0.71
  10  -3  -7    1.82    0.60
 -10   3   7    1.72    0.61
  10  -3  -6   27.82    2.25
 -10   3   6   16.97    1.28
  10  -3  -5   -0.55    1.40
 -10   3   5   -0.31    0.52
  10  -3  -4    1.27    0.50
 -10   3   4    2.39    0.42
  10  -3  -3   18.79    1.80
 -10   3   3   19.12    1.58
  10  -3  -2    0.69    0.56
 -10   3   2    1.11    0.42
  10  -3  -1   -0.06    0.53
 -10   3   1    0.24    0.47
  10  -3   0   13.84    1.64
 -10   3   0    3.68    0.55
  10  -3   1    2.53    0.86
 -10   3  -1    1.37    0.54
  10  -3   2   51.74    2.84
 -10   3  -2   15.86    1.11
  10  -3   3    6.01    0.83
 -10   3  -3    6.44    0.94
  10  -3   4   16.33    1.64
 -10   3  -4   54.11    2.47
  10  -3   5    5.81    1.02
 -10   3  -5    4.77    0.77
  10  -3   6    2.71    1.01
 -10   3  -6    4.17    0.75
  10  -3   7   15.05    2.09
 -10   3  -7   13.08    1.53
  10  -3   8    3.60    1.41
 -10   3  -8    2.99    0.88
  10  -2  -8    1.94    1.51
 -10   2   8    0.88    1.92
  10  -2  -7   11.66    1.71
 -10   2   7    6.17    0.60
  10  -2  -6   -1.42    1.71
 -10   2   6   -0.15    0.67
  10  -2  -5   10.12    1.63
 -10   2   5    9.64    1.44
  10  -2  -4   20.45    2.06
 -10   2   4   19.55    1.73
  10  -2  -3   37.72    2.51
 -10   2   3   37.16    2.46
  10  -2  -2    0.77    1.63
 -10   2   2    0.94    1.09
  10  -2  -1   49.81    2.74
 -10   2   1   44.02    2.40
  10  -2   0    2.30    1.45
 -10   2   0    1.58    1.20
  10  -2   1    5.37    1.37
 -10   2  -1    1.32    0.34
  10  -2   2    0.13    0.37
 -10   2  -2   -0.04    0.35
  10  -2   3   13.18    1.49
 -10   2  -3    4.97    0.53
 -10   2  -4   84.41    3.71
  10  -2   5    2.01    0.82
 -10   2  -5    2.15    0.54
  10  -2   6    0.03    0.65
 -10   2  -6    0.40    0.60
  10  -2   7    9.31    1.20
 -10   2  -7    7.28    0.75
  10  -2   8    3.37    1.51
 -10   2  -8    2.14    1.01
  10  -2   9   -0.21    1.54
 -10   2  -9    0.28    0.82
  10  -1  -9   34.00    5.16
 -10   1   9   21.17    3.78
  10  -1  -8    0.61    1.59
 -10   1   8    1.29    1.50
  10  -1  -7   23.72    2.60
 -10   1   7   21.51    2.33
  10  -1  -6    5.38    1.70
 -10   1   6    6.25    1.60
  10  -1  -5   18.25    2.02
 -10   1   5   17.85    1.81
  10  -1  -4  102.64    4.49
 -10   1   4   99.89    4.42
  10  -1  -3    1.59    1.31
 -10   1   3    2.14    1.20
  10  -1  -2   39.76    2.47
 -10   1   2   39.27    2.19
  10  -1  -1    4.12    1.49
 -10   1   1    1.60    1.31
  10  -1   0    1.09    1.20
 -10   1   0    2.06    1.09
  10  -1   1    0.13    1.07
 -10   1  -1    0.09    1.02
  10  -1   2  110.95    4.63
 -10   1  -2  110.66    4.22
  10  -1   3    0.33    1.43
 -10   1  -3    0.62    1.25
  10  -1   4   25.78    2.02
 -10   1  -4    3.58    0.69
  10  -1   5   16.48    1.55
 -10   1  -5    5.08    0.54
  10  -1   6   31.44    2.20
 -10   1  -6    9.82    0.79
  10  -1   7   26.80    2.25
 -10   1  -7   10.35    0.87
  10  -1   8    3.42    0.72
 -10   1  -8    4.07    0.58
  10  -1   9   10.38    1.58
 -10   1  -9    8.40    1.15
 -10   1 -10    1.51    2.07
  10   0  -9    8.29    1.93
 -10   0   9    8.51    2.02
  10   0  -8   26.97    2.59
 -10   0   8   26.58    2.56
  10   0  -7   60.77    3.27
 -10   0   7   57.02    3.22
  10   0  -6   12.65    1.61
 -10   0   6   10.58    1.75
  10   0  -5   54.79    2.88
 -10   0   5   59.46    3.22
  10   0  -4   11.34    1.53
 -10   0   4    8.46    1.51
  10   0  -3   18.18    1.94
 -10   0   3   23.09    1.95
  10   0  -2    5.10    1.25
 -10   0   2    4.46    1.26
  10   0  -1   74.82    3.31
 -10   0   1   75.62    3.65
  10   0   0  104.45    4.57
 -10   0   0   97.95    4.13
  10   0   1   80.74    4.38
 -10   0  -1   86.58    3.71
  10   0   2    3.52    1.44
 -10   0  -2    3.49    1.30
  10   0   3   47.85    2.89
 -10   0  -3   42.51    2.76
  10   0   4   45.25    3.11
 -10   0  -4   44.47    2.93
  10   0   5   12.09    1.70
 -10   0  -5    2.29    0.30
  10   0   6    8.18    0.75
 -10   0  -6   33.03    2.27
  10   0   7   54.38    3.10
 -10   0  -7   43.96    2.64
  10   0   8    5.70    0.68
 -10   0  -8    6.93    0.80
  10   0   9    2.90    1.30
 -10   0  -9    2.06    0.75
  10   0  10    6.20    1.22
 -10   0 -10    4.42    0.87
  10   1  -9   20.13    2.09
 -10  -1   9   16.84    2.14
  10   1  -8    2.35    1.59
 -10  -1   8    3.27    1.70
  10   1  -7   16.50    1.97
 -10  -1   7   15.83    2.31
  10   1  -6    1.14    1.43
 -10  -1   6    1.07    2.09
  10   1  -5   11.75    1.66
 -10  -1   5   15.43    2.06
  10   1  -4   30.11    2.46
 -10  -1   4   28.37    2.38
  10   1  -3    1.50    1.30
 -10  -1   3    1.98    1.66
  10   1  -2  262.12    8.66
 -10  -1   2  276.12    8.90
  10   1  -1   26.23    1.85
 -10  -1   1   27.40    2.12
  10   1   0   17.45    1.76
 -10  -1   0   19.13    1.63
  10   1   1    4.45    1.29
 -10  -1  -1    5.25    1.23
  10   1   2    5.85    1.38
 -10  -1  -2    7.36    1.36
  10   1   3    3.82    1.30
 -10  -1  -3    3.38    1.19
  10   1   4   89.10    4.07
 -10  -1  -4   74.74    3.22
  10   1   5    0.90    1.33
 -10  -1  -5    0.95    1.41
  10   1   6   36.95    2.57
 -10  -1  -6   37.92    2.88
  10   1   7    5.43    0.54
 -10  -1  -7    4.41    0.43
  10   1   8   12.73    1.59
 -10  -1  -8    4.67    0.55
  10   1   9   23.41    2.46
 -10  -1  -9   14.82    1.08
  10   1  10   12.67    1.52
 -10  -1 -10    8.22    1.00
  10   2  -9    5.86    2.15
 -10  -2   9    3.50    2.13
  10   2  -8   33.87    2.91
 -10  -2   8   33.21    3.17
  10   2  -7   46.98    2.70
 -10  -2   7   39.04    2.96
  10   2  -6    1.29    1.34
 -10  -2   6    0.45    1.38
  10   2  -5  102.27    4.11
 -10  -2   5  100.62    4.10
  10   2  -4   41.09    2.42
 -10  -2   4   39.29    2.47
  10   2  -3   11.09    2.05
 -10  -2   3   13.57    1.70
  10   2  -2   52.75    3.02
 -10  -2   2   49.84    2.77
  10   2  -1   18.11    1.59
 -10  -2   1   14.58    1.71
  10   2   0   14.02    1.71
 -10  -2   0   15.45    1.92
  10   2   1  214.71    6.67
 -10  -2  -1  209.69    6.60
  10   2   2    2.48    1.64
 -10  -2  -2    3.34    1.70
  10   2   3   89.57    4.18
 -10  -2  -3   83.75    3.58
  10   2   4   38.29    2.38
 -10  -2  -4   35.81    2.37
  10   2   5    0.42    1.18
 -10  -2  -5    1.27    1.19
  10   2   6   11.40    1.56
 -10  -2  -6   10.70    1.74
  10   2   7   24.22    1.83
 -10  -2  -7   19.95    1.87
  10   2   8    0.53    0.37
 -10  -2  -8    0.56    0.41
  10   2   9    4.57    0.55
 -10  -2  -9    6.05    0.58
  10   2  10   18.55    1.72
 -10  -2 -10   12.70    1.30
  10   3  -8   32.89    2.23
 -10  -3   8   27.92    2.72
  10   3  -7   36.69    2.31
 -10  -3   7   29.73    2.67
  10   3  -6   33.27    2.56
 -10  -3   6   25.68    2.73
  10   3  -5   37.81    2.37
 -10  -3   5   37.02    2.82
  10   3  -4   31.81    2.29
 -10  -3   4   32.90    2.46
  10   3  -3   34.19    3.36
 -10  -3   3   30.66    2.25
  10   3  -2  177.39    7.95
 -10  -3   2  187.89    6.62
  10   3  -1    6.87    1.42
 -10  -3   1    5.47    1.66
  10   3   0  304.43   10.11
 -10  -3   0  279.85    8.82
  10   3   1   24.79    1.88
 -10  -3  -1   21.12    1.83
  10   3   2    0.21    1.14
 -10  -3  -2    0.79    1.30
  10   3   3   19.46    1.96
 -10  -3  -3   19.47    2.16
  10   3   4   50.23    2.81
 -10  -3  -4   44.37    2.60
  10   3   5   21.71    1.76
 -10  -3  -5   19.03    1.95
  10   3   6   60.49    3.00
 -10  -3  -6   56.25    3.07
  10   3   7    7.67    1.54
 -10  -3  -7    7.45    1.59
  10   3   8    1.86    0.44
 -10  -3  -8    1.28    0.39
  10   3   9   20.21    1.64
 -10  -3  -9    8.55    0.67
  10   3  10    1.85    1.22
 -10  -3 -10    1.11    2.41
  10   4  -8   14.57    2.71
 -10  -4   8    6.57    4.00
  10   4  -7   17.97    1.77
 -10  -4   7   13.76    2.55
  10   4  -6   11.31    1.64
 -10  -4   6   10.02    2.07
  10   4  -5    3.65    1.26
 -10  -4   5    4.85    1.64
  10   4  -4    0.01    1.06
 -10  -4   4    1.22    1.50
  10   4  -3  140.77    5.72
 -10  -4   3  130.82    5.27
  10   4  -2    6.06    1.51
 -10  -4   2    4.68    1.86
  10   4  -1   48.60    2.62
 -10  -4   1   40.82    2.52
  10   4   0    1.01    1.26
 -10  -4   0    1.00    1.62
  10   4   1   25.38    1.93
 -10  -4  -1   23.74    2.14
  10   4   2   21.75    1.99
 -10  -4  -2   19.62    1.76
  10   4   3  226.96    7.41
 -10  -4  -3  228.49    8.47
  10   4   4    0.43    1.29
 -10  -4  -4    0.46    1.62
  10   4   5   41.35    2.62
 -10  -4  -5   36.20    2.46
  10   4   6    3.82    1.17
 -10  -4  -6    3.96    1.40
  10   4   7    4.64    1.33
 -10  -4  -7    3.58    1.25
  10   4   8   10.82    1.49
 -10  -4  -8    9.96    1.61
  10   4   9   31.20    1.97
 -10  -4  -9   28.32    2.24
  10   4  10   -0.28    1.07
 -10  -4 -10    0.35    1.31
 -10  -4 -11    1.26    1.34
  10   5  -7    6.97    2.26
 -10  -5   7    4.81    3.48
  10   5  -6   72.60    3.23
 -10  -5   6   56.72    3.41
  10   5  -5   38.81    2.73
 -10  -5   5   34.84    3.10
  10   5  -4    1.88    1.19
 -10  -5   4    0.42    1.59
  10   5  -3   12.22    1.85
 -10  -5   3   11.23    2.45
  10   5  -2   97.93    3.93
 -10  -5   2   90.58    4.65
  10   5  -1    4.92    1.29
 -10  -5   1    4.32    1.51
  10   5   0  132.85    5.16
 -10  -5   0  125.27    5.01
  10   5   1   10.33    1.44
 -10  -5  -1    9.41    1.69
  10   5   2   92.88    3.67
 -10  -5  -2   92.96    4.04
  10   5   3   76.35    2.94
 -10  -5  -3   72.55    3.44
  10   5   4   -0.45    1.12
 -10  -5  -4   -1.19    1.36
  10   5   5    1.02    1.21
 -10  -5  -5    1.52    1.47
  10   5   6   40.61    2.30
 -10  -5  -6   36.69    2.52
  10   5   7    0.67    1.17
 -10  -5  -7   -0.02    1.51
  10   5   8    1.75    1.06
 -10  -5  -8    2.16    1.45
  10   5   9    0.54    1.16
 -10  -5  -9   -0.22    1.36
  10   5  10    2.37    2.19
 -10  -5 -10    2.62    1.37
 -10  -6   6    3.53    3.54
  10   6  -5    6.48    1.45
 -10  -6   5    8.20    2.24
  10   6  -4   19.53    1.84
 -10  -6   4   21.57    2.41
  10   6  -3  140.19    5.31
 -10  -6   3  112.64    7.81
  10   6  -2    1.02    1.18
 -10  -6   2   -0.03    1.68
  10   6  -1   86.47    4.19
 -10  -6   1   86.58    4.76
  10   6   0    9.03    1.45
 -10  -6   0    8.74    1.80
  10   6   1    7.37    1.44
 -10  -6  -1    8.84    1.95
  10   6   2    0.08    1.42
 -10  -6  -2   -0.21    1.58
  10   6   3  102.43    4.21
 -10  -6  -3   97.81    6.37
  10   6   4    3.55    1.20
 -10  -6  -4    0.46    1.38
  10   6   5  125.85    5.06
 -10  -6  -5  113.47    6.84
  10   6   6   15.15    1.88
 -10  -6  -6   13.04    1.81
  10   6   7    0.43    0.98
 -10  -6  -7   -0.64    1.28
  10   6   8    1.17    0.90
 -10  -6  -8    1.97    1.40
  10   6   9   16.41    1.64
 -10  -6  -9   13.73    1.74
  10   6  10    7.55    1.68
 -10  -6 -10    6.76    1.55
  10   7  -4   37.57    2.18
 -10  -7   4   29.41    2.38
  10   7  -3   23.97    1.80
 -10  -7   3   19.98    2.07
  10   7  -2    0.57    0.95
 -10  -7   2    0.99    1.58
  10   7  -1   15.96    1.90
 -10  -7   1   16.10    3.24
  10   7   0   37.92    2.18
 -10  -7   0   37.38    2.70
  10   7   1    5.33    1.29
 -10  -7  -1    6.57    1.60
  10   7   2  144.61    6.38
 -10  -7  -2  115.82    7.08
  10   7   3    9.51    1.93
 -10  -7  -3    8.21    1.79
  10   7   4   34.89    2.27
 -10  -7  -4   29.86    2.58
  10   7   5   -0.34    1.16
 -10  -7  -5   -0.02    1.48
  10   7   6    2.83    1.10
 -10  -7  -6    3.44    1.38
  10   7   7    4.18    1.29
 -10  -7  -7    3.75    1.52
  10   7   8   24.76    2.35
 -10  -7  -8   20.53    1.81
  10   7   9   -0.03    1.37
 -10  -7  -9    0.24    1.20
  10   7  10    1.10    1.30
 -10  -7 -10    1.21    1.91
  10   8  -2   21.63    1.86
 -10  -8   2   17.39    2.06
  10   8  -1   54.77    2.95
 -10  -8   1   55.90    4.57
  10   8   0   -0.31    1.01
 -10  -8   0   -0.74    1.74
  10   8   1    2.31    1.11
 -10  -8  -1    1.16    1.65
  10   8   2    1.90    1.10
 -10  -8  -2    1.73    1.54
  10   8   3    9.44    1.36
 -10  -8  -3    8.25    1.59
  10   8   4   12.84    1.47
 -10  -8  -4   11.30    1.81
  10   8   5   52.17    3.22
 -10  -8  -5   51.93    3.28
  10   8   6    3.84    1.12
 -10  -8  -6    2.24    1.56
  10   8   7   13.92    1.80
 -10  -8  -7    9.62    1.87
  10   8   8    1.51    1.08
 -10  -8  -8    1.31    1.27
  10   8   9    1.43    1.00
 -10  -8  -9    0.98    1.16
  10   8  10   -0.31    2.57
 -10  -8 -10   -0.14    1.45
  10   9   0   11.01    1.69
 -10  -9   0   13.43    3.12
  10   9   1   14.81    1.65
 -10  -9  -1   13.86    1.98
  10   9   2   47.42    2.62
 -10  -9  -2   40.06    3.97
  10   9   3    4.71    1.19
 -10  -9  -3    6.35    1.68
  10   9   4   24.23    1.94
 -10  -9  -4   26.31    2.39
  10   9   5    4.13    1.32
 -10  -9  -5    4.50    1.58
  10   9   6    1.10    1.16
 -10  -9  -6    1.25    1.86
  10   9   7    1.60    1.10
 -10  -9  -7    3.71    1.53
  10   9   8    8.32    2.02
 -10  -9  -8    6.24    1.34
  10   9   9    0.67    1.28
 -10  -9  -9    0.40    1.49
 -10 -10  -4    5.12    2.56
  10  10   5    0.86    1.10
 -10 -10  -5    1.20    1.18
  10  10   6    1.50    1.48
 -10 -10  -6    1.01    1.23
  10  10   7   23.20    2.36
 -10 -10  -7   24.17    2.67
  10  10   8    2.77    1.68
 -10 -10  -8    0.46    1.82
  10  10   9    6.79    4.33
  11  -2   1    1.01    2.15
  11  -2   2   23.60    2.95
  11  -1  -3   -0.48    2.04
 -11   1   3   -0.03    2.22
  11  -1  -2    9.98    1.56
 -11   1   2    8.89    1.53
  11  -1  -1   46.34    2.98
 -11   1   1   43.49    2.77
  11  -1   0    4.67    1.94
 -11   1   0    2.73    1.87
  11  -1   1   96.65    6.78
 -11   1  -1   87.98    4.35
  11  -1   2    2.49    1.64
 -11   1  -2    3.06    1.54
  11  -1   3   -0.58    1.40
 -11   1  -3    0.50    1.23
  11  -1   4   10.17    1.87
 -11   1  -4    9.28    1.41
  11  -1   5   22.77    2.26
 -11   1  -5   16.72    1.79
  11  -1   6   13.46    1.66
 -11   1  -6   11.04    1.68
  11  -1   7    5.52    1.52
 -11   1  -7    4.62    1.01
  11   0  -4   47.52    3.88
 -11   0   4   38.34    4.17
  11   0  -3    2.41    1.79
 -11   0   3    2.45    1.82
  11   0  -2   58.38    3.55
 -11   0   2   54.75    3.27
  11   0  -1   -0.15    1.63
 -11   0   1    2.38    1.61
  11   0   0    8.02    1.56
 -11   0   0    6.85    1.49
  11   0   1    2.07    2.05
 -11   0  -1    3.81    2.05
  11   0   2   -0.47    1.50
 -11   0  -2    0.10    1.65
  11   0   3    2.08    2.03
 -11   0  -3    4.96    1.86
  11   0   4   50.13    3.17
 -11   0  -4   46.31    2.98
  11   0   5   -0.55    1.36
 -11   0  -5   -0.71    1.25
  11   0   6    2.93    1.51
 -11   0  -6    2.67    1.32
  11   0   7    1.63    1.61
 -11   0  -7    1.77    1.27
  11   0   8    0.42    1.28
 -11   0  -8    0.23    0.85
  11   1  -4   15.90    1.99
 -11  -1   4    7.63    2.18
  11   1  -3    0.26    1.69
 -11  -1   3    0.36    1.80
  11   1  -2   13.52    1.99
 -11  -1   2   10.11    2.04
  11   1  -1   69.96    3.47
 -11  -1   1   65.77    3.33
  11   1   0   22.29    2.15
 -11  -1   0   20.02    2.20
  11   1   1  126.23    5.20
 -11  -1  -1  117.28    5.18
  11   1   2    1.93    1.51
 -11  -1  -2    2.78    1.43
  11   1   3   11.69    1.65
 -11  -1  -3   11.91    1.66
  11   1   4   10.51    1.55
 -11  -1  -4    7.79    1.79
  11   1   5    0.55    1.61
 -11  -1  -5   -0.95    1.81
  11   1   6    5.32    1.92
 -11  -1  -6    4.63    1.96
  11   1   7    2.01    1.68
 -11  -1  -7    1.60    1.56
  11   1   8   22.89    4.03
 -11  -1  -8   10.17    1.98
  11   1   9    5.65    2.14
 -11  -1  -9    1.97    1.36
  11   2  -4   18.53    2.08
 -11  -2   4   18.71    2.19
  11   2  -3   34.81    2.31
 -11  -2   3   30.20    2.50
  11   2  -2   51.36    2.83
 -11  -2   2   50.28    3.02
  11   2  -1   25.48    2.45
 -11  -2   1   23.33    2.83
  11   2   0   84.00    3.82
 -11  -2   0   83.10    3.95
  11   2   1    0.60    1.39
 -11  -2  -1    0.42    1.59
  11   2   2    0.72    1.32
 -11  -2  -2    1.85    1.65
  11   2   3   11.27    1.92
 -11  -2  -3    9.25    1.63
  11   2   4   34.41    2.60
 -11  -2  -4   31.63    2.77
  11   2   5    1.99    1.44
 -11  -2  -5    1.77    1.59
  11   2   6   70.51    4.68
 -11  -2  -6   50.30    3.16
  11   2   7   -0.72    1.33
 -11  -2  -7    0.68    1.37
  11   2   8    2.78    1.17
 -11  -2  -8    2.83    1.20
  11   2   9    1.21    2.01
 -11  -2  -9    0.98    1.43
  11   3  -4    8.86    1.74
 -11  -3   4    8.31    2.10
  11   3  -3   52.97    3.10
 -11  -3   3   56.07    3.47
  11   3  -2   38.47    2.64
 -11  -3   2   32.43    2.69
  11   3  -1   57.98    2.98
 -11  -3   1   54.12    3.38
  11   3   0   19.72    2.07
 -11  -3   0   13.61    2.34
  11   3   1   15.08    1.79
 -11  -3  -1   13.42    1.83
  11   3   2    0.44    1.26
 -11  -3  -2   -0.31    1.65
  11   3   3   34.86    2.23
 -11  -3  -3   32.41    2.42
  11   3   4   -0.01    1.55
 -11  -3  -4    0.29    1.87
  11   3   5   30.54    2.10
 -11  -3  -5   26.96    2.25
  11   3   6   32.69    2.67
 -11  -3  -6   22.66    2.33
  11   3   7    2.15    1.58
 -11  -3  -7    1.65    1.47
  11   3   8    5.53    1.66
 -11  -3  -8    1.56    1.45
  11   3   9    5.05    1.98
 -11  -3  -9    4.20    1.32
  11   4  -3   -0.50    1.42
 -11  -4   3   -0.24    1.98
  11   4  -2   51.63    3.07
 -11  -4   2   39.63    3.35
  11   4  -1    7.10    1.44
 -11  -4   1    5.91    2.23
  11   4   0   62.41    3.59
 -11  -4   0   60.28    3.90
  11   4   1    2.49    1.83
 -11  -4  -1    2.82    1.82
  11   4   2   17.74    1.95
 -11  -4  -2   14.76    1.74
  11   4   3    3.60    1.77
[truncated: 7,989 more chars]
