# Supplementary material for: Crystal structure of 1,4,8,11-tetra­methyl-1,4,8,11-tetra­azonia­cyclo­tetra­decane bis­[chlorido­chromate(VI)] dichloride from synchrotron X-ray data
Source: Acta Crystallogr E Crystallogr Commun. 2020 Mar 10;76(Pt 4):523–6. doi: 10.1107/S2056989020003059 (PMC7133034; doi:10.1107/S2056989020003059)
Supplement: Supplementary file 2 [file e-76-00523-Isup2.hkl]

#
# h,k,l, Fc-squared, Fo-squared, sigma(Fo-squared), status flag
#
data_I
_shelx_title ' S183b in P-1'
_shelx_refln_list_code          4
_shelx_F_calc_maximum      113.91
_exptl_crystal_F_000       312.00
_reflns_d_resolution_high  0.7218

loop_
 _space_group_symop_operation_xyz
 'x, y, z'
 '-x, -y, -z'

_cell_length_a     7.0610
_cell_length_b     8.6740
_cell_length_c    10.7750
_cell_angle_alpha  77.613
_cell_angle_beta   88.198
_cell_angle_gamma  79.385

_shelx_F_squared_multiplier     1.000

loop_
 _refln_index_h
 _refln_index_k
 _refln_index_l
 _refln_F_squared_calc
 _refln_F_squared_meas
 _refln_F_squared_sigma
 _refln_observed_status
   1   0   0         71.16         96.56         2.43 o
   3   0   0        204.87        148.58         2.53 o
   6   0   0        105.59        103.61         2.23 o
   7   0   0         58.12         58.38         1.65 o
   8   0   0          0.52          1.97         0.63 o
   9   0   0         11.40         16.64         0.91 o
  -9   1   0        143.37        134.58         3.25 o
  -8   1   0        292.16        350.35        15.91 o
  -7   1   0        292.65        294.02         4.91 o
  -6   1   0        746.04        787.20        12.74 o
  -5   1   0        435.02        444.55        19.52 o
  -4   1   0        174.69        152.67         2.45 o
  -3   1   0       4782.17       5138.62       124.68 o
  -2   1   0         33.62         44.24         0.76 o
  -1   1   0       4491.16       4326.45        98.46 o
   0   1   0          0.23          0.50         0.06 o
   1   1   0         22.01         17.07         0.57 o
   2   1   0       4621.95       4955.72       116.87 o
   3   1   0          0.28          0.61         0.15 o
   5   1   0         19.83         27.32         0.94 o
   6   1   0         97.73         94.69         2.81 o
   7   1   0         27.97         31.31         1.00 o
   8   1   0          4.86          6.22         0.62 o
   9   1   0          0.13         -0.10         0.70 o
  -9   2   0         77.85         86.68         5.09 o
  -8   2   0          0.11          0.28         0.33 o
  -7   2   0         51.78         60.27         1.24 o
  -6   2   0        157.88        159.71         2.66 o
  -5   2   0        101.97        114.90         1.77 o
  -4   2   0       2194.23       2355.57        54.14 o
  -3   2   0         31.59         27.78         0.63 o
  -2   2   0       2338.76       2188.08        44.29 o
  -1   2   0       1190.02        976.54        14.01 o
   0   2   0       5542.34       4960.06       188.67 o
   1   2   0       4696.28       4637.72       127.43 o
   2   2   0        333.43        511.72         7.23 o
   3   2   0        474.51        494.17        73.03 o
   4   2   0        210.95        171.99         4.60 o
   5   2   0        215.43        203.74         4.35 o
   6   2   0        418.02        407.33         9.41 o
   7   2   0          0.26         -0.01         0.77 o
   8   2   0         40.00         44.52         2.62 o
   9   2   0         60.78         85.97         2.34 o
  -8   3   0         39.92         44.07         1.03 o
  -7   3   0        546.56        602.03        16.06 o
  -6   3   0         40.83         45.38         1.23 o
  -5   3   0        767.71        786.18        10.87 o
  -4   3   0         33.80         36.79         0.71 o
  -3   3   0       1143.73       1053.02        18.88 o
  -2   3   0       1040.32        907.43        17.51 o
  -1   3   0        642.33        591.06         8.57 o
   0   3   0        175.53        127.43         2.09 o
   1   3   0        275.05        315.38         6.51 o
   2   3   0         31.32         17.80         0.40 o
   3   3   0        911.59        977.40        16.26 o
   4   3   0         70.81         89.09        10.22 o
   5   3   0         92.14         87.69         2.19 o
   6   3   0        170.74        175.39         3.84 o
   7   3   0          0.56          0.94         0.43 o
   8   3   0        587.09        668.86        20.43 o
   9   3   0         14.42         16.77         1.01 o
  -8   4   0         53.85         51.08         1.28 o
  -7   4   0        140.83        148.81         7.36 o
  -6   4   0        110.11        108.63         9.64 o
  -5   4   0        128.69        131.79         2.17 o
  -4   4   0         74.02         75.22         1.23 o
  -3   4   0         47.73         39.99         0.75 o
  -2   4   0        215.12        194.59         4.89 o
  -1   4   0         23.82          8.22         0.25 o
   0   4   0         38.40         49.47         1.18 o
   1   4   0        358.24        429.41         6.12 o
   2   4   0        628.46        587.63        17.17 o
   3   4   0        149.30        168.45         2.64 o
   4   4   0        504.52        518.75        24.90 o
   5   4   0        168.19        180.45        11.70 o
   6   4   0         69.04         78.56         1.88 o
   7   4   0        345.37        372.39         7.27 o
   8   4   0         13.16         15.43         0.84 o
   9   4   0        194.66        233.96         5.42 o
  -7   5   0         72.79         77.26         1.74 o
  -6   5   0         19.95         16.29         0.50 o
  -5   5   0         23.08         22.83         0.55 o
  -4   5   0          3.56          3.04         0.21 o
  -3   5   0        382.01        320.66        13.64 o
  -2   5   0         45.29         28.36         1.02 o
  -1   5   0         28.42         28.51         0.57 o
   0   5   0        107.69        100.75         3.35 o
   1   5   0         74.36         70.93         1.62 o
   2   5   0          5.32          8.94         0.24 o
   3   5   0        373.93        373.01        10.05 o
   4   5   0        170.31        180.78         2.84 o
   5   5   0          0.44          0.73         0.16 o
   6   5   0        367.38        409.54         8.65 o
   7   5   0          0.73          1.12         0.59 o
   8   5   0        367.81        416.64        10.25 o
   9   5   0          6.52          6.57         0.76 o
  -7   6   0         10.60         12.21         0.51 o
  -6   6   0        127.42        131.28         2.52 o
  -5   6   0         10.55          9.97         0.41 o
  -4   6   0        187.90        171.53         2.89 o
  -3   6   0          1.30          1.16         0.16 o
  -2   6   0         43.76         35.96         0.69 o
  -1   6   0         32.18         26.88         0.90 o
   0   6   0         55.41         44.02         1.53 o
   1   6   0         78.34         75.53         1.38 o
   2   6   0         66.46         47.45         1.56 o
   3   6   0        371.43        368.34        15.82 o
   4   6   0        193.24        176.93         3.12 o
   5   6   0        625.56        652.75        13.94 o
   6   6   0         27.29         32.39         0.76 o
   7   6   0        342.77        391.68         6.96 o
   8   6   0          0.64          1.10         0.51 o
   9   6   0        178.06        190.88         5.22 o
  -6   7   0         73.88         77.13         1.68 o
  -5   7   0          6.45          7.90         0.43 o
  -4   7   0         85.53         81.38         1.48 o
  -3   7   0         96.75         95.70         3.67 o
  -2   7   0          0.30          1.13         0.24 o
  -1   7   0        167.25        136.64         2.42 o
   0   7   0        160.48        148.29         2.97 o
   1   7   0        381.68        312.54         6.79 o
   2   7   0        233.59        231.55        10.21 o
   3   7   0        559.72        520.84         8.59 o
   4   7   0         83.02        100.12         1.78 o
   5   7   0         17.67         20.65         0.56 o
   6   7   0        110.30        132.31         2.50 o
   7   7   0          2.62          3.12         0.31 o
   8   7   0        159.18        181.73         4.55 o
  -5   8   0         83.50         83.77         2.46 o
  -4   8   0         17.91         17.71         0.55 o
  -3   8   0         75.20         68.99         2.54 o
  -2   8   0         34.09         33.55         0.69 o
  -1   8   0          1.36          0.69         0.21 o
   0   8   0        123.97        109.42         2.89 o
   1   8   0         92.82         90.73         1.51 o
   2   8   0        187.91        175.13         7.91 o
   3   8   0        149.57        144.25         6.19 o
   4   8   0        100.01         85.66         3.07 o
   5   8   0        465.65        444.90         9.05 o
   6   8   0         39.01         36.11         0.81 o
   7   8   0        234.92        241.83         6.13 o
   8   8   0         14.79          6.83         4.65 o
  -4   9   0         15.95         13.96         0.51 o
  -3   9   0        159.78        154.66         3.48 o
  -2   9   0         38.39         38.26         1.09 o
  -1   9   0        282.50        258.21         5.12 o
   0   9   0         65.50         62.48         1.66 o
   1   9   0        205.18        196.95         4.85 o
   2   9   0        169.52        163.45         3.05 o
   3   9   0         76.03         68.85         1.20 o
   4   9   0         93.78         88.57         4.27 o
   5   9   0          0.19          0.54         0.32 o
   6   9   0         54.76         50.65         1.02 o
   7   9   0         24.39         20.60         0.73 o
  -3  10   0         16.17         17.32         0.54 o
  -2  10   0         21.31         21.93         0.63 o
  -1  10   0          2.74          3.78         0.35 o
   0  10   0        188.14        181.18         2.94 o
   1  10   0         86.69         86.35         1.60 o
   2  10   0        307.36        315.72         9.20 o
   3  10   0         71.44         71.55         1.41 o
   4  10   0        128.78        122.49         2.02 o
   5  10   0        158.99        163.27         3.21 o
   6  10   0         48.06         45.41         1.05 o
  -1  11   0        227.43        217.59         4.97 o
   0  11   0         28.56         29.61         0.80 o
   1  11   0        105.19        103.05         2.22 o
   2  11   0         83.64         83.66         1.61 o
   3  11   0          0.03          0.13         0.29 o
   4  11   0         90.28         99.13         1.89 o
   5  11   0          6.32          6.72         0.47 o
  -4 -11   1         14.89         12.06         0.54 o
  -3 -11   1         47.46         51.21         1.17 o
  -2 -11   1         78.78         73.10         1.36 o
  -1 -11   1         37.73         35.96         0.83 o
   0 -11   1         87.70         86.10         1.52 o
   1 -11   1         88.89         86.26         3.64 o
  -6 -10   1        314.02        319.91         5.81 o
  -5 -10   1         22.41         28.19         0.87 o
  -4 -10   1         71.86         72.33         1.56 o
  -3 -10   1         18.78         17.22         0.56 o
  -2 -10   1         45.20         43.41         2.02 o
  -1 -10   1         25.08         26.41         0.62 o
   0 -10   1          1.20          1.51         0.25 o
   1 -10   1         15.12         12.96         0.47 o
   2 -10   1         91.27         85.25         1.55 o
   3 -10   1          0.42          0.50         0.27 o
  -7  -9   1         18.98         19.86         0.69 o
  -6  -9   1          7.61          8.19         0.44 o
  -5  -9   1         63.98         65.27         1.36 o
  -4  -9   1         28.37         27.81         0.72 o
  -3  -9   1        137.19        136.00         2.39 o
  -2  -9   1         21.79         19.25         0.52 o
  -1  -9   1         11.32         10.25         0.36 o
   0  -9   1         17.80         16.23         0.47 o
   1  -9   1          0.12          0.46         0.32 o
   2  -9   1          6.32          4.77         0.32 o
   3  -9   1         50.93         46.05         0.94 o
   4  -9   1         75.04         70.14         2.76 o
  -8  -8   1        133.61        134.48         4.86 o
  -7  -8   1          0.16          0.32         0.29 o
  -6  -8   1        504.61        513.73        23.59 o
  -5  -8   1          2.81          1.85         0.34 o
  -4  -8   1        207.57        193.27         4.38 o
  -3  -8   1          0.30          0.34         0.23 o
  -2  -8   1          0.04          0.27         0.19 o
  -1  -8   1        310.43        277.91        12.97 o
   0  -8   1          0.18          0.53         0.16 o
   1  -8   1         40.62         36.40         1.24 o
   2  -8   1         12.25         15.11         0.61 o
   3  -8   1         51.80         49.79         0.98 o
   4  -8   1         24.63         25.44         0.67 o
   5  -8   1         53.19         55.65         1.11 o
  -8  -7   1          0.02          0.36         0.51 o
  -7  -7   1        329.97        342.80        10.34 o
  -6  -7   1         15.77         12.70         0.44 o
  -5  -7   1        132.97        135.77         2.99 o
  -4  -7   1         13.00         10.37         0.36 o
  -3  -7   1          5.47          7.98         0.30 o
  -2  -7   1         22.42         17.63         0.92 o
  -1  -7   1          0.67          0.88         0.16 o
   0  -7   1         89.61         85.15         2.58 o
   1  -7   1        107.83         93.91         3.42 o
   2  -7   1        564.13        519.79        13.40 o
   3  -7   1         90.48         91.69         1.52 o
   4  -7   1        176.49        177.03         2.71 o
   5  -7   1          4.54          6.70         0.63 o
   6  -7   1        132.53        140.63         6.13 o
  -9  -6   1          2.81          1.42         0.60 o
  -8  -6   1        123.84        141.94         3.67 o
  -7  -6   1          0.14          0.62         0.17 o
  -6  -6   1         17.81         14.65         0.43 o
  -5  -6   1         56.40         52.87         1.10 o
  -4  -6   1        130.32        166.90         6.84 o
  -3  -6   1        129.42        109.63         2.17 o
  -2  -6   1        516.92        479.18        14.58 o
  -1  -6   1          3.26          1.15         0.13 o
   0  -6   1        626.44        539.99        29.07 o
   1  -6   1        152.56        125.06         1.89 o
   2  -6   1        199.31        169.34         3.00 o
   3  -6   1        273.61        241.17         4.63 o
   4  -6   1          0.28          1.32         0.29 o
   5  -6   1        256.41        253.29        17.29 o
   6  -6   1         18.97         22.39         0.60 o
   7  -6   1         93.57         97.49         3.42 o
  -9  -5   1         51.57         60.03         1.92 o
  -8  -5   1          5.98          9.56         0.69 o
  -7  -5   1          2.61          1.29         0.43 o
  -6  -5   1         41.53         41.67         1.84 o
  -5  -5   1         26.17         35.96         0.83 o
  -4  -5   1         49.33         48.09         1.01 o
  -3  -5   1        553.39        486.05         8.53 o
  -2  -5   1        225.07        240.45         7.19 o
  -1  -5   1        434.74        335.77        13.60 o
   0  -5   1        685.24        609.31        29.47 o
   1  -5   1        379.24        308.17         8.92 o
   2  -5   1       2121.42       1911.43        28.93 o
   3  -5   1          0.03          0.55         0.14 o
   4  -5   1        836.74        773.45        14.85 o
   5  -5   1          0.41          0.23         0.19 o
   6  -5   1        267.55        264.70        20.82 o
   7  -5   1         18.88         26.80         0.76 o
  -9  -4   1          0.75          3.22         0.73 o
  -8  -4   1          1.76          2.12         0.53 o
  -7  -4   1         24.57         27.24         2.00 o
  -6  -4   1         87.10        103.13         2.38 o
  -5  -4   1        189.83        242.09         6.39 o
  -4  -4   1       1310.36       1404.14        27.79 o
  -3  -4   1        989.59       1189.64        20.90 o
  -2  -4   1       4352.88       4301.66        82.83 o
  -1  -4   1       2691.82       2589.99        67.09 o
   0  -4   1        449.82        394.14         9.22 o
   1  -4   1       3160.33       2765.37       104.49 o
   2  -4   1         11.60         13.28         0.31 o
   3  -4   1       2350.31       2221.34        67.18 o
   4  -4   1         49.26         46.55         1.35 o
   5  -4   1        260.74        250.01         3.55 o
   6  -4   1         70.50         73.20         3.51 o
   7  -4   1         24.39         20.57         0.67 o
   8  -4   1         67.91         74.82         1.47 o
  -9  -3   1         86.99        102.32         2.58 o
  -8  -3   1          8.89          9.42         0.65 o
  -7  -3   1        250.24        283.48         5.68 o
  -6  -3   1        150.99        179.84         4.01 o
  -5  -3   1       1376.35       1393.95        31.21 o
  -4  -3   1        188.55        205.65        15.56 o
  -3  -3   1       1954.81       2126.89        52.60 o
  -2  -3   1        335.76        283.61         6.63 o
  -1  -3   1        318.36        367.23        12.41 o
   0  -3   1       2499.48       2055.65        44.95 o
   1  -3   1         60.86         53.69         1.15 o
   2  -3   1       3146.72       2834.90        65.38 o
   3  -3   1         64.65         40.64         0.77 o
   4  -3   1        167.54        151.02         4.07 o
   5  -3   1         66.96         66.52         1.86 o
   6  -3   1         27.93         24.26         0.66 o
   7  -3   1         13.97         15.52         0.47 o
   8  -3   1          1.98          0.73         0.36 o
  -9  -2   1          1.71          1.31         0.75 o
  -8  -2   1         37.02         45.97         1.39 o
  -7  -2   1         60.15         68.36         2.30 o
  -6  -2   1       1017.04       1060.81        22.48 o
  -5  -2   1        632.01        648.96        14.04 o
  -3  -2   1       2165.04       2570.90       221.50 o
  -2  -2   1       2747.23       3233.91        41.23 o
  -1  -2   1      12975.03       8491.76       152.47 o
   0  -2   1        531.64        672.27        30.02 o
   1  -2   1       3478.89       3101.84        77.48 o
   2  -2   1         14.28          2.10         0.10 o
   3  -2   1       1127.33       1131.79        23.37 o
   4  -2   1        748.41        757.25         9.55 o
   5  -2   1          0.29          1.02         0.51 o
   6  -2   1         91.36         88.01         1.52 o
   7  -2   1         37.67         49.85         1.06 o
   8  -2   1         23.30         21.86         1.54 o
   9  -2   1         54.14         48.84        13.65 o
  -9  -1   1        386.27        459.76         9.15 o
  -8  -1   1         69.85         71.97         2.01 o
  -7  -1   1        545.60        577.68        17.55 o
  -6  -1   1        605.14        609.35        11.96 o
  -5  -1   1        614.33        619.74        13.46 o
  -3  -1   1        345.49        338.28        13.46 o
  -2  -1   1       3070.29       3283.36        55.33 o
  -1  -1   1       2184.69       2539.10        39.68 o
   0  -1   1       3145.55       3024.73        64.18 o
   1  -1   1       5627.60       5283.40       148.65 o
   2  -1   1       1471.66       1626.29        31.98 o
   3  -1   1        145.09         99.28         1.74 o
   4  -1   1         31.01         20.50         0.48 o
   5  -1   1          7.66         14.37         0.38 o
   6  -1   1        257.42        269.46         3.88 o
   7  -1   1        110.07        131.43         3.15 o
   8  -1   1         14.40         13.18         0.50 o
   9  -1   1        200.76        240.96         6.21 o
  -9   0   1          8.81          6.84         0.74 o
  -8   0   1         89.68        107.15         3.26 o
  -7   0   1        209.63        223.13         5.01 o
  -6   0   1        661.64        726.88        13.91 o
  -5   0   1       1104.82       1086.17        28.19 o
  -4   0   1        744.08        943.55        47.61 o
  -3   0   1        238.46        194.33         3.72 o
  -2   0   1         86.87        212.72         6.55 o
  -1   0   1       2293.23       2772.52        35.86 o
   0   0   1        540.96        880.08        19.49 o
   1   0   1         39.14         66.25         1.06 o
   2   0   1          2.61         15.08         1.18 o
   3   0   1        341.42        342.44         4.96 o
   4   0   1        253.01        247.16         4.27 o
   5   0   1        816.14        815.81        15.55 o
   6   0   1         15.55         23.69         0.58 o
   7   0   1        127.16        131.87         2.65 o
   8   0   1         78.10         99.48         3.05 o
   9   0   1         75.64         83.44         2.41 o
  -9   1   1        159.46        175.21         9.08 o
  -8   1   1        112.39        117.35        10.04 o
  -7   1   1        107.91        125.91         3.13 o
  -6   1   1        340.31        351.49         7.17 o
  -5   1   1          9.52         11.58         0.33 o
  -4   1   1       1359.04       1459.49        37.53 o
  -3   1   1       1295.19       1487.72        30.85 o
  -2   1   1        373.38        391.20         6.27 o
  -1   1   1       2580.54       2594.54        30.90 o
   0   1   1          6.97          5.47         0.21 o
   1   1   1       3553.01       4264.01        63.04 o
   2   1   1       1728.41       1762.19        30.52 o
   3   1   1        565.97        776.11        80.31 o
   4   1   1       1253.07       1210.86        36.38 o
   5   1   1        647.67        734.32        13.48 o
   6   1   1        971.00        984.65        19.69 o
   7   1   1        587.01        670.57        12.58 o
   8   1   1         70.08         73.73         2.93 o
   9   1   1        220.65        251.43         5.64 o
  -9   2   1         21.55         22.09         1.40 o
  -8   2   1         35.81         35.85         0.86 o
  -7   2   1        117.65        134.41         2.80 o
  -6   2   1        106.72        116.25         1.97 o
  -5   2   1         85.42         89.75         1.56 o
  -4   2   1         95.15        116.89         2.13 o
  -3   2   1        538.62        591.37         9.07 o
  -2   2   1         74.68         34.72         0.70 o
  -1   2   1       1456.27       1399.32        16.92 o
   0   2   1         85.94         42.66         0.80 o
   1   2   1       1093.99       1128.12        13.85 o
   2   2   1       1535.29       2043.79        28.83 o
   3   2   1       1690.74       2055.19       180.80 o
   4   2   1        775.95        849.09        15.66 o
   5   2   1        657.45        692.43        13.13 o
   6   2   1        280.22        284.19         7.32 o
   7   2   1          5.73          6.85         0.55 o
   8   2   1        277.28        300.94         6.69 o
   9   2   1         11.27         18.32         3.45 o
  -8   3   1         12.89         12.91         0.52 o
  -7   3   1        106.73        107.10         1.83 o
  -6   3   1          7.71          6.57         0.31 o
  -5   3   1        109.04        108.44         6.35 o
  -4   3   1          5.45          6.89         0.24 o
  -3   3   1         80.87         70.62         1.41 o
  -2   3   1        550.67        504.73        11.97 o
  -1   3   1        443.47        535.79        14.69 o
   0   3   1        147.04        136.54         2.28 o
   1   3   1       1281.37       1382.91        23.30 o
   2   3   1       1868.06       2122.83        42.07 o
   3   3   1       2792.24       3139.99       100.29 o
   4   3   1        498.43        576.50        10.85 o
   5   3   1        734.49        790.98        17.70 o
   6   3   1        203.60        210.85         5.53 o
   7   3   1        664.59        759.47        30.72 o
   8   3   1         63.23         64.91         2.08 o
   9   3   1        135.35        149.33         3.75 o
  -8   4   1         17.31         16.21         0.59 o
  -7   4   1         38.03         33.78         0.90 o
  -6   4   1         14.30         10.52         0.38 o
  -5   4   1         15.00         14.07         0.45 o
  -4   4   1         75.34         69.17         2.40 o
  -3   4   1          2.87          3.05         0.18 o
  -2   4   1          3.20          9.67         0.52 o
  -1   4   1        168.13        150.68         3.03 o
   0   4   1        215.36        230.60         6.12 o
   1   4   1        146.23        130.52         3.85 o
   2   4   1        329.44        367.64        15.44 o
   3   4   1        607.84        622.90         9.25 o
   4   4   1        360.31        434.26         6.03 o
   5   4   1        139.37        165.85         9.18 o
   6   4   1         82.27         92.05         2.59 o
   7   4   1          8.15         10.57         0.65 o
   8   4   1         37.73         44.02         1.47 o
   9   4   1         10.10         10.71         0.89 o
  -7   5   1         16.62         15.15         0.52 o
  -6   5   1         24.46         18.63         0.53 o
  -5   5   1          0.67          1.51         0.45 o
  -4   5   1         36.14         35.62         0.79 o
  -3   5   1         85.55         68.25         1.89 o
  -2   5   1        261.30        239.06         5.83 o
  -1   5   1         31.15         19.26         0.48 o
   0   5   1         92.31         78.67         2.51 o
   1   5   1          0.36          0.62         0.10 o
   2   5   1        276.38        246.45         8.84 o
   3   5   1        353.88        400.98         8.13 o
   4   5   1        201.96        216.75         3.79 o
   5   5   1        193.47        225.36        13.54 o
   6   5   1         89.55         94.92         1.86 o
   7   5   1        113.71        127.37         2.95 o
   8   5   1          3.58          3.99         1.02 o
   9   5   1         46.36         52.59         1.79 o
  -7   6   1         23.77         27.04         0.89 o
  -6   6   1          1.08          0.85         0.30 o
  -5   6   1          9.20          8.31         0.44 o
  -4   6   1         12.54         13.47         0.86 o
  -3   6   1         62.90         57.19         1.20 o
  -2   6   1        131.37         93.46         1.53 o
  -1   6   1        658.18        561.48        12.70 o
   0   6   1          0.77          2.34         0.16 o
   1   6   1        732.80        659.79        20.39 o
   2   6   1        157.84        166.15         6.49 o
   3   6   1       2048.14       1994.87        34.02 o
   4   6   1        152.07        161.41         4.45 o
   5   6   1        720.16        743.81        13.39 o
   6   6   1          0.24          1.12         0.26 o
   7   6   1         67.30         74.46         1.81 o
   8   6   1         32.94         39.15         1.29 o
   9   6   1         12.21         12.43         0.83 o
  -6   7   1         88.99         81.25         1.51 o
  -5   7   1        138.07        143.11         5.35 o
  -4   7   1        568.04        556.37         9.49 o
  -3   7   1        464.45        419.29         6.97 o
  -2   7   1        543.05        483.03         8.68 o
  -1   7   1         82.91         63.84         1.19 o
   0   7   1        660.93        542.85         8.99 o
   1   7   1        202.09        173.67         6.49 o
   2   7   1        870.38        737.48        40.31 o
   3   7   1        145.45        133.07         3.04 o
   4   7   1         89.73         84.15         1.43 o
   5   7   1        121.06        123.05         2.16 o
   6   7   1         31.41         32.88         1.02 o
   7   7   1        122.67        125.56         3.14 o
   8   7   1          0.54          0.28         0.52 o
  -5   8   1         44.51         42.54         1.04 o
  -4   8   1          0.06          0.16         0.26 o
  -3   8   1         71.03         66.28         1.34 o
  -2   8   1         74.22         71.35         1.33 o
  -1   8   1        740.10        628.19        15.80 o
   0   8   1        192.37        172.49         5.09 o
   1   8   1        601.58        532.22        33.56 o
   2   8   1         51.99         51.48         1.24 o
   3   8   1        160.90        147.52         4.37 o
   4   8   1        185.64        174.21         7.24 o
   5   8   1         67.16         66.15         1.53 o
   6   8   1         12.56         15.91         0.68 o
   7   8   1         36.79         36.07         0.91 o
   8   8   1         13.34          6.13         2.77 o
  -4   9   1        349.86        369.35        15.69 o
  -3   9   1          0.56          0.26         0.23 o
  -2   9   1        593.04        544.05         9.02 o
  -1   9   1          0.14          0.46         0.19 o
   0   9   1        180.05        165.14         5.21 o
   1   9   1        351.61        343.95         5.50 o
   2   9   1         20.17         21.14         0.82 o
   3   9   1        470.54        456.78        21.00 o
   4   9   1         39.53         41.68         3.22 o
   5   9   1         13.61         13.23         0.45 o
   6   9   1         22.58         22.50         0.63 o
   7   9   1         18.87         15.75         1.45 o
  -3  10   1         92.18         92.19         1.83 o
  -2  10   1          4.59          6.21         0.38 o
  -1  10   1          7.80          6.79         0.38 o
   0  10   1         88.11         82.49         1.39 o
   1  10   1          6.94          8.26         0.39 o
   2  10   1          0.16          0.38         0.22 o
   3  10   1          0.89          0.56         0.29 o
   4  10   1        135.87        143.49         5.51 o
   5  10   1         92.68         99.80         1.81 o
   6  10   1         90.80         88.42         1.83 o
  -1  11   1         63.79         65.18         1.41 o
   0  11   1         17.32         13.78         0.48 o
   1  11   1         63.22         61.90         1.19 o
   2  11   1          6.58          7.45         0.39 o
   3  11   1          8.20          9.10         0.48 o
   4  11   1         24.17         29.41         1.10 o
   5  11   1          0.83          0.51         0.35 o
  -3 -11   2         34.44         30.38         0.86 o
  -2 -11   2         45.17         42.31         0.98 o
  -1 -11   2         36.28         30.38         0.77 o
   0 -11   2         88.32         82.23         3.40 o
  -5 -10   2          0.16          0.66         0.35 o
  -4 -10   2          1.40          2.36         0.33 o
  -3 -10   2          8.59          8.43         0.73 o
  -2 -10   2         30.23         34.05         0.74 o
  -1 -10   2          7.70          9.35         0.41 o
   0 -10   2          1.62          1.13         0.39 o
   1 -10   2          9.26         10.04         0.42 o
   2 -10   2         26.62         23.83         0.63 o
  -7  -9   2          0.73          1.36         0.41 o
  -6  -9   2         14.55         12.75         0.54 o
  -5  -9   2          7.01          8.72         0.44 o
  -4  -9   2          6.89          8.09         0.38 o
  -3  -9   2         27.02         26.29         0.64 o
  -2  -9   2        156.23        164.86         9.94 o
  -1  -9   2         84.99         85.17         1.47 o
   0  -9   2        355.07        355.91        20.23 o
   1  -9   2        104.99        100.33         1.69 o
   2  -9   2         57.73         63.28         1.13 o
   3  -9   2        102.02        103.75         3.91 o
   4  -9   2          1.19          1.98         0.38 o
  -7  -8   2          0.62          1.92         0.56 o
  -6  -8   2          4.80          6.65         0.66 o
  -5  -8   2         25.89         38.13         1.35 o
  -4  -8   2          0.71          0.70         0.25 o
  -3  -8   2        192.11        205.66         8.76 o
  -2  -8   2          3.98          5.23         0.30 o
  -1  -8   2        168.68        176.19         6.08 o
   0  -8   2        103.20        100.15         1.80 o
   1  -8   2         24.16         24.79         0.72 o
   2  -8   2        329.45        304.62         8.66 o
   3  -8   2         25.89         26.90         0.64 o
   4  -8   2        218.06        235.65        10.63 o
   5  -8   2          3.06          2.39         0.34 o
  -8  -7   2         20.92         25.90         1.39 o
  -7  -7   2         21.14         20.83         0.61 o
  -6  -7   2        145.29        164.82         3.15 o
  -5  -7   2         23.80         21.04         0.59 o
  -4  -7   2        598.61        569.55        35.11 o
  -3  -7   2         62.44         64.80         3.48 o
  -2  -7   2        891.14        797.63        61.30 o
  -1  -7   2        207.85        195.92        11.93 o
   0  -7   2       1131.81       1018.43        44.87 o
   1  -7   2        410.98        360.97        11.45 o
   2  -7   2        198.68        188.64         4.84 o
   3  -7   2        114.99        117.63         1.92 o
   4  -7   2          4.05          3.69         0.30 o
   5  -7   2         81.17         92.86         1.60 o
   6  -7   2         10.34         12.77         0.59 o
  -8  -6   2         27.61         32.48         1.56 o
  -7  -6   2        218.56        249.53         4.95 o
  -6  -6   2         12.77          8.89         0.39 o
  -5  -6   2        592.93        653.02         9.89 o
  -4  -6   2        105.90        123.87         2.84 o
  -3  -6   2       1776.62       1760.25        29.93 o
  -2  -6   2        632.90        590.95        24.37 o
  -1  -6   2       1082.26       1001.87        65.61 o
   0  -6   2        746.30        634.64        25.59 o
   1  -6   2         48.45         41.26         1.41 o
   2  -6   2        885.47        779.08        14.36 o
   3  -6   2         83.71         71.74         1.19 o
   4  -6   2        353.19        353.51         4.69 o
   5  -6   2         13.49         15.40         0.53 o
   6  -6   2         18.46         15.13         0.57 o
   7  -6   2          7.95         11.39         0.52 o
  -9  -5   2         14.50         16.61         1.14 o
  -8  -5   2        283.22        322.60         9.16 o
  -7  -5   2         13.60         17.48         0.85 o
  -6  -5   2        582.70        647.10        13.69 o
  -5  -5   2        443.00        477.81         9.61 o
  -4  -5   2       1114.85       1078.55        42.88 o
  -3  -5   2       2466.23       2527.33        67.38 o
  -2  -5   2        507.02        487.93        17.66 o
  -1  -5   2       2333.24       2161.15        51.32 o
   0  -5   2         19.20         19.57         0.64 o
   1  -5   2       1670.83       1520.99        33.05 o
   2  -5   2        259.75        201.75         5.74 o
   3  -5   2        294.04        260.20         5.61 o
   4  -5   2         24.72         25.60         0.58 o
   5  -5   2          0.06          0.30         0.24 o
   6  -5   2          5.67          7.42         0.37 o
   7  -5   2         40.24         49.38         1.17 o
  -9  -4   2        237.93        298.22         7.96 o
  -8  -4   2          0.01         -0.36         0.69 o
  -7  -4   2        621.47        686.01        17.62 o
  -6  -4   2        156.59        159.74         5.26 o
  -5  -4   2        781.16        854.18        21.89 o
  -4  -4   2        681.68        650.50         9.78 o
  -3  -4   2       1532.35       1642.25        23.23 o
  -2  -4   2        744.89        552.53        19.49 o
  -1  -4   2          3.78          3.58         0.23 o
   0  -4   2        113.44         63.04         2.77 o
   1  -4   2        313.02        240.84         4.21 o
   2  -4   2        162.30        135.23         2.39 o
   3  -4   2        320.76        277.34         3.82 o
   4  -4   2        176.46        168.72         2.39 o
   5  -4   2         12.20          8.07         0.36 o
   6  -4   2        132.27        141.76         4.02 o
   7  -4   2          1.58          0.67         0.35 o
   8  -4   2         93.70         99.93         2.04 o
  -9  -3   2          8.15         10.36         1.03 o
  -8  -3   2        221.46        256.28         7.19 o
  -7  -3   2        165.24        190.21         6.17 o
  -6  -3   2        303.58        323.96         7.73 o
  -5  -3   2        937.95        925.62        16.61 o
  -4  -3   2         49.24         51.25         1.29 o
  -3  -3   2       1485.59       1567.17        23.80 o
  -2  -3   2        680.14        723.86         9.51 o
  -1  -3   2        989.26       1027.67        45.80 o
   0  -3   2       1328.41       1145.93        39.28 o
   1  -3   2        215.94        214.45         3.90 o
   2  -3   2        784.32        657.51         9.59 o
   3  -3   2        970.91        975.96        16.57 o
   4  -3   2        163.76        158.56         2.41 o
   5  -3   2        585.04        590.29         9.85 o
   6  -3   2         37.61         41.46         2.00 o
   7  -3   2        217.07        221.63         5.14 o
   8  -3   2        152.33        163.06         2.74 o
  -9  -2   2        182.12        216.94         5.49 o
  -8  -2   2         30.49         31.24         1.42 o
  -7  -2   2        330.32        354.31         8.75 o
  -6  -2   2         35.99         28.14         1.11 o
  -5  -2   2          0.55          0.81         0.37 o
  -4  -2   2         54.45         38.83         1.95 o
  -3  -2   2         68.07        132.44         2.21 o
  -2  -2   2          0.24          5.65         0.57 o
   0  -2   2       3984.09       4219.01        80.44 o
   1  -2   2        143.29         75.18         1.21 o
   2  -2   2        135.96        107.26         2.27 o
   3  -2   2         22.87         18.61         0.44 o
   4  -2   2        102.76         88.21         1.44 o
   5  -2   2        975.47       1031.49        13.68 o
   6  -2   2        134.56        132.16         2.08 o
   7  -2   2        292.39        332.06         5.46 o
   8  -2   2        119.22        107.22         5.08 o
   9  -2   2         56.93         48.53        14.00 o
  -9  -1   2         28.03         32.02         1.70 o
  -8  -1   2        114.04        132.33         3.64 o
  -7  -1   2          6.37          9.38         0.69 o
  -6  -1   2         50.25         68.77         2.09 o
  -5  -1   2        952.73        994.62        18.54 o
  -4  -1   2        352.09        456.57         8.65 o
  -3  -1   2          4.14          3.70         0.14 o
  -2  -1   2        964.99       1405.86        28.01 o
  -1  -1   2       1832.61       2298.66        27.53 o
   0  -1   2       1204.13       1306.49        20.20 o
   1  -1   2       2030.38       2092.23        81.02 o
   2  -1   2        524.98        657.75         9.31 o
   3  -1   2       1743.48       1938.32        39.05 o
   4  -1   2        684.35        729.01        26.81 o
   6  -1   2        120.10        124.23         2.07 o
   7  -1   2        459.89        458.87         7.81 o
   8  -1   2         50.01         49.49         4.86 o
   9  -1   2         22.72         10.19         4.45 o
  -9   0   2          8.62         10.82         1.07 o
  -8   0   2          4.82          5.47         0.91 o
  -7   0   2         17.98         22.43         0.85 o
  -6   0   2          0.41          0.62         0.16 o
  -5   0   2          1.20          3.18         0.20 o
  -4   0   2       1042.62       1358.73        44.92 o
  -3   0   2        612.01        660.63        33.33 o
  -2   0   2       1628.42       2036.91        28.75 o
  -1   0   2       3205.69       3818.30        44.70 o
   0   0   2        715.39       1121.86       149.02 o
   1   0   2         49.55         66.99         1.45 o
   2   0   2        653.37        774.85        11.06 o
   3   0   2         73.36         66.28         1.84 o
   4   0   2        331.84        336.42         4.90 o
   5   0   2        277.15        297.57         7.35 o
   6   0   2         27.34         29.44         1.16 o
   7   0   2        370.74        376.01         7.96 o
   8   0   2          0.12          0.44         0.20 o
   9   0   2         99.57        107.50         4.97 o
  -9   1   2          1.34          0.97         0.73 o
  -8   1   2         65.09         73.44         4.52 o
  -7   1   2          9.14          9.48         0.41 o
  -6   1   2         49.61         60.14         1.67 o
  -5   1   2         69.07         72.81         1.31 o
  -4   1   2         73.25         80.79         1.37 o
  -3   1   2         23.21         43.80         0.93 o
  -2   1   2       1169.59       1620.10        20.07 o
  -1   1   2        435.93        495.88         6.45 o
   0   1   2        104.47        172.46         2.78 o
   1   1   2       6169.57       6887.56       176.83 o
   2   1   2        227.71        280.90         4.42 o
   3   1   2        692.04        755.10        28.82 o
   4   1   2        355.78        381.78        17.54 o
   5   1   2        885.73        961.69        35.27 o
   6   1   2        470.11        457.31        28.33 o
   7   1   2        322.74        361.63         8.01 o
   8   1   2          6.12          5.62         0.69 o
   9   1   2         30.26         35.93         1.32 o
  -9   2   2         54.83         65.80         2.99 o
  -8   2   2         12.36         11.75         1.15 o
  -7   2   2          0.78          0.57         0.22 o
  -6   2   2         22.89         22.69         0.56 o
  -5   2   2          1.51          1.95         0.20 o
  -4   2   2        162.81        200.72         3.54 o
  -3   2   2          9.44         31.33         0.80 o
  -2   2   2       4624.28       5130.82        84.44 o
  -1   2   2        129.37        100.17         1.65 o
   0   2   2       5321.07       4855.72       174.37 o
   1   2   2        420.63        429.08         8.82 o
   2   2   2       1344.65       1568.75        20.75 o
   3   2   2        670.53        787.00        27.51 o
   4   2   2        485.88        502.66         9.77 o
   5   2   2        292.98        317.79         6.79 o
   6   2   2        268.01        270.68         5.53 o
   7   2   2         14.68         14.67         1.08 o
   8   2   2          3.48          3.96         0.66 o
   9   2   2          0.35          0.30         0.63 o
  -8   3   2         56.65         50.96         2.07 o
  -7   3   2          7.78          7.62         0.34 o
  -6   3   2        124.43        109.54         1.96 o
  -5   3   2          0.27          0.48         0.25 o
  -4   3   2        204.99        194.02         2.76 o
  -3   3   2        862.51        866.63        13.22 o
  -2   3   2        353.14        314.68         7.58 o
  -1   3   2        752.26        621.36         8.16 o
   0   3   2       1373.55       1323.18        31.95 o
   1   3   2        320.22        279.37         7.69 o
   2   3   2        317.25        338.02         4.91 o
   3   3   2        198.62        221.99         3.42 o
   4   3   2        185.79        184.94         6.91 o
   5   3   2        422.70        451.05         8.52 o
   6   3   2          7.77          8.60         0.61 o
   7   3   2          5.37          8.22         0.63 o
   8   3   2          8.44          9.93         0.89 o
   9   3   2          0.30          0.35         0.65 o
  -8   4   2         14.76         15.46         0.64 o
  -7   4   2          0.74          0.87         0.27 o
  -6   4   2         10.36          8.65         1.55 o
  -5   4   2         13.32         10.50         0.38 o
  -4   4   2        284.79        256.19         3.94 o
  -3   4   2        311.99        274.95         8.14 o
  -2   4   2       1394.97       1236.72        22.61 o
  -1   4   2         76.65         62.69         1.58 o
   0   4   2        434.53        349.87         7.36 o
   1   4   2          3.01          2.21         0.28 o
   2   4   2       1460.06       1515.46        21.52 o
   3   4   2        212.91        216.64         3.21 o
   4   4   2        312.27        351.58         5.71 o
   5   4   2          2.33          2.56         0.25 o
   6   4   2         87.74         95.60         2.23 o
   7   4   2         10.26          9.48         0.58 o
   8   4   2          9.92         10.44         0.73 o
   9   4   2          2.71          2.52         0.63 o
  -7   5   2         52.17         43.73         0.93 o
  -6   5   2        391.34        381.00         8.13 o
  -5   5   2        228.14        193.00        14.00 o
  -4   5   2        881.90        808.98        12.39 o
  -3   5   2        479.04        421.84         7.14 o
  -2   5   2        276.58        221.40         3.63 o
  -1   5   2       1673.16       1458.13        25.08 o
   0   5   2         40.71         33.95         0.69 o
   1   5   2       2142.14       1986.66        33.23 o
   2   5   2         18.82          6.14         0.20 o
   3   5   2        435.95        474.25        11.29 o
   4   5   2        197.33        190.06         4.77 o
   5   5   2        123.45        129.19         2.24 o
   6   5   2         13.67         18.72         0.79 o
   7   5   2         16.07         15.46         0.78 o
   8   5   2         86.25         83.47         2.27 o
   9   5   2          6.19          8.61         1.09 o
  -7   6   2        197.31        212.40         8.05 o
  -6   6   2        152.25        137.99         3.08 o
  -5   6   2         65.36         63.36         1.62 o
  -4   6   2        352.37        327.09         4.47 o
  -3   6   2         39.25         30.84         0.66 o
  -2   6   2       1912.68       1604.29        65.46 o
  -1   6   2         52.07         58.01         1.93 o
   0   6   2        381.44        325.77         6.68 o
   1   6   2         29.55         50.42         1.42 o
   2   6   2          0.50          0.80         0.13 o
   3   6   2        390.23        356.19         6.42 o
   4   6   2          0.88          0.93         0.17 o
   5   6   2          1.62          1.74         0.23 o
   6   6   2          9.28          9.23         0.37 o
   7   6   2         99.63        101.48         2.21 o
   8   6   2         71.93         83.30         2.36 o
   9   6   2         38.74         38.72         1.46 o
  -6   7   2         37.44         40.13         0.97 o
  -5   7   2        192.71        199.06         3.14 o
  -4   7   2          4.45          5.22         0.30 o
  -3   7   2        587.99        541.26        13.27 o
  -2   7   2          2.06          2.00         0.16 o
  -1   7   2        475.75        395.22         6.85 o
   0   7   2        740.99        626.38        25.25 o
   1   7   2        219.62        194.75         7.51 o
   2   7   2        890.16        801.22        32.38 o
   3   7   2        141.03        145.45         5.24 o
   4   7   2         94.94         88.39         4.36 o
   5   7   2         38.12         35.39         0.76 o
   6   7   2         36.47         35.65         0.76 o
   7   7   2         59.47         68.92         2.45 o
   8   7   2         93.76         97.96         2.58 o
  -5   8   2          4.47          4.18         0.36 o
  -4   8   2        304.42        309.02        13.07 o
  -3   8   2         12.43         16.89         0.52 o
  -2   8   2        110.14         95.72         2.27 o
  -1   8   2        117.71         98.40         2.23 o
   0   8   2         54.95         55.06         1.00 o
   1   8   2          4.28          2.26         0.20 o
   2   8   2        701.59        628.31        38.58 o
   3   8   2         11.28         14.62         0.89 o
   4   8   2        688.81        627.53        51.99 o
   5   8   2        184.68        180.91         7.08 o
   6   8   2        142.07        158.70         4.72 o
   7   8   2        342.35        339.87        15.01 o
   8   8   2         19.03         25.17         0.95 o
  -5   9   2          0.35          0.91         0.35 o
  -4   9   2         15.30         19.70         0.57 o
  -3   9   2          2.98          4.20         0.33 o
  -2   9   2         14.60         13.99         0.44 o
  -1   9   2         37.08         40.10         0.98 o
   0   9   2         30.75         27.79         0.64 o
   1   9   2        241.45        223.34         3.44 o
   2   9   2          1.33          2.17         0.24 o
   3   9   2         67.67         62.44         1.15 o
   4   9   2        165.41        161.08         6.67 o
   5   9   2         73.14         69.07         1.24 o
   6   9   2        388.80        404.92        12.59 o
   7   9   2         52.51         52.49         1.08 o
  -3  10   2         35.02         38.63         0.92 o
  -2  10   2         36.64         43.40         0.89 o
  -1  10   2          7.27          5.32         0.47 o
   0  10   2        204.77        197.24         3.34 o
   1  10   2         28.31         29.09         0.67 o
   2  10   2        344.26        343.09        11.85 o
   3  10   2        190.17        202.60         7.46 o
   4  10   2        173.38        169.27         2.62 o
   5  10   2        235.04        255.92         4.65 o
   6  10   2          8.65         11.60         0.75 o
  -2  11   2         28.75         24.69         0.69 o
  -1  11   2         81.63         82.66         1.62 o
   0  11   2         85.91         86.47         1.56 o
   1  11   2        126.93        122.85         2.76 o
   2  11   2        156.53        168.09         5.28 o
   3  11   2         12.21         12.44         0.51 o
   4  11   2        215.28        236.98         4.15 o
   5  11   2          0.30          0.81         0.37 o
  -5 -10   3          0.96          1.19         0.40 o
  -4 -10   3        151.95        175.46         3.17 o
  -3 -10   3          6.45          5.33         0.38 o
  -2 -10   3         46.21         54.29         1.05 o
  -1 -10   3        244.50        252.43        10.82 o
   0 -10   3         31.10         36.54         0.83 o
   1 -10   3        276.64        277.94        11.38 o
   2 -10   3         45.18         48.59         1.04 o
  -6  -9   3         27.68         24.05         0.71 o
  -5  -9   3        311.83        337.78         8.45 o
  -4  -9   3          1.23          2.27         0.35 o
  -3  -9   3        240.41        258.49         9.26 o
  -2  -9   3        154.03        170.09         2.77 o
  -1  -9   3        446.38        463.93         9.92 o
   0  -9   3        112.30        122.38         2.09 o
   1  -9   3         77.05         80.72         2.24 o
   2  -9   3         16.15         19.87         0.55 o
   3  -9   3         10.29          9.45         0.82 o
  -7  -8   3         64.84         59.06         1.51 o
  -6  -8   3        261.73        266.03         7.14 o
  -5  -8   3          2.56          2.61         0.30 o
  -4  -8   3        403.06        376.09        26.60 o
  -3  -8   3        149.83        146.51         2.30 o
  -2  -8   3        413.73        405.60         9.10 o
  -1  -8   3         89.98         87.63         1.88 o
   0  -8   3         50.23         47.79         1.28 o
   1  -8   3         60.17         58.89         1.99 o
   2  -8   3         10.13         10.65         0.38 o
   3  -8   3          7.74          8.89         0.47 o
   4  -8   3          0.48          1.74         0.32 o
   5  -8   3         44.76         50.98         1.50 o
  -8  -7   3         11.70          7.72         0.62 o
  -7  -7   3        251.28        263.10         5.84 o
  -6  -7   3          6.48         10.51         0.48 o
  -5  -7   3        441.37        409.62         6.72 o
  -4  -7   3        175.06        190.01         8.62 o
  -3  -7   3        197.89        191.61         7.44 o
  -2  -7   3        245.99        251.87        14.02 o
  -1  -7   3          4.18          4.91         0.28 o
   0  -7   3        271.85        254.42         7.84 o
   1  -7   3         98.37         88.41         1.86 o
   2  -7   3         22.55         21.19         0.83 o
   3  -7   3         50.39         53.86         1.03 o
   4  -7   3          6.48          5.98         0.41 o
   5  -7   3         40.15         46.03         0.98 o
   6  -7   3         25.02         27.57         0.76 o
  -8  -6   3        256.90        259.14         5.65 o
  -7  -6   3         14.33         16.84         0.93 o
  -6  -6   3        344.78        336.44        10.83 o
  -5  -6   3         50.33         48.07         1.22 o
  -4  -6   3        220.15        212.33         5.86 o
  -3  -6   3        220.09        171.92         4.16 o
  -2  -6   3          0.74          2.22         0.17 o
  -1  -6   3        200.42        165.99         6.63 o
   0  -6   3          5.97          4.40         0.21 o
   1  -6   3          8.13          6.20         0.54 o
   2  -6   3         29.02         24.75         0.62 o
   3  -6   3        263.28        253.41         8.30 o
   4  -6   3          4.57          4.10         0.29 o
   5  -6   3        144.47        156.27         3.03 o
   6  -6   3          0.82          3.09         0.40 o
  -9  -5   3        189.65        211.52         5.16 o
  -8  -5   3          1.91          2.77         0.54 o
  -7  -5   3        551.06        608.31        15.16 o
  -6  -5   3          0.82          0.76         0.24 o
  -5  -5   3        136.57        136.09         2.45 o
  -4  -5   3        177.12        155.97         5.48 o
  -3  -5   3         49.41         50.69         1.42 o
  -2  -5   3        379.54        351.07        15.81 o
  -1  -5   3         76.79         66.70         1.96 o
   0  -5   3        224.04        230.08         9.93 o
   1  -5   3        657.05        573.81        29.22 o
   2  -5   3        893.65        829.88        17.25 o
   3  -5   3        542.27        460.72         9.02 o
   4  -5   3        388.97        385.26         5.24 o
   5  -5   3         14.95         11.13         0.56 o
   6  -5   3        261.91        272.74         4.65 o
   7  -5   3         42.91         54.69         1.13 o
  -9  -4   3          7.44         11.00         0.95 o
  -8  -4   3         54.98         62.38         1.80 o
  -7  -4   3         15.94         20.84         0.85 o
  -6  -4   3        320.67        329.43        14.03 o
  -5  -4   3         48.60         39.52         0.82 o
  -4  -4   3        538.27        574.84        10.06 o
  -3  -4   3        159.72        137.53         3.23 o
  -2  -4   3        749.64        784.96        25.89 o
  -1  -4   3        913.11        985.05        81.67 o
   0  -4   3        557.63        561.48        14.93 o
   1  -4   3        695.64        653.96        18.61 o
   2  -4   3        209.01        188.39         3.72 o
   3  -4   3        769.46        716.23        16.31 o
   4  -4   3        357.04        347.07         5.71 o
   5  -4   3        371.23        365.07         8.15 o
   6  -4   3        152.09        149.33         3.16 o
   7  -4   3        147.80        142.96         2.48 o
   8  -4   3         31.95         34.79         1.54 o
  -9  -3   3         37.39         43.30         1.81 o
  -8  -3   3          3.03          3.26         0.60 o
  -7  -3   3         79.19         98.09         2.46 o
  -6  -3   3         27.74         27.47         0.74 o
  -5  -3   3        138.51        159.24         6.50 o
  -4  -3   3        234.72        271.34         4.60 o
  -3  -3   3         15.53         34.56         2.03 o
  -2  -3   3       1193.83       1323.52        25.45 o
  -1  -3   3        147.04        132.33         2.93 o
   0  -3   3       2993.11       2821.04       123.21 o
   1  -3   3         20.78         35.55         0.93 o
   2  -3   3       2342.83       2226.81        53.09 o
   3  -3   3          0.93          2.13         0.26 o
   4  -3   3       1380.13       1376.74        23.35 o
   5  -3   3          0.21          0.23         0.22 o
   6  -3   3        137.72        121.77         4.96 o
   7  -3   3         30.47         31.76         0.74 o
   8  -3   3         42.31         33.27         1.51 o
  -9  -2   3          6.30          6.83         1.81 o
  -8  -2   3         10.08         13.16         0.83 o
  -7  -2   3         67.57         73.00         1.98 o
  -6  -2   3        160.03        183.23         3.90 o
  -5  -2   3        455.65        459.11        12.93 o
  -4  -2   3        999.84       1061.53        38.31 o
  -3  -2   3        134.68        153.56         3.55 o
  -2  -2   3        376.93        391.86         5.48 o
  -1  -2   3       1995.41       2237.88        61.08 o
   0  -2   3        446.89        536.02        14.74 o
   2  -2   3         31.22         36.62         1.07 o
   3  -2   3        820.48        873.87        22.31 o
   4  -2   3        473.00        506.45         7.27 o
   5  -2   3         27.69         29.53         0.64 o
   6  -2   3        419.21        420.22         6.12 o
   7  -2   3         75.97         75.67         1.44 o
   8  -2   3         26.59         22.40         0.72 o
  -9  -1   3          3.57          6.69         1.03 o
  -8  -1   3         67.11         90.02         2.33 o
  -7  -1   3          0.40          0.97         0.47 o
  -6  -1   3         23.26         28.38         1.22 o
  -5  -1   3         99.50        108.24         1.95 o
  -4  -1   3         42.34         43.51         0.92 o
  -3  -1   3        297.27        399.78         5.67 o
  -2  -1   3        208.76        235.70         3.51 o
  -1  -1   3         50.38         54.02         1.04 o
   0  -1   3       1979.31       2269.56        49.79 o
   1  -1   3        408.66        446.92         5.90 o
   2  -1   3          2.98         11.19         0.50 o
   3  -1   3        339.95        436.20         6.41 o
   4  -1   3        131.37        158.31         2.58 o
   5  -1   3          0.22          1.08         0.19 o
   6  -1   3          7.52         10.62         0.36 o
   7  -1   3         40.09         47.85         0.98 o
   8  -1   3          0.87          1.17         0.34 o
   9  -1   3          0.10          0.11         0.28 o
  -9   0   3          2.28          1.35         0.69 o
  -8   0   3          4.07          5.29         0.65 o
  -7   0   3          0.27          0.40         0.26 o
  -6   0   3        145.00        147.85         2.71 o
  -5   0   3          7.83         12.52         0.56 o
  -4   0   3        558.96        588.02        15.14 o
  -3   0   3        107.93        133.02         2.14 o
  -2   0   3        589.24        646.13         9.37 o
  -1   0   3       1237.43       1476.24        19.48 o
   0   0   3        411.60        511.42        11.94 o
   1   0   3       3395.56       3911.46        74.18 o
   2   0   3         34.96         50.43         0.92 o
   3   0   3        852.13       1030.98        15.20 o
   4   0   3         13.63         11.91         0.36 o
   5   0   3        139.23        153.27         2.71 o
   6   0   3         79.04         77.33         1.73 o
   7   0   3         40.05         38.75         1.01 o
   8   0   3          0.60          0.17         0.24 o
   9   0   3          3.78          4.20         0.74 o
  -9   1   3         43.41         36.91         1.51 o
  -8   1   3         19.14         19.78         1.15 o
  -7   1   3        190.01        191.62         6.04 o
  -6   1   3         13.21         20.62         1.48 o
  -5   1   3        892.93        908.14        17.12 o
  -4   1   3        319.96        407.89         5.84 o
  -3   1   3        680.18        641.62        14.43 o
  -2   1   3        802.93        930.39        12.99 o
  -1   1   3       3184.49       3717.53       147.67 o
   0   1   3       4573.44       3334.50        79.95 o
   1   1   3       1669.25       2130.55        43.11 o
   2   1   3        317.09        301.05         4.33 o
   3   1   3        326.03        466.21         7.57 o
   4   1   3        194.46        175.52         3.05 o
   5   1   3         46.99         49.88         1.08 o
   6   1   3         16.21         15.66         0.44 o
   7   1   3         43.52         38.86         3.04 o
   8   1   3          0.85          0.67         0.52 o
   9   1   3         29.79         29.35         1.17 o
  -9   2   3          1.08          1.34         0.35 o
  -8   2   3        203.53        221.38         4.73 o
  -7   2   3         14.57         10.29         0.58 o
  -6   2   3        490.22        513.18         8.02 o
  -5   2   3         59.46         51.53         0.99 o
  -4   2   3       1479.07       1571.93        40.46 o
  -3   2   3       1361.49       1395.42        18.00 o
  -2   2   3        483.98        599.89        10.73 o
  -1   2   3       2412.92       2326.71        28.03 o
   0   2   3        445.34        574.41         8.57 o
   1   2   3       4290.24       4847.85       192.86 o
   2   2   3         47.21         37.19         0.80 o
   3   2   3        238.41        256.81         5.02 o
   4   2   3         27.12         22.69         0.58 o
   5   2   3         30.87         41.49         0.88 o
   6   2   3          4.91          4.72         0.25 o
   7   2   3         26.63         31.96         1.42 o
   8   2   3         58.50         59.75         2.56 o
   9   2   3         11.77         16.61         0.91 o
  -8   3   3          3.07          1.66         0.52 o
  -7   3   3        246.91        247.39         3.93 o
  -6   3   3         70.21         73.92         1.49 o
  -5   3   3        581.19        599.50        11.77 o
  -4   3   3        530.46        535.14         7.05 o
  -3   3   3         68.10         63.59         1.42 o
  -2   3   3       2309.89       2142.80        51.62 o
  -1   3   3          0.07          2.36         0.12 o
   0   3   3       4362.07       4383.41        84.26 o
   1   3   3         32.82          9.37         0.31 o
   2   3   3        127.04        177.21         2.73 o
   3   3   3        301.98        263.29         3.84 o
   4   3   3         88.50         94.72         1.51 o
   5   3   3        131.55        126.33         5.01 o
   6   3   3        114.59        134.05        17.46 o
   7   3   3          7.12          8.92         0.73 o
   8   3   3         40.46         49.78         2.71 o
   9   3   3         60.01         68.86         2.62 o
  -8   4   3        403.48        403.25        27.92 o
  -7   4   3        221.87        216.49         4.98 o
  -6   4   3        371.13        376.04        23.10 o
  -5   4   3        386.48        361.13         4.91 o
  -4   4   3        282.89        279.81         4.14 o
  -3   4   3       1192.28       1137.26        15.02 o
  -2   4   3         92.00         58.08         1.12 o
  -1   4   3        106.23         68.14         1.17 o
   0   4   3        240.36        147.69         4.30 o
   1   4   3          9.68         14.22         0.43 o
   2   4   3        665.65        623.59        13.00 o
   3   4   3        976.46       1047.79        14.52 o
   4   4   3          8.50          5.81         0.24 o
   5   4   3        360.48        366.31         5.57 o
   6   4   3         36.63         36.87         1.27 o
   7   4   3        120.81        129.82         2.89 o
   8   4   3        338.37        375.65         8.86 o
   9   4   3         16.03         19.52         0.98 o
  -7   5   3         36.54         42.89         0.92 o
  -6   5   3         70.72         73.62         2.18 o
  -5   5   3         12.51         12.83         0.44 o
  -4   5   3         97.55         89.30         1.53 o
  -3   5   3         65.04         48.67         1.17 o
  -2   5   3        445.50        390.17        13.55 o
  -1   5   3        239.68        176.83         4.27 o
   0   5   3        133.09        167.41         4.01 o
   1   5   3        170.22        215.09         3.70 o
   2   5   3        544.38        486.25        11.04 o
   3   5   3          4.03         11.75         0.33 o
   4   5   3       1071.18       1121.15        15.32 o
   5   5   3         67.79         74.37         2.16 o
   6   5   3        255.85        253.67         4.11 o
   7   5   3        285.76        284.08         8.12 o
   8   5   3        190.78        207.93         4.37 o
   9   5   3        145.37        161.87         5.08 o
  -7   6   3        102.43        109.24         2.11 o
  -6   6   3         32.42         33.94         0.81 o
  -5   6   3         63.36         61.71         1.15 o
  -4   6   3         67.60         65.86         1.17 o
  -3   6   3        100.04         82.90         1.43 o
  -2   6   3        324.04        274.20         6.93 o
  -1   6   3        292.46        269.26        11.90 o
   0   6   3        243.14        212.20         6.12 o
   1   6   3       1912.21       1785.03        37.45 o
   2   6   3        559.29        543.12        20.34 o
   3   6   3       1518.77       1503.81        62.04 o
   4   6   3         31.99         29.86         0.66 o
   5   6   3        359.84        371.21         6.15 o
   6   6   3        428.86        434.91         7.55 o
   7   6   3        132.46        152.18         3.00 o
   8   6   3        280.49        303.76         7.42 o
   9   6   3          0.10         -0.08         0.60 o
  -6   7   3         20.73         24.79         0.72 o
  -5   7   3         60.33         66.35         1.26 o
  -4   7   3          3.87          5.52         0.33 o
  -3   7   3          3.09          4.65         0.30 o
  -2   7   3        168.33        152.14         4.53 o
  -1   7   3         38.13         30.17         0.66 o
   0   7   3        597.38        496.03        15.97 o
   1   7   3        307.33        302.59         6.33 o
   2   7   3        427.24        385.14         8.43 o
   3   7   3        879.82        865.62        17.84 o
   4   7   3        765.00        768.31        14.11 o
   5   7   3        575.35        622.21        13.43 o
   6   7   3        131.82        149.58         2.69 o
   7   7   3        172.06        194.21         4.19 o
   8   7   3          2.37          3.43         0.60 o
  -5   8   3         42.55         45.02         0.93 o
  -4   8   3         37.30         42.65         0.85 o
  -3   8   3        270.84        276.13         8.94 o
  -2   8   3        161.07        132.68         2.27 o
  -1   8   3        401.90        380.62         8.99 o
   0   8   3          7.26         10.25         0.33 o
   1   8   3       1200.53       1116.38        45.37 o
   2   8   3        124.82        121.91         4.04 o
   3   8   3       1110.90       1076.77        75.55 o
   4   8   3         76.66         69.87         1.24 o
   5   8   3         54.39         60.23         2.04 o
   6   8   3        293.80        317.16         6.30 o
   7   8   3          0.52          0.85         0.29 o
   8   8   3        243.94        258.66         5.45 o
  -5   9   3         83.66         93.76         2.73 o
  -4   9   3        121.93        135.65         2.31 o
  -3   9   3          0.53          0.58         0.24 o
  -2   9   3        203.76        205.12         3.94 o
  -1   9   3        161.19        164.45         2.65 o
   0   9   3        711.39        664.77        10.50 o
   1   9   3        339.46        344.37         7.78 o
   2   9   3        245.76        247.63         5.30 o
   3   9   3        207.80        209.97         9.37 o
   4   9   3          0.26          0.22         0.28 o
   5   9   3        247.63        263.43         8.44 o
   6   9   3          3.87          5.15         0.42 o
   7   9   3         21.15         22.87         0.71 o
  -3  10   3         86.31         88.03         3.71 o
  -2  10   3         44.01         51.91         1.02 o
  -1  10   3        134.43        121.00         2.01 o
   0  10   3         47.05         50.82         1.03 o
   1  10   3         57.67         51.85         0.99 o
   2  10   3        142.79        149.24         3.06 o
   3  10   3          1.45          0.58         0.27 o
   4  10   3        115.87        116.62         5.69 o
   5  10   3          0.40          0.16         0.38 o
   6  10   3         36.96         35.80         0.88 o
  -2  11   3        106.15         95.90         3.70 o
  -1  11   3          4.46          6.69         0.65 o
   0  11   3         55.46         50.56         1.00 o
   1  11   3         40.57         41.52         0.91 o
   2  11   3         22.62         22.59         0.64 o
   3  11   3         15.07         14.78         0.50 o
   4  11   3          7.06          4.89         0.39 o
   5  11   3          4.50          5.35         0.53 o
   2  12   3          1.52          1.02         0.50 o
  -4 -10   4         21.96         25.35         0.79 o
  -3 -10   4        185.14        194.31         3.41 o
  -2 -10   4         42.58         46.20         1.07 o
  -1 -10   4         12.19         11.44         0.46 o
   0 -10   4         50.17         52.29         1.26 o
   1 -10   4          6.80          6.53         0.40 o
  -6  -9   4        118.52        121.97         2.50 o
  -5  -9   4          0.13          0.91         0.34 o
  -4  -9   4          6.29          5.88         0.52 o
  -3  -9   4         20.25         21.25         0.88 o
  -2  -9   4         28.96         32.55         0.76 o
  -1  -9   4         37.37         43.16         0.90 o
   0  -9   4         90.26        101.63         1.75 o
   1  -9   4          5.33          3.35         0.38 o
   2  -9   4         51.96         51.42         1.08 o
   3  -9   4         30.80         30.82         0.92 o
  -7  -8   4         39.99         36.08         1.43 o
  -6  -8   4          9.25         11.23         0.79 o
  -5  -8   4         13.40          9.68         0.46 o
  -4  -8   4         11.17          9.18         0.68 o
  -3  -8   4         58.89         74.80         1.34 o
  -2  -8   4          0.54          0.45         0.25 o
  -1  -8   4        138.53        150.97         6.42 o
   0  -8   4         32.70         33.08         0.76 o
   1  -8   4        152.24        150.19         3.97 o
   2  -8   4        215.79        221.93         6.26 o
   3  -8   4         48.51         52.78         1.05 o
   4  -8   4        181.91        193.15         8.10 o
  -7  -7   4         14.40         16.02         2.14 o
  -6  -7   4         42.24         36.76         0.79 o
  -5  -7   4         14.74         19.00         0.59 o
  -4  -7   4         31.29         31.01         0.90 o
  -3  -7   4          4.88          7.10         0.50 o
  -2  -7   4        109.25        101.25         2.77 o
  -1  -7   4         22.03         27.62         0.81 o
   0  -7   4         97.45         96.77         3.00 o
   1  -7   4        200.23        212.50         5.09 o
   2  -7   4         37.06         37.75         0.80 o
   3  -7   4        204.80        216.02         3.18 o
   4  -7   4          5.11          4.47         0.35 o
   5  -7   4        113.11        121.62         2.22 o
  -8  -6   4          0.25          0.28         0.22 o
  -7  -6   4         18.86         22.14         0.71 o
  -6  -6   4          4.35          4.99         0.37 o
  -5  -6   4         82.98         88.33         1.64 o
  -4  -6   4          0.18          0.17         0.27 o
  -3  -6   4        394.16        397.11        14.07 o
  -2  -6   4        156.47        152.99         2.38 o
  -1  -6   4        198.10        202.72        11.10 o
   0  -6   4        391.97        379.01        15.71 o
   1  -6   4        107.36        103.96         2.95 o
   2  -6   4        864.23        816.18        13.00 o
   3  -6   4          0.31          0.68         0.21 o
   4  -6   4        367.17        368.23         6.05 o
   5  -6   4          2.71          4.35         0.39 o
   6  -6   4        130.41        129.59         2.46 o
  -8  -5   4          0.05         -0.09         0.59 o
  -7  -5   4         43.39         47.05         3.48 o
  -6  -5   4         22.92         21.99         1.61 o
  -5  -5   4        227.00        239.74        11.12 o
  -4  -5   4        354.03        353.85         8.66 o
  -3  -5   4        102.57        108.22         1.73 o
  -2  -5   4        614.48        619.28        23.61 o
  -1  -5   4        175.69        174.00         7.59 o
   0  -5   4        274.00        262.69         5.85 o
   1  -5   4        246.16        219.83         3.33 o
   2  -5   4        185.06        164.16         2.62 o
   3  -5   4        154.38        145.87         2.33 o
   4  -5   4         14.42         15.83         0.46 o
   5  -5   4         11.88         10.70         0.42 o
   6  -5   4          0.41          0.57         0.31 o
   7  -5   4          7.81          5.52         0.43 o
  -9  -4   4          0.54          1.40         0.72 o
  -8  -4   4         10.71         13.71         0.93 o
  -7  -4   4         65.54         68.25         3.74 o
  -6  -4   4         19.16         24.38         0.63 o
  -5  -4   4        254.96        255.71         5.67 o
  -4  -4   4          3.54          3.47         0.26 o
  -3  -4   4        570.94        571.43        15.95 o
  -2  -4   4        488.86        567.88        20.41 o
  -1  -4   4        252.65        248.32        13.24 o
   0  -4   4        866.79        905.22        17.19 o
   1  -4   4         38.02         36.62         0.71 o
   2  -4   4       1241.63       1211.33        30.41 o
   3  -4   4         88.21         83.38         1.35 o
   4  -4   4        446.93        408.05         6.74 o
   5  -4   4         22.06         23.43         0.75 o
   6  -4   4         64.94         63.79         1.16 o
   7  -4   4         20.37         22.95         0.68 o
  -9  -3   4         22.18         22.67         1.23 o
  -8  -3   4         73.83         87.98         2.45 o
  -7  -3   4         49.69         49.59         1.70 o
  -6  -3   4        202.87        235.63        16.55 o
  -5  -3   4        647.32        616.46        20.08 o
  -4  -3   4        721.89        781.50         9.99 o
  -3  -3   4        386.58        439.61         7.32 o
  -2  -3   4       1412.13       1644.82        65.61 o
  -1  -3   4        385.05        374.25         7.13 o
   0  -3   4         30.74         42.37         0.80 o
   1  -3   4        376.28        323.09         7.68 o
   2  -3   4         15.88         11.53         0.29 o
   3  -3   4        359.42        331.42         4.43 o
   4  -3   4         38.00         37.81         0.70 o
   5  -3   4         69.10         62.46         1.36 o
   6  -3   4         17.75         17.51         0.51 o
   7  -3   4          3.58          3.62         0.35 o
   8  -3   4          3.22          3.46         0.45 o
  -9  -2   4         16.14         17.97         1.13 o
  -8  -2   4         25.78         34.08         1.28 o
  -7  -2   4        114.37        129.33         2.54 o
  -6  -2   4          0.14          0.06         0.16 o
  -5  -2   4        981.51       1027.27        21.18 o
  -4  -2   4         10.08         17.23         0.45 o
  -3  -2   4        870.06        918.74        13.36 o
  -2  -2   4         76.02         52.53         1.03 o
  -1  -2   4        104.11         83.43         1.53 o
   0  -2   4       1953.34       1994.48        47.73 o
   1  -2   4        646.13        723.82         9.15 o
   2  -2   4        647.28        662.74        11.39 o
   3  -2   4        242.22        291.36         6.95 o
   4  -2   4          8.89          8.70         0.31 o
   5  -2   4         19.90         18.57         0.43 o
   6  -2   4          3.28          3.35         0.35 o
   7  -2   4          2.60          2.19         0.34 o
   8  -2   4         44.35         40.77         1.03 o
  -9  -1   4          1.93          1.47         0.66 o
  -8  -1   4        234.73        295.98        11.20 o
  -7  -1   4          0.17          0.43         0.27 o
  -6  -1   4        916.80       1064.52        17.74 o
  -5  -1   4         28.02         28.44         0.65 o
  -4  -1   4        529.90        537.30         7.77 o
  -3  -1   4         68.76         70.01         1.36 o
  -2  -1   4       1047.65       1127.96        15.55 o
  -1  -1   4        448.29        422.82         7.96 o
   0  -1   4          3.32          4.00         0.16 o
   1  -1   4        365.45        591.79         7.84 o
   2  -1   4        255.65        314.99         4.42 o
   3  -1   4          0.80          0.75         0.14 o
   4  -1   4        277.65        321.35         4.86 o
   5  -1   4         13.41         15.83         0.43 o
   6  -1   4         40.88         36.01         0.77 o
   7  -1   4         32.40         32.47         0.86 o
   8  -1   4         13.22         10.46         0.52 o
  -9   0   4        251.67        279.40         5.91 o
  -8   0   4         14.72         17.64         2.44 o
  -7   0   4        324.39        340.10         9.67 o
  -6   0   4         14.95         15.13         0.53 o
  -5   0   4        993.67       1001.82        57.12 o
  -4   0   4        684.90        708.85        10.24 o
  -3   0   4       1749.68       1905.70        33.67 o
  -2   0   4        260.10        234.15         3.82 o
  -1   0   4        842.46       1131.03        14.48 o
   0   0   4       2638.73       2976.94       272.21 o
   1   0   4          2.39         13.90         0.35 o
   2   0   4       1945.36       2247.69        74.66 o
   3   0   4        796.74       1097.44        15.00 o
   4   0   4          5.73         11.12         0.86 o
   5   0   4        127.70        147.80         2.49 o
   6   0   4        434.31        422.96         7.38 o
   7   0   4         24.99         23.52         0.63 o
   8   0   4         86.70         92.86         4.22 o
   9   0   4         46.17         46.42         1.45 o
  -9   1   4          6.38          5.80         1.06 o
  -8   1   4        208.52        244.23         5.20 o
  -7   1   4         45.85         52.67         3.94 o
  -6   1   4        876.21        963.26        32.40 o
  -5   1   4        410.47        395.27         6.00 o
  -4   1   4       1058.47       1218.69        16.85 o
  -3   1   4        208.72        157.74         2.63 o
  -2   1   4         27.37         48.68         0.95 o
  -1   1   4       1105.40       1083.61        15.00 o
   0   1   4        576.41        566.80        41.81 o
   1   1   4        226.04        229.89         5.30 o
   2   1   4         61.24         29.54         0.61 o
   3   1   4        539.54        651.62        10.02 o
   4   1   4        209.96        217.07         3.37 o
   5   1   4        984.27       1061.44        27.30 o
   6   1   4         35.18         33.69         0.91 o
   7   1   4        167.63        168.86        10.34 o
   8   1   4         37.15         38.38         1.04 o
   9   1   4         49.21         51.42         1.63 o
  -8   2   4         24.16         23.02         0.84 o
  -7   2   4        229.81        259.36         7.45 o
  -6   2   4        104.82         84.44         1.42 o
  -5   2   4        230.02        214.80         3.44 o
  -4   2   4        389.21        356.99         5.06 o
  -3   2   4        687.28        783.98        11.17 o
  -2   2   4        205.28        210.68         3.17 o
  -1   2   4       3099.24       3287.51        50.20 o
   0   2   4       1137.99       1369.57        28.34 o
   1   2   4       3594.63       3902.18       126.34 o
   2   2   4       1146.71       1210.65        19.58 o
   3   2   4        191.33        185.99         3.86 o
   4   2   4       1363.57       1418.96        47.79 o
   5   2   4         39.91         34.66         1.33 o
   6   2   4        649.43        620.47        11.55 o
   7   2   4        170.62        172.61         4.06 o
   8   2   4        114.58        113.79         3.35 o
   9   2   4        112.79        131.20         3.18 o
  -8   3   4         51.61         60.41         4.40 o
  -7   3   4        155.87        164.86         2.92 o
  -6   3   4          7.46          7.32         0.38 o
  -5   3   4        124.09        135.96         2.12 o
  -4   3   4        186.26        170.45         2.51 o
  -3   3   4        142.24        154.65         3.08 o
  -2   3   4        651.28        517.20         7.62 o
  -1   3   4        452.84        419.21         5.88 o
   1   3   4       3995.45       4240.76        53.82 o
   2   3   4          7.97          5.00         0.18 o
   3   3   4       3503.03       3929.45       114.35 o
   4   3   4        170.96        186.30         5.02 o
   5   3   4       1244.24       1251.57        42.50 o
   6   3   4        337.98        339.51        16.40 o
   7   3   4        380.37        357.78         7.24 o
   8   3   4        163.24        182.47         3.98 o
   9   3   4         37.42         34.55         2.29 o
  -8   4   4         24.49         16.67         0.59 o
  -7   4   4          0.31          0.40         0.36 o
  -6   4   4          8.62          5.93         0.33 o
  -5   4   4        112.40        102.14         2.55 o
  -4   4   4          2.37          3.91         0.59 o
  -3   4   4        611.54        576.55        16.25 o
  -2   4   4       1853.92       1823.64        30.10 o
  -1   4   4       1777.90       1708.27        22.50 o
   0   4   4       2322.89       2137.14        52.29 o
   1   4   4       1625.40       1889.37        24.52 o
   2   4   4       2611.38       2810.48        93.48 o
   3   4   4        586.91        604.01         9.35 o
   4   4   4       2097.58       2292.84        76.17 o
   5   4   4        417.68        411.96         8.85 o
   6   4   4        772.47        702.01        18.80 o
   7   4   4        151.59        152.79         3.42 o
   8   4   4         18.46         14.51         0.88 o
   9   4   4         79.79         82.34         2.99 o
  -7   5   4         78.98         85.76         3.69 o
  -6   5   4         96.33        101.56         1.71 o
  -5   5   4        119.90        120.65         5.28 o
  -4   5   4         58.03         54.32         1.74 o
  -3   5   4       1413.41       1324.43        21.63 o
  -2   5   4        627.04        558.93        14.38 o
  -1   5   4       2246.17       2053.25        28.15 o
   0   5   4        320.97        320.06         8.09 o
   1   5   4       1586.90       1590.87        51.84 o
   2   5   4       1575.91       1679.75        52.69 o
   3   5   4       2219.18       2543.44        39.12 o
   4   5   4        621.28        671.19        10.16 o
   5   5   4         98.28        105.26         1.98 o
   6   5   4         90.24         85.58         1.52 o
   7   5   4         67.87         64.91         1.49 o
   8   5   4        100.26         97.98         2.59 o
   9   5   4         18.63         22.40         1.02 o
  -7   6   4          9.03          6.57         0.49 o
  -6   6   4        151.34        148.19         2.49 o
  -5   6   4         43.08         45.23         0.97 o
  -4   6   4        238.61        239.27         6.44 o
  -3   6   4        122.58        113.52         4.81 o
  -2   6   4        179.70        163.31         7.07 o
  -1   6   4        116.46        104.21         1.64 o
   0   6   4        498.61        452.70        13.88 o
   1   6   4        501.73        455.72         6.07 o
   2   6   4        580.40        593.76        17.50 o
   3   6   4        411.14        382.74         6.56 o
   4   6   4         84.36         91.76         1.68 o
   5   6   4        304.81        290.84         5.05 o
   6   6   4         18.67         21.53         0.52 o
   7   6   4         93.44         98.43         2.61 o
   8   6   4         30.49         26.48         1.78 o
   9   6   4          0.24          0.11         0.68 o
  -6   7   4        126.04        130.67         6.46 o
  -5   7   4        235.66        246.72         4.66 o
  -4   7   4         15.03         14.36         0.99 o
  -3   7   4        672.27        669.58        20.40 o
  -2   7   4          3.12          3.23         0.23 o
  -1   7   4       1494.99       1313.26        20.55 o
   0   7   4         33.55         27.79         0.76 o
   1   7   4        413.91        401.29         7.41 o
   2   7   4         81.89         73.08         1.33 o
   3   7   4        113.05        112.47         3.50 o
   4   7   4         67.89         70.46         2.63 o
   5   7   4         10.25          8.61         0.36 o
   6   7   4         50.08         47.61         0.94 o
   7   7   4        102.08        105.32         2.06 o
   8   7   4         51.87         47.62         3.07 o
  -5   8   4         15.90         15.47         0.51 o
  -4   8   4         83.73         94.49         1.61 o
  -3   8   4          1.30          1.10         0.26 o
  -2   8   4         18.71         19.05         0.52 o
  -1   8   4          3.81          5.07         0.27 o
   0   8   4          0.84          1.23         0.46 o
   1   8   4        184.08        176.54         3.48 o
   2   8   4          2.06          3.00         0.24 o
   3   8   4         25.73         24.90         0.57 o
   4   8   4          0.43          0.35         0.21 o
   5   8   4         10.99         10.29         0.41 o
   6   8   4          9.01         10.63         0.46 o
   7   8   4         26.61         25.11         0.79 o
   8   8   4          4.07          1.92         0.30 o
  -4   9   4          0.10         -0.27         0.33 o
  -3   9   4        144.61        146.36         3.62 o
  -2   9   4          0.15          0.07         0.22 o
  -1   9   4        157.87        141.31         2.34 o
   0   9   4         23.66         23.10         0.56 o
   1   9   4         52.77         49.74         1.18 o
   2   9   4          7.84          8.04         0.35 o
   3   9   4          8.10          7.33         0.34 o
   4   9   4          9.11         10.06         0.76 o
   5   9   4         17.31         17.48         0.55 o
   6   9   4         71.52         73.27         1.48 o
   7   9   4         27.44         25.90         0.76 o
  -3  10   4         25.16         22.47         0.67 o
  -2  10   4         10.68          8.23         0.37 o
  -1  10   4          7.18          6.12         0.37 o
   0  10   4          2.24          1.52         0.25 o
   1  10   4          0.10          0.29         0.22 o
   2  10   4          1.16          1.65         0.27 o
   3  10   4         64.23         66.75         1.17 o
   4  10   4          6.28          6.84         0.39 o
   5  10   4        108.10        121.47         2.13 o
   6  10   4         15.35         16.37         0.58 o
  -2  11   4         14.80         16.14         0.63 o
  -1  11   4          0.93          0.16         0.30 o
   0  11   4          1.81          2.24         0.35 o
   1  11   4          2.75          2.90         0.37 o
   2  11   4          4.98          5.90         0.36 o
   3  11   4         22.08         22.61         0.62 o
   4  11   4         33.15         40.10         1.08 o
   5  11   4         19.10         20.64         0.69 o
  -3 -10   5         16.13         16.99         0.64 o
  -2 -10   5        233.25        245.79         4.73 o
  -1 -10   5          0.61          0.96         0.71 o
   0 -10   5        208.73        221.15         4.65 o
  -5  -9   5        105.13        107.72         2.28 o
  -4  -9   5          4.29          3.23         0.37 o
  -3  -9   5        238.02        249.75         5.41 o
  -2  -9   5          1.52          1.10         0.30 o
  -1  -9   5        159.34        177.53         3.44 o
   0  -9   5         74.86         75.59         1.41 o
   1  -9   5         86.63         90.32         2.00 o
   2  -9   5        128.32        123.55         3.15 o
  -6  -8   5         34.66         35.97         0.86 o
  -5  -8   5          4.48          4.09         0.40 o
  -4  -8   5        147.80        156.39         3.02 o
  -3  -8   5         40.89         43.65         1.79 o
  -2  -8   5        156.67        170.89         8.34 o
  -1  -8   5        197.89        205.03         5.04 o
   0  -8   5        181.00        192.48         3.33 o
   1  -8   5        254.59        273.56         5.33 o
   2  -8   5         11.22         10.77         0.57 o
   3  -8   5        101.67        106.62         4.68 o
   4  -8   5          8.83         11.53         0.59 o
  -7  -7   5        200.48        206.55         7.23 o
  -6  -7   5          5.71          5.35         0.57 o
  -5  -7   5        223.21        230.02         4.37 o
  -4  -7   5         65.57         61.27         3.90 o
  -3  -7   5        229.24        232.37         8.69 o
  -2  -7   5        245.76        251.41         6.70 o
  -1  -7   5        213.01        220.20         4.61 o
   0  -7   5         93.48         98.08         1.55 o
   1  -7   5         36.72         33.25         0.70 o
   2  -7   5         30.22         32.21         0.72 o
   3  -7   5          3.59          3.21         0.29 o
   4  -7   5         15.17         20.07         0.98 o
   5  -7   5          4.46          4.84         0.47 o
  -8  -6   5         49.26         46.01         4.25 o
  -7  -6   5         95.97        107.32         2.06 o
  -6  -6   5         20.75         17.85         0.59 o
  -5  -6   5          9.21         10.96         0.63 o
  -4  -6   5        245.41        221.79        18.21 o
  -3  -6   5         46.36         49.76         1.67 o
  -2  -6   5        660.13        641.10        15.81 o
  -1  -6   5         14.45         12.95         0.38 o
   0  -6   5        247.11        239.72         9.28 o
   1  -6   5         17.89         17.69         0.76 o
   2  -6   5          0.02          0.40         0.20 o
   3  -6   5         55.09         47.23         0.94 o
   4  -6   5         14.50         15.59         0.49 o
   5  -6   5          0.11          0.14         0.32 o
   6  -6   5          8.74          9.28         0.60 o
  -8  -5   5         56.89         60.95         7.74 o
  -7  -5   5        164.00        181.28         3.44 o
  -6  -5   5         10.80          9.51         0.50 o
  -5  -5   5        511.83        519.32        24.33 o
  -4  -5   5          1.20          3.47         0.33 o
  -3  -5   5        610.38        610.79        16.74 o
  -2  -5   5          8.20          7.84         0.56 o
  -1  -5   5          5.61          7.32         0.46 o
   0  -5   5        148.13        140.63         3.00 o
   1  -5   5          3.14          4.68         0.24 o
   2  -5   5        180.90        153.98         2.94 o
   3  -5   5          2.16          2.62         0.21 o
   4  -5   5         29.98         31.95         0.71 o
   5  -5   5          2.82          3.24         0.30 o
   6  -5   5         10.50         11.35         1.00 o
  -8  -4   5         88.18        102.78         2.59 o
  -7  -4   5          0.02          0.36         0.22 o
  -6  -4   5        504.49        570.71         9.58 o
  -5  -4   5         14.16         13.79         1.26 o
  -4  -4   5        681.56        661.42        18.16 o
  -3  -4   5        143.34        143.32         7.03 o
  -2  -4   5       1101.09       1125.02        18.27 o
  -1  -4   5        337.32        352.56         9.58 o
   0  -4   5       1437.83       1415.13        28.15 o
   1  -4   5          8.89          4.50         0.39 o
   2  -4   5        129.37        137.84         2.06 o
   3  -4   5         12.23         11.21         0.36 o
   4  -4   5          2.01          1.43         0.23 o
   5  -4   5          1.67          1.08         0.27 o
   6  -4   5          7.00          6.60         0.43 o
   7  -4   5         62.57         67.35         2.17 o
  -8  -3   5        200.66        242.10         5.41 o
  -7  -3   5        651.64        749.31        14.20 o
  -6  -3   5         71.47         69.61         3.92 o
  -5  -3   5        288.16        275.59        13.52 o
  -4  -3   5        133.95        131.60         2.20 o
  -3  -3   5        673.58        679.87        11.09 o
  -2  -3   5        355.97        330.25         4.64 o
  -1  -3   5         52.49         63.93         1.12 o
   0  -3   5          5.05         18.14         0.40 o
   1  -3   5       1221.08       1297.02        26.79 o
   2  -3   5        164.89        154.35         2.23 o
   3  -3   5        688.61        681.52         9.31 o
   4  -3   5         37.55         44.40         0.95 o
   5  -3   5          1.29          1.61         0.24 o
   6  -3   5        245.63        247.37        29.57 o
   7  -3   5          0.60          0.54         0.35 o
   8  -3   5        128.59        126.98        10.19 o
  -9  -2   5         43.86         48.32         1.78 o
  -8  -2   5         49.98         57.89         1.75 o
  -7  -2   5          7.15         11.67         0.81 o
  -6  -2   5        145.59        152.21         2.42 o
  -5  -2   5        438.43        426.82        16.21 o
  -4  -2   5        335.97        327.59         6.74 o
  -3  -2   5        210.70        183.52         2.91 o
  -2  -2   5         36.09         52.68         1.39 o
  -1  -2   5        112.90         83.19         1.46 o
   0  -2   5        546.51        485.52         9.24 o
   1  -2   5          8.79         16.36         0.63 o
   2  -2   5         16.24          2.75         0.17 o
   3  -2   5        298.28        344.11         5.45 o
   4  -2   5         18.58         19.94         0.49 o
   5  -2   5        568.16        550.53         7.65 o
   6  -2   5          2.45          3.12         0.29 o
   7  -2   5        102.64        105.42         4.05 o
   8  -2   5          1.62          3.05         0.53 o
  -9  -1   5        175.99        213.28         5.28 o
  -8  -1   5          0.04          0.47         0.21 o
  -7  -1   5        373.43        422.49         6.56 o
  -6  -1   5         96.40         97.69         1.83 o
  -5  -1   5        169.74        172.17         2.83 o
  -4  -1   5        135.35        110.43         1.92 o
  -3  -1   5          1.83          1.34         0.16 o
  -2  -1   5         59.76         43.67         0.86 o
  -1  -1   5        926.26        946.70        36.76 o
   0  -1   5        333.91        379.06         5.65 o
   1  -1   5        856.25        813.88        21.47 o
   2  -1   5        508.90        569.85         8.66 o
   3  -1   5        459.04        535.23         9.05 o
   4  -1   5        839.71        872.57        12.31 o
   5  -1   5         21.15         23.54         0.52 o
   6  -1   5        499.24        448.07         7.18 o
   7  -1   5         65.91         71.66         1.42 o
   8  -1   5        214.68        192.35         4.47 o
  -9   0   5          7.41          7.56         0.81 o
  -8   0   5         26.20         32.71         1.13 o
  -7   0   5          1.51          1.40         0.23 o
  -6   0   5          3.91          3.60         0.43 o
  -5   0   5        110.08         99.00         1.69 o
  -4   0   5        311.84        313.70         4.53 o
  -3   0   5         41.19         54.88         1.02 o
  -2   0   5        578.28        509.11         7.66 o
  -1   0   5        320.36        346.13         5.07 o
   2   0   5        365.23        422.11         5.99 o
   3   0   5       1258.76       1457.14        51.10 o
   4   0   5         11.63         12.24         0.36 o
   5   0   5       1147.37       1135.78        37.27 o
   6   0   5         45.35         45.45         0.86 o
   7   0   5        170.62        143.71         2.81 o
   8   0   5         13.00         15.73         0.59 o
   9   0   5         21.36         10.38         2.14 o
  -8   1   5         24.56         28.70         1.07 o
  -7   1   5         13.56         14.82         0.48 o
  -6   1   5         37.38         34.10         0.73 o
  -5   1   5        361.81        329.70         6.00 o
  -4   1   5         27.23         25.14         0.62 o
  -3   1   5        854.34        856.28        14.29 o
  -2   1   5        834.01        885.36        11.43 o
  -1   1   5       1380.32       1438.85        19.24 o
   0   1   5       3150.75       3220.72       110.25 o
   1   1   5       1010.44       1065.75        22.62 o
   2   1   5       1800.72       1874.98        64.25 o
   3   1   5         43.09         47.63         0.93 o
   5   1   5        298.22        288.83         4.37 o
   6   1   5        400.51        356.74         6.20 o
   7   1   5        123.06        111.27         2.11 o
   8   1   5         38.90         27.68         3.51 o
   9   1   5         10.00         10.62         1.35 o
  -8   2   5         67.56         74.37         2.62 o
  -7   2   5          1.53          0.41         0.23 o
  -6   2   5        174.03        158.01         2.61 o
  -5   2   5          5.47          6.94         0.34 o
  -4   2   5        441.29        436.45         6.11 o
  -3   2   5       1170.34       1262.26        26.85 o
  -2   2   5        684.49        697.63         9.53 o
  -1   2   5       1846.78       1732.41        27.21 o
   0   2   5       1560.91       1953.02       153.18 o
   1   2   5       2672.91       2802.68        93.59 o
   2   2   5        101.66         74.83         1.29 o
   4   2   5        215.19        198.85         3.07 o
   5   2   5        756.58        730.26        15.51 o
   6   2   5        121.75        115.47         1.99 o
   7   2   5         28.86         18.78         0.85 o
   8   2   5          6.64          7.10         0.43 o
   9   2   5          0.41          2.26         0.71 o
  -8   3   5          2.92          3.22         0.43 o
  -7   3   5        157.00        153.57        23.81 o
  -6   3   5        199.34        196.99         3.07 o
  -5   3   5        490.56        475.41         8.47 o
  -4   3   5       1121.07       1165.02        18.08 o
  -3   3   5       1638.24       1709.29        45.08 o
  -2   3   5       3955.73       4180.24       191.43 o
  -1   3   5        392.76        477.80         6.44 o
   0   3   5       4321.95       4647.21       124.34 o
   1   3   5         13.17         45.49         0.89 o
   2   3   5       2204.98       2559.27        87.23 o
   3   3   5        887.15        832.91        21.53 o
   4   3   5        101.22        107.47         1.79 o
   5   3   5        388.02        340.12         5.48 o
   6   3   5          1.18          1.16         0.17 o
   7   3   5         50.55         40.55         0.89 o
   8   3   5         36.97         39.73         0.99 o
   9   3   5         15.93         16.61         0.97 o
  -8   4   5        109.25        108.82         8.14 o
  -7   4   5         63.19         60.11         2.05 o
  -6   4   5        167.38        162.59        14.52 o
  -5   4   5         77.57         72.98         1.36 o
  -4   4   5          2.91          6.73         0.34 o
  -3   4   5        673.44        634.72        12.12 o
  -2   4   5        284.52        290.89         4.26 o
  -1   4   5       1244.08       1149.84        16.76 o
   0   4   5        269.83        246.63         7.16 o
   1   4   5        152.73        145.38         2.22 o
   2   4   5        997.00       1079.31        30.58 o
   3   4   5          5.27          7.73         0.26 o
   4   4   5        286.30        288.01         4.30 o
   5   4   5          4.32          5.37         0.27 o
   6   4   5         39.40         32.59         0.76 o
   7   4   5         51.79         47.95         1.05 o
   8   4   5        120.53        117.01         2.72 o
   9   4   5         38.01         40.57         1.44 o
  -7   5   5         66.66         74.77         2.03 o
  -6   5   5        150.00        155.03         9.85 o
  -5   5   5         45.21         45.89         4.31 o
  -4   5   5        569.26        532.31         7.64 o
  -3   5   5        336.45        318.47         5.95 o
  -2   5   5        880.31        826.29        20.59 o
  -1   5   5          8.60         16.63         0.40 o
   0   5   5          1.11          1.28         0.13 o
   1   5   5        103.36         89.58         2.85 o
   2   5   5          1.51          0.89         0.14 o
   3   5   5        273.47        267.95         4.00 o
   4   5   5        298.36        283.73         4.20 o
   5   5   5          0.43          0.75         0.19 o
   6   5   5        230.31        189.42         3.87 o
   7   5   5          0.34          0.81         0.21 o
   8   5   5         63.72         55.36         1.49 o
   9   5   5         43.83         44.88         1.48 o
  -7   6   5         59.51         59.97         1.33 o
  -6   6   5         74.11         70.11         1.35 o
  -5   6   5         69.57         73.13         1.31 o
  -4   6   5          1.54          2.67         0.24 o
  -3   6   5          6.26          6.17         0.31 o
  -2   6   5        141.62        132.41         2.52 o
  -1   6   5         47.45         51.93         0.96 o
   0   6   5         57.42         50.05         1.09 o
   1   6   5         50.71         39.69         0.75 o
   2   6   5         73.26         91.44         1.50 o
   3   6   5        194.88        204.63         3.10 o
   4   6   5        101.28        107.62         2.50 o
   5   6   5         38.09         34.61         0.70 o
   6   6   5        450.16        401.40         5.99 o
   7   6   5          0.37          0.21         0.23 o
   8   6   5        532.17        451.02        42.74 o
  -6   7   5          0.45          0.50         0.42 o
  -5   7   5         22.49         20.45         0.59 o
  -4   7   5          7.56          7.66         0.44 o
  -3   7   5        109.28        103.00         1.71 o
  -2   7   5         70.04         68.35         1.29 o
  -1   7   5        281.66        256.03         5.01 o
   0   7   5        150.71        139.61         4.31 o
   1   7   5        115.60        112.65         2.51 o
   2   7   5        206.10        194.22         7.86 o
   3   7   5          5.61          4.99         0.24 o
   4   7   5         25.83         25.00         0.69 o
   5   7   5        113.69        100.40         1.82 o
   6   7   5         46.72         46.45         1.41 o
   7   7   5         95.96         82.17         1.65 o
   8   7   5         91.33         82.94         2.13 o
  -5   8   5         72.27         73.57         1.45 o
  -4   8   5         10.57         10.06         0.41 o
  -3   8   5         16.08         14.52         0.45 o
  -2   8   5         27.75         27.35         0.63 o
  -1   8   5          0.75          1.27         0.30 o
   0   8   5         23.73         23.84         0.76 o
   1   8   5         16.65         18.79         0.70 o
   2   8   5          8.90          7.50         0.34 o
   3   8   5          0.97          1.49         0.22 o
   4   8   5        151.98        138.14         2.56 o
   5   8   5         74.84         67.92         1.50 o
   6   8   5        186.89        171.15         3.28 o
   7   8   5         22.01         20.70         1.36 o
   8   8   5         85.97         69.89         4.59 o
  -4   9   5         10.96         11.05         0.51 o
  -3   9   5          5.57          3.35         0.29 o
  -2   9   5          2.83          2.17         0.29 o
  -1   9   5          0.78          0.78         0.29 o
   0   9   5          0.85          2.04         0.24 o
   1   9   5         10.48          9.25         0.70 o
   2   9   5         57.56         63.29         1.13 o
   3   9   5         17.00         19.49         0.54 o
   4   9   5         73.13         68.69         1.63 o
   5   9   5         31.91         32.21         0.83 o
   6   9   5         26.60         27.07         0.68 o
   7   9   5         74.37         62.78         1.22 o
  -3  10   5         19.17         20.69         1.81 o
  -2  10   5          8.02          8.15         0.42 o
  -1  10   5         36.43         43.44         0.96 o
   0  10   5         12.44          9.99         0.50 o
   1  10   5        214.57        231.63         4.20 o
   2  10   5          0.24         -0.01         0.31 o
   3  10   5        189.17        198.51         4.66 o
   4  10   5          5.21          6.34         0.41 o
   5  10   5         94.25         97.89         1.81 o
   6  10   5         69.72         69.65         1.52 o
  -1  11   5          0.07          0.05         0.38 o
   0  11   5        131.40        140.61         2.73 o
   1  11   5          0.59          0.58         0.31 o
   2  11   5        207.83        212.97        10.31 o
   3  11   5          6.09          8.50         0.45 o
   4  11   5         49.27         48.54         1.14 o
   5  11   5         89.15         94.99         1.96 o
  -4  -9   6        108.31        117.14         5.41 o
  -3  -9   6         36.40         38.12         0.95 o
  -2  -9   6        124.12        137.37         2.76 o
  -1  -9   6         80.21         84.78         1.61 o
   0  -9   6         48.54         53.82         1.09 o
   1  -9   6         38.31         37.48         0.90 o
  -6  -8   6          7.60          8.89         0.54 o
  -5  -8   6        175.51        185.06        10.34 o
  -4  -8   6          1.19          0.93         0.33 o
  -3  -8   6        195.86        221.84         4.16 o
  -2  -8   6          0.14          0.30         0.26 o
  -1  -8   6         86.07         92.84         1.60 o
   0  -8   6          5.78          7.07         0.37 o
   1  -8   6          0.04          0.13         0.32 o
   2  -8   6          3.38          4.43         0.38 o
   3  -8   6          0.26          0.41         0.32 o
  -6  -7   6        183.59        191.47         4.23 o
  -5  -7   6         36.73         37.69         0.87 o
  -4  -7   6        104.22        105.41         5.69 o
  -3  -7   6         16.55         17.19         0.57 o
  -2  -7   6          0.27          0.55         0.23 o
  -1  -7   6         93.44        104.00         1.71 o
   0  -7   6          1.79          2.04         0.28 o
   1  -7   6         15.73         15.20         0.46 o
   2  -7   6         47.33         47.19         0.93 o
   3  -7   6         51.94         51.43         1.06 o
   4  -7   6         42.73         45.67         1.11 o
  -7  -6   6        133.53        150.99         6.84 o
  -6  -6   6         28.46         23.00         1.09 o
  -5  -6   6         65.14         68.40         1.44 o
  -4  -6   6          0.14          0.47         0.31 o
  -3  -6   6         47.86         51.62         1.18 o
  -2  -6   6          5.16          5.05         0.30 o
  -1  -6   6         34.39         36.19         1.70 o
   0  -6   6        112.07        106.18         3.15 o
   1  -6   6         29.83         27.68         1.21 o
   2  -6   6        110.80        114.48         1.86 o
   3  -6   6         34.78         35.42         0.82 o
   4  -6   6         37.09         37.30         0.89 o
   5  -6   6          5.15          6.09         0.44 o
  -8  -5   6        130.08        129.41         2.82 o
  -7  -5   6         61.27         56.01         1.35 o
  -6  -5   6        135.47        144.57         4.33 o
  -5  -5   6          2.51          3.31         0.29 o
  -4  -5   6        164.07        142.99         2.69 o
  -3  -5   6        174.93        160.84         5.77 o
  -2  -5   6          0.14          0.41         0.21 o
  -1  -5   6        166.03        160.38         3.00 o
   0  -5   6          7.00          7.47         0.28 o
   1  -5   6         75.81         69.05         2.02 o
   2  -5   6         91.19         86.79         1.38 o
   3  -5   6         97.63         93.19         3.08 o
   4  -5   6         32.76         31.94         0.77 o
   5  -5   6        123.07        133.42         2.21 o
   6  -5   6          4.80          5.14         0.46 o
  -8  -4   6          0.62         -0.03         0.36 o
  -7  -4   6        139.86        154.48         2.85 o
  -6  -4   6          0.46         -0.01         0.28 o
  -5  -4   6          0.60          0.24         0.27 o
  -4  -4   6         18.93         16.92         0.82 o
  -3  -4   6         70.38         80.34         2.59 o
  -2  -4   6         38.69         36.01         1.41 o
  -1  -4   6        244.98        254.13         5.93 o
   0  -4   6        349.53        358.81         6.73 o
   1  -4   6        573.10        580.97        20.68 o
   2  -4   6        513.89        521.24         7.86 o
   3  -4   6        465.76        427.72         5.56 o
   4  -4   6        213.71        204.89         2.92 o
   5  -4   6          3.23          3.09         0.39 o
   6  -4   6        107.27        119.87         3.62 o
   7  -4   6          4.60          6.67         0.51 o
  -8  -3   6         15.54         14.91         0.59 o
  -7  -3   6          3.26          3.88         0.45 o
  -6  -3   6         45.50         48.14         1.52 o
  -5  -3   6        235.36        213.83         9.88 o
  -4  -3   6        117.09        123.32         2.79 o
  -3  -3   6        332.70        334.47         4.78 o
  -2  -3   6        741.25        757.19        22.96 o
  -1  -3   6         40.29         39.05         1.12 o
   0  -3   6       1175.69       1152.12        17.60 o
   1  -3   6        110.57         94.95         1.69 o
   2  -3   6        819.78        813.17        10.82 o
   3  -3   6        482.91        471.89         7.81 o
   4  -3   6         27.42         27.94         0.61 o
   5  -3   6        483.52        455.18         8.05 o
   6  -3   6         24.14         20.90         0.65 o
   7  -3   6        141.37        152.10        13.77 o
  -8  -2   6         23.27         24.20         1.21 o
  -7  -2   6          3.84          5.01         0.33 o
  -6  -2   6         62.39         64.96         2.42 o
  -5  -2   6        419.11        388.23         9.21 o
  -4  -2   6         27.49         30.02         0.63 o
  -3  -2   6       1425.76       1408.35        41.26 o
  -2  -2   6        133.63        158.64         4.19 o
  -1  -2   6       2388.03       2435.78        47.82 o
   0  -2   6       1792.16       1849.31        35.26 o
   1  -2   6        475.43        480.62         8.18 o
   2  -2   6       1790.88       1915.08        26.38 o
   3  -2   6        115.09        120.85         2.04 o
   4  -2   6        877.48        805.49        16.40 o
   5  -2   6         42.77         44.01         0.90 o
   6  -2   6         25.27         19.92         0.57 o
   7  -2   6        133.32        145.11         5.99 o
   8  -2   6         12.85          8.88         0.54 o
  -8  -1   6         40.76         43.79         1.12 o
  -7  -1   6          6.90          7.55         0.46 o
  -6  -1   6        606.17        607.43        10.36 o
  -5  -1   6         30.79         29.19         0.70 o
  -4  -1   6       1527.46       1509.48        38.09 o
  -3  -1   6        248.39        240.02         3.47 o
  -2  -1   6        910.07        905.54        20.78 o
  -1  -1   6       2612.20       2688.20        45.70 o
   0  -1   6        175.53        179.77         2.64 o
   1  -1   6       4351.50       4918.85       164.49 o
   2  -1   6         81.44        103.50         1.66 o
   3  -1   6       1173.29       1201.40        47.62 o
   4  -1   6         39.18         39.92         0.78 o
   5  -1   6        195.02        183.25         3.13 o
   6  -1   6         75.00         59.20         1.16 o
   7  -1   6         64.70         54.45         1.21 o
   8  -1   6         10.24          7.91         0.44 o
  -8   0   6          0.99          1.16         0.25 o
  -7   0   6        297.10        317.52         5.32 o
  -6   0   6          7.88          6.93         0.51 o
  -5   0   6        922.71        841.23        14.49 o
  -4   0   6        396.37        360.86         5.46 o
  -3   0   6        298.43        295.54         4.33 o
  -2   0   6       1387.02       1397.20        19.80 o
  -1   0   6        290.81        354.03         6.43 o
   0   0   6       3149.01       3296.12       112.25 o
   1   0   6         14.22         44.91         1.21 o
   2   0   6         68.33         73.90         1.37 o
   3   0   6         88.62         70.94         1.29 o
   4   0   6          0.09          0.65         0.19 o
   5   0   6        321.26        295.26         4.47 o
   6   0   6         58.84         53.08         1.11 o
   7   0   6          7.20          5.32         0.38 o
   8   0   6         56.98         62.25         6.66 o
  -8   1   6        177.44        209.24         5.98 o
  -7   1   6         37.75         35.87         1.00 o
  -6   1   6        515.95        502.38         7.85 o
  -5   1   6         57.00         47.58         1.01 o
  -4   1   6        570.85        554.80         8.10 o
  -3   1   6        712.48        729.84         9.85 o
  -2   1   6         30.05         45.99         0.89 o
  -1   1   6        913.97        995.38        13.85 o
   0   1   6          1.68         23.68         5.31 o
   1   1   6        508.31        561.87        11.13 o
   2   1   6        758.99        797.78        20.98 o
   3   1   6          0.03          1.36         0.13 o
   4   1   6        299.26        298.07         4.49 o
   5   1   6          0.12          0.63         0.17 o
   6   1   6         29.95         21.14         0.87 o
   7   1   6         53.30         45.41         1.02 o
   8   1   6         21.88         20.58         0.55 o
  -8   2   6          8.31          7.85         0.55 o
  -7   2   6        141.45        137.36         2.56 o
  -6   2   6        112.92        116.37         4.03 o
  -5   2   6         52.83         53.85         1.06 o
  -4   2   6        876.58        869.28        11.29 o
  -3   2   6          0.25          0.31         0.16 o
  -2   2   6        775.37        874.45        11.48 o
  -1   2   6         17.78          5.93         0.24 o
   0   2   6        363.00        406.98         9.15 o
   1   2   6        122.74        125.86         2.77 o
   2   2   6         12.05          9.76         0.60 o
   3   2   6         64.49         81.51         1.60 o
   4   2   6        300.50        293.93         4.44 o
   5   2   6        124.19        106.50         1.73 o
   6   2   6        529.17        413.18         5.64 o
   7   2   6        129.65        110.41         4.03 o
   8   2   6        103.65         91.67         2.20 o
   9   2   6        103.79        101.28         2.94 o
  -8   3   6         63.81         71.07         5.10 o
  -7   3   6         20.43         18.89         1.45 o
  -6   3   6        224.99        236.49        10.93 o
  -5   3   6          2.98          4.12         0.31 o
  -4   3   6        699.55        727.91         9.47 o
  -3   3   6         79.27         87.73         1.50 o
  -2   3   6         35.07         26.56         0.58 o
  -1   3   6        102.91        148.94         2.50 o
   0   3   6          2.79          3.24         0.16 o
   1   3   6          8.32         20.81         0.51 o
   2   3   6          0.79          1.29         0.33 o
   3   3   6       1093.59       1134.14        16.71 o
   4   3   6         13.32         16.23         0.43 o
   5   3   6        312.28        296.68         4.20 o
   6   3   6         39.37         31.39         0.71 o
   7   3   6         22.66         20.63         0.52 o
   8   3   6         95.20         88.56         2.74 o
   9   3   6         30.29         24.05         1.34 o
  -7   4   6        136.40        137.97        14.37 o
  -6   4   6         24.07         23.24         0.82 o
  -5   4   6          0.48          0.66         0.27 o
  -4   4   6         40.82         36.11         1.71 o
  -3   4   6        333.69        343.24         7.26 o
  -2   4   6        699.30        754.68         9.76 o
  -1   4   6         21.54         15.70         0.74 o
   0   4   6          4.14         10.43         0.30 o
   1   4   6        154.03        205.00         2.97 o
   2   4   6       1059.59       1178.17        16.99 o
   3   4   6          4.98          5.70         0.22 o
   4   4   6        509.17        498.99         7.19 o
   5   4   6        132.81        117.43         1.92 o
   6   4   6        104.28         81.81         1.58 o
   7   4   6        421.11        327.26        14.79 o
   8   4   6        125.93        109.99         4.61 o
   9   4   6        106.24         97.88         4.93 o
  -7   5   6         25.01         22.85         1.23 o
  -6   5   6          9.59          8.96         0.55 o
  -5   5   6         27.24         27.11         0.65 o
  -4   5   6         69.39         71.57         3.07 o
  -3   5   6          0.32          0.63         0.18 o
  -2   5   6        141.09        150.67         2.25 o
  -1   5   6        508.51        543.70         7.48 o
   0   5   6         76.57         69.67         1.54 o
   1   5   6        311.11        332.11         4.73 o
   2   5   6          0.05          1.21         0.42 o
   3   5   6        154.83        162.41         2.57 o
   4   5   6        209.17        207.75         3.26 o
   5   5   6         78.83         70.38         1.28 o
   6   5   6        105.16         75.54         3.70 o
   7   5   6         61.78         52.54         1.05 o
   8   5   6         45.04         38.71         1.13 o
  -6   6   6         27.96         30.12         0.85 o
  -5   6   6         47.28         46.27         0.96 o
  -4   6   6          3.77          6.14         0.79 o
  -3   6   6         19.32         15.82         0.47 o
  -2   6   6         23.85         24.24         0.54 o
  -1   6   6         96.09         93.79         2.35 o
   0   6   6        171.23        163.24         2.54 o
   1   6   6         22.23         19.88         0.43 o
   2   6   6        530.40        521.75         7.54 o
   3   6   6          3.65          3.80         0.22 o
   4   6   6        916.77        894.52        12.99 o
   5   6   6          0.98          0.82         0.25 o
   6   6   6        142.62        125.28         2.84 o
   7   6   6         22.64         18.71         0.58 o
   8   6   6         35.66         32.84         0.99 o
  -6   7   6          2.35          2.03         0.38 o
  -5   7   6          5.29          5.77         0.43 o
  -4   7   6         26.38         32.61         1.33 o
  -3   7   6          2.43          2.07         0.29 o
  -2   7   6         76.73         73.61         2.19 o
  -1   7   6          0.43          1.05         0.19 o
   0   7   6          0.14          0.25         0.16 o
   1   7   6         76.73         77.40         2.52 o
   2   7   6          0.14          0.68         0.18 o
   3   7   6         93.98         97.54         1.62 o
   4   7   6          1.81          2.07         0.25 o
   5   7   6          1.15          2.26         0.27 o
   6   7   6         73.89         60.11         1.25 o
   7   7   6          4.74          5.97         0.37 o
   8   7   6         55.59         48.00         1.35 o
  -5   8   6         11.25         13.72         0.53 o
  -4   8   6          4.36          4.54         0.35 o
  -3   8   6         23.75         26.32         0.70 o
  -2   8   6          3.07          4.97         0.47 o
  -1   8   6         34.74         32.44         1.75 o
   0   8   6        318.88        306.47         8.89 o
   1   8   6          0.32          0.25         0.23 o
   2   8   6        566.84        561.69        28.52 o
   3   8   6         14.57         13.67         0.43 o
   4   8   6        433.57        392.28         6.89 o
   5   8   6         10.34          8.37         0.39 o
   6   8   6        120.20        112.08         2.04 o
   7   8   6         17.89         17.77         0.56 o
  -4   9   6         91.91        106.83         2.65 o
  -3   9   6         77.14         86.12         2.11 o
  -2   9   6         64.09         68.00         1.24 o
  -1   9   6        348.50        361.69         5.15 o
   0   9   6        105.49         99.57         2.02 o
   1   9   6        569.96        599.49        15.35 o
   2   9   6         35.81         34.32         0.72 o
   3   9   6        224.47        221.27         3.37 o
   4   9   6          3.09          3.14         0.32 o
   5   9   6         67.99         67.86         1.42 o
   6   9   6         30.62         33.77         0.89 o
   7   9   6         12.40         12.89         0.53 o
  -3  10   6         59.09         59.76         1.25 o
  -2  10   6        131.97        146.50         2.47 o
  -1  10   6         35.42         25.35         0.74 o
   0  10   6        147.13        159.84         3.73 o
   1  10   6         47.53         57.68         1.13 o
   2  10   6        129.59        136.49         2.41 o
   3  10   6        123.27        133.75         2.15 o
   4  10   6         67.29         59.87         1.37 o
   5  10   6         47.51         55.42         1.10 o
   6  10   6          0.19          0.38         0.49 o
  -1  11   6        154.38        151.24         2.79 o
   0  11   6         18.80         24.62         0.70 o
   1  11   6        256.83        251.16         5.12 o
   2  11   6          6.15          9.34         0.50 o
   3  11   6         37.51         31.06         0.81 o
   4  11   6          0.10          0.51         0.40 o
  -2  -9   7         11.78         14.81         0.68 o
  -1  -9   7          0.31          0.42         0.40 o
   0  -9   7         24.65         28.36         0.85 o
  -5  -8   7          2.03          1.20         0.40 o
  -4  -8   7         10.95          9.25         0.56 o
  -3  -8   7          0.85          1.00         0.36 o
  -2  -8   7        180.02        184.94         4.33 o
  -1  -8   7          1.68          2.79         0.33 o
   0  -8   7        212.68        221.48         6.40 o
   1  -8   7         26.55         26.00         0.73 o
   2  -8   7         91.10         92.48         2.58 o
  -6  -7   7          0.10          0.20         0.49 o
  -5  -7   7          0.02          0.01         0.34 o
  -4  -7   7         34.78         40.12         0.92 o
  -3  -7   7         80.36         89.83         1.58 o
  -2  -7   7         94.63        109.11         2.21 o
  -1  -7   7         29.56         33.55         0.76 o
   0  -7   7          2.64          3.09         0.33 o
   1  -7   7        118.09        129.52         3.07 o
   2  -7   7         78.68         77.81         1.37 o
   3  -7   7        146.02        157.21         3.06 o
   4  -7   7         13.90         17.24         0.89 o
  -7  -6   7          0.77          0.03         0.37 o
  -6  -6   7         48.01         51.21         2.67 o
  -5  -6   7         49.37         50.32         1.04 o
  -4  -6   7        217.50        221.33         6.35 o
  -3  -6   7         28.44         28.90         1.18 o
  -2  -6   7        351.38        368.72         8.63 o
  -1  -6   7        132.27        131.87         5.76 o
   0  -6   7        559.91        564.29        11.67 o
   1  -6   7        211.84        200.27         5.23 o
   2  -6   7        174.67        159.72         2.94 o
   3  -6   7        172.55        188.43         3.42 o
   4  -6   7         12.12         12.24         0.51 o
   5  -6   7        206.46        239.73         4.95 o
  -7  -5   7         67.45         73.34         1.72 o
  -6  -5   7         36.13         38.60         0.97 o
  -5  -5   7         26.24         30.74         0.80 o
  -4  -5   7         19.22         16.31         1.25 o
  -3  -5   7        419.12        404.97        11.87 o
  -2  -5   7        176.52        164.90         2.82 o
  -1  -5   7        624.51        608.83         8.62 o
   0  -5   7         50.21         48.10         1.19 o
   1  -5   7        190.40        167.08         5.34 o
   2  -5   7        309.37        280.96        30.51 o
   3  -5   7         51.18         47.04         1.01 o
   4  -5   7        170.51        184.14         3.81 o
   5  -5   7        134.89        137.74         3.90 o
   6  -5   7          0.34          0.86         0.49 o
  -7  -4   7         71.83         66.44         2.11 o
  -6  -4   7        267.05        253.72         6.63 o
  -5  -4   7          0.76          0.49         0.29 o
  -4  -4   7       1418.27       1124.35        19.61 o
  -3  -4   7         85.86         68.15         1.23 o
  -2  -4   7       1384.97       1368.78        24.00 o
  -1  -4   7          0.37          0.83         0.19 o
   0  -4   7        115.97        131.77         2.48 o
   1  -4   7        313.62        322.36         6.25 o
   2  -4   7         73.11         82.28         1.42 o
   3  -4   7        278.04        261.68         6.91 o
   4  -4   7         16.61         17.42         0.54 o
   5  -4   7          2.83          2.30         0.36 o
   6  -4   7        132.28        158.79         8.46 o
  -8  -3   7          7.49          5.67         0.52 o
  -7  -3   7        206.42        208.36         4.62 o
  -6  -3   7          4.43          5.85         0.34 o
  -5  -3   7        643.65        592.22        22.55 o
  -4  -3   7         33.85         36.13         1.43 o
  -3  -3   7        531.96        504.21         6.97 o
  -2  -3   7        614.77        623.11        12.90 o
  -1  -3   7        168.81        190.75         2.86 o
   0  -3   7       1514.99       1465.53        22.67 o
   1  -3   7        122.55        125.16         2.18 o
   2  -3   7        522.35        498.39         8.15 o
   3  -3   7          0.26          1.94         0.28 o
   4  -3   7         32.50         28.20         0.73 o
   5  -3   7          5.95          6.98         0.36 o
   6  -3   7          0.94          1.84         0.34 o
   7  -3   7          8.21          7.44         0.45 o
  -8  -2   7        240.83        237.33         4.83 o
  -7  -2   7          1.34          1.76         0.27 o
  -6  -2   7        783.85        743.76        14.47 o
  -5  -2   7        124.31         97.64         3.51 o
  -4  -2   7        763.20        678.73        25.81 o
  -3  -2   7        317.90        288.96         3.90 o
  -2  -2   7        702.18        739.45         9.52 o
  -1  -2   7        738.27        740.16        30.76 o
   0  -2   7          1.61          3.04         0.21 o
   1  -2   7        106.16        113.76         2.58 o
   2  -2   7         78.57         81.59         1.34 o
   3  -2   7         69.85         88.13         1.53 o
   4  -2   7        163.39        146.06         2.33 o
   5  -2   7         72.57         65.44         1.28 o
   6  -2   7         12.93         11.20         0.44 o
   7  -2   7         69.49         73.85         1.74 o
  -8  -1   7         24.01         22.82         1.66 o
  -7  -1   7        217.63        193.96         3.06 o
  -6  -1   7          3.93          4.32         0.32 o
  -5  -1   7        216.92        194.07         3.49 o
  -4  -1   7        153.11        136.55         2.06 o
  -3  -1   7         34.13         34.74         1.07 o
  -2  -1   7        109.05        102.20         2.17 o
  -1  -1   7        162.06        154.95         2.59 o
   0  -1   7        168.67        183.55         2.81 o
   1  -1   7        851.07        875.50        30.96 o
   2  -1   7          3.94          3.88         0.55 o
   3  -1   7        118.83        131.33         3.32 o
   4  -1   7        206.78        230.02         3.61 o
   5  -1   7         20.54         17.97         0.49 o
   6  -1   7        313.07        255.28        23.64 o
   7  -1   7          1.98          3.56         0.33 o
   8  -1   7        114.24         90.94         9.20 o
  -8   0   7         45.38         43.13         2.95 o
  -7   0   7         43.33         40.99         0.88 o
  -6   0   7         86.67         78.49         9.18 o
  -5   0   7        441.36        350.78         5.02 o
  -4   0   7         72.65         71.27         1.26 o
  -3   0   7         44.33         43.71         0.82 o
  -2   0   7         65.34         65.06         1.18 o
  -1   0   7         10.22         11.98         0.38 o
   0   0   7        787.42        828.71        14.73 o
   1   0   7         93.17         80.45         1.90 o
   2   0   7         38.04         49.15         3.59 o
   3   0   7        456.19        437.22         8.63 o
   4   0   7          0.12          0.60         0.18 o
   5   0   7        820.11        649.28        12.02 o
   6   0   7         15.02         15.74         0.47 o
   7   0   7        181.75        141.49         2.98 o
   8   0   7         41.99         39.50         1.46 o
  -8   1   7          0.44          0.74         0.37 o
  -7   1   7         55.62         56.39         1.32 o
  -6   1   7         32.70         29.77         1.58 o
  -5   1   7        129.63        122.06         1.98 o
  -4   1   7        191.45        179.00         2.71 o
  -3   1   7        152.44        148.24         2.35 o
  -2   1   7        460.44        479.44         6.54 o
  -1   1   7         45.27         46.07         0.92 o
   0   1   7        144.03        129.95         4.27 o
   1   1   7          1.55          2.20         0.28 o
   2   1   7       1124.95       1220.40        27.08 o
   3   1   7        154.92        153.09         6.50 o
   4   1   7        513.01        537.97         7.02 o
   5   1   7         15.70         13.84         0.44 o
   6   1   7        167.13        134.16         2.28 o
   7   1   7         91.58         72.56         1.24 o
   8   1   7         42.28         31.76         1.83 o
  -8   2   7        123.59        134.48         5.78 o
  -7   2   7         17.17         19.32         0.67 o
  -6   2   7         73.31         78.00         2.86 o
  -5   2   7          4.78          6.51         0.36 o
  -4   2   7         16.16         14.23         0.39 o
  -3   2   7          0.43          0.26         0.17 o
  -2   2   7          4.40          5.18         0.24 o
  -1   2   7        277.49        298.49         4.25 o
   0   2   7         61.53         89.53         4.36 o
   1   2   7        536.12        567.78        10.30 o
   2   2   7         77.83         92.54         2.06 o
   3   2   7        546.12        602.14        11.51 o
   4   2   7         17.71         13.53         0.40 o
   5   2   7        469.15        410.20         7.93 o
   6   2   7         22.41         16.46         0.48 o
   7   2   7        177.93        137.14         2.39 o
   8   2   7         19.48         14.17         1.78 o
  -7   3   7         28.24         29.39         0.78 o
  -6   3   7          1.45          1.19         0.33 o
  -5   3   7          0.30          0.34         0.24 o
  -4   3   7          6.79          4.83         0.57 o
  -3   3   7         65.58         69.11         1.85 o
  -2   3   7        247.77        280.13         4.07 o
  -1   3   7         61.71         69.25         1.52 o
   0   3   7         27.26         33.55         1.51 o
   1   3   7         22.36         27.49         0.74 o
   2   3   7        104.71        119.41         2.37 o
   3   3   7        419.50        430.83         6.39 o
   4   3   7        220.17        211.10         3.28 o
   5   3   7         13.08          9.99         0.35 o
   6   3   7         59.38         51.32         1.00 o
   7   3   7         23.98         16.16         0.46 o
   8   3   7          0.37          0.41         0.27 o
  -7   4   7          1.36          2.48         0.47 o
  -6   4   7        122.45        128.37         2.34 o
  -5   4   7         27.75         25.40         0.72 o
  -4   4   7         28.46         31.00         0.77 o
  -3   4   7          2.23          2.77         0.22 o
  -2   4   7        214.27        205.80         3.23 o
  -1   4   7        123.46        144.68         2.27 o
   0   4   7        199.27        207.42         6.60 o
   1   4   7        393.40        481.02        16.60 o
   2   4   7        575.55        633.74        12.69 o
   3   4   7        734.35        841.32        21.92 o
   4   4   7        126.46        120.48         1.97 o
   5   4   7        191.83        175.58         2.67 o
   6   4   7          6.71          5.87         0.28 o
   7   4   7        100.54         88.47         4.62 o
   8   4   7          4.48          4.25         0.37 o
  -7   5   7         64.27         59.56         1.27 o
  -6   5   7          0.38          1.35         0.36 o
  -5   5   7        208.70        204.36         3.56 o
  -4   5   7          0.01          0.01         0.27 o
  -3   5   7        410.21        397.81        10.29 o
  -2   5   7        153.91        168.71         3.49 o
  -1   5   7        490.10        491.74         7.15 o
   0   5   7        168.48        178.38         4.72 o
   1   5   7         87.74         94.40         1.49 o
   2   5   7        394.55        412.91         5.79 o
   3   5   7        120.59        115.90         1.82 o
   4   5   7        563.96        522.72         7.95 o
   5   5   7         21.52         17.93         0.56 o
   6   5   7        171.18        136.50         6.25 o
   7   5   7          1.34          0.36         0.24 o
   8   5   7          0.03         -0.08         0.27 o
  -6   6   7         16.74         18.35         1.35 o
  -5   6   7         19.79         19.81         0.59 o
  -4   6   7         96.73         98.75         2.03 o
  -3   6   7         63.10         67.26         1.28 o
  -2   6   7        623.25        598.28        16.52 o
  -1   6   7        245.80        240.87         3.32 o
   0   6   7        102.54         96.27         1.59 o
   1   6   7        405.05        413.61         7.78 o
   2   6   7         54.31         58.91         1.06 o
   3   6   7        706.45        714.51        10.58 o
   4   6   7         40.60         35.30         0.84 o
   5   6   7         33.71         25.36         0.65 o
   6   6   7          6.93          3.51         0.34 o
   7   6   7          4.43          3.66         0.31 o
   8   6   7         19.63         18.99         1.30 o
  -6   7   7         24.60         22.93         0.74 o
  -5   7   7        245.25        263.85         4.84 o
  -4   7   7         95.58        105.01         1.68 o
  -3   7   7        248.05        253.73         7.36 o
  -2   7   7        271.86        266.29         5.87 o
  -1   7   7         98.18         95.14         2.33 o
   0   7   7        651.54        614.14        13.74 o
   1   7   7          2.82          2.22         0.22 o
   2   7   7        430.24        417.59        15.86 o
   3   7   7         54.03         54.22         1.04 o
   4   7   7        122.75        102.10         4.02 o
   5   7   7         90.11         71.56         3.15 o
   6   7   7          7.42          6.14         0.39 o
   7   7   7          3.06          4.81         0.43 o
   8   7   7          0.11          0.60         0.35 o
  -5   8   7         40.73         44.17         1.59 o
  -4   8   7         87.87         90.67         1.57 o
  -3   8   7        194.54        214.31         3.27 o
  -2   8   7         79.19         69.01         1.22 o
  -1   8   7        382.18        373.10         5.02 o
   0   8   7          1.71          4.67         0.30 o
   1   8   7        189.34        179.39         4.19 o
   2   8   7         40.66         41.65         3.52 o
   3   8   7         68.07         57.97         2.66 o
   4   8   7         24.88         24.56         0.63 o
   5   8   7          3.25          4.68         0.72 o
   6   8   7         10.17          6.36         0.37 o
   7   8   7         54.86         51.31         1.53 o
  -4   9   7        131.34        150.73         2.52 o
  -3   9   7         13.62          9.65         0.45 o
  -2   9   7         98.39        100.39         1.72 o
  -1   9   7          0.74          0.50         0.38 o
   0   9   7         28.98         21.86         0.56 o
   1   9   7         78.32         81.66         1.42 o
   2   9   7         14.22         20.51         0.53 o
   3   9   7         40.28         42.82         0.91 o
   4   9   7         37.40         42.86         1.20 o
   5   9   7          0.56          0.45         0.33 o
   6   9   7        123.88        129.52         2.54 o
  -3  10   7         97.63         95.30         1.77 o
  -2  10   7          7.80         13.40         0.59 o
  -1  10   7         27.16         19.20         0.69 o
   0  10   7        113.14        126.48         3.57 o
   1  10   7          8.54          5.91         0.37 o
   2  10   7         73.98         80.23         1.46 o
   3  10   7          1.69          3.85         0.36 o
   4  10   7          7.91          8.27         0.44 o
   5  10   7        108.41        122.33         2.15 o
  -1  11   7         53.07         59.85         1.30 o
   0  11   7         52.85         61.76         1.20 o
   1  11   7          6.46          6.09         0.85 o
   2  11   7        213.60        239.86         4.51 o
   3  11   7         32.97         38.71         1.14 o
   4  11   7        256.03        281.99         4.85 o
  -3  -8   8        169.23        181.85         3.67 o
  -2  -8   8         11.65         11.39         0.64 o
  -1  -8   8        354.09        406.56        14.31 o
   0  -8   8          1.31          1.48         0.41 o
   1  -8   8        147.27        160.41         5.09 o
  -5  -7   8          9.33          9.95         0.53 o
  -4  -7   8        331.62        346.29        12.99 o
  -3  -7   8         88.55         98.39         1.75 o
  -2  -7   8        419.71        446.45         9.83 o
  -1  -7   8         63.38         71.46         1.38 o
   0  -7   8        115.59        135.95         3.39 o
   1  -7   8        130.77        145.78         3.42 o
   2  -7   8          3.64          5.27         0.46 o
   3  -7   8         26.50         33.79         0.91 o
  -6  -6   8         49.19         38.64         0.92 o
  -5  -6   8        331.09        316.84         6.24 o
  -4  -6   8         43.22         37.40         0.84 o
  -3  -6   8        306.33        303.99         5.90 o
  -2  -6   8         14.19         18.98         1.31 o
  -1  -6   8         91.47        100.67         3.19 o
   0  -6   8        107.97        116.56         2.03 o
   1  -6   8         25.75         26.14         0.65 o
   2  -6   8        114.88        128.12         2.91 o
   3  -6   8         15.15         17.10         0.64 o
   4  -6   8         39.38         43.35         1.09 o
  -7  -5   8         29.07         22.02         1.66 o
  -6  -5   8        205.25        185.86         4.61 o
  -5  -5   8         11.67         13.15         0.67 o
  -4  -5   8        273.06        224.71         4.60 o
  -3  -5   8        193.96        189.41         2.98 o
  -2  -5   8        177.13        158.02         3.03 o
  -1  -5   8         80.87         74.57         3.08 o
   0  -5   8          0.01          0.13         0.23 o
   1  -5   8          5.38          6.58         0.33 o
   2  -5   8        126.34        131.78         5.38 o
   3  -5   8         17.31         18.79         0.57 o
   4  -5   8         44.18         50.96         1.09 o
   5  -5   8        120.84        137.19         2.74 o
  -7  -4   8        108.41         90.07        10.15 o
  -6  -4   8          0.39          0.94         0.29 o
  -5  -4   8         93.85         70.72         1.27 o
  -4  -4   8          5.30          5.19         0.51 o
  -3  -4   8         48.99         40.87         0.83 o
  -2  -4   8         38.12         40.30         0.81 o
  -1  -4   8         71.89         71.25         1.32 o
   0  -4   8          9.38         12.70         0.39 o
   1  -4   8         55.14         55.36         3.45 o
   2  -4   8          3.45          3.06         0.25 o
   3  -4   8         66.86         64.76         1.23 o
   4  -4   8         65.58         70.73         1.35 o
   5  -4   8         15.57         15.79         0.60 o
   6  -4   8         18.39         22.37         1.28 o
  -7  -3   8         12.39         10.61         0.48 o
  -6  -3   8         98.75         78.59         1.38 o
  -5  -3   8          9.25          6.55         0.41 o
  -4  -3   8         25.55         18.34         1.03 o
  -3  -3   8         42.76         39.47         0.78 o
  -2  -3   8          7.30          8.49         0.30 o
  -1  -3   8          0.31          0.93         0.20 o
   0  -3   8         56.04         57.67         1.34 o
   1  -3   8        164.40        177.63         3.99 o
   2  -3   8        185.09        211.50         3.47 o
   3  -3   8        144.26        164.30         2.60 o
   4  -3   8         61.63         66.86         1.31 o
   5  -3   8        151.51        158.75         3.67 o
   6  -3   8          6.31          7.97         0.45 o
  -7  -2   8         29.41         22.60         0.68 o
  -6  -2   8          0.68          0.20         0.30 o
  -5  -2   8          3.81          2.87         0.28 o
  -4  -2   8          4.18          4.10         0.28 o
  -3  -2   8          0.87          0.88         0.20 o
  -2  -2   8          6.32          8.07         0.31 o
  -1  -2   8        282.38        286.72         5.15 o
   0  -2   8        207.41        225.76         4.01 o
   1  -2   8        339.58        355.37        14.23 o
   2  -2   8         94.45        102.49         1.97 o
   3  -2   8         55.22         48.51         1.03 o
   4  -2   8        362.74        385.94         6.72 o
   5  -2   8          5.95          9.43         0.38 o
   6  -2   8        289.09        290.27        30.43 o
   7  -2   8          0.37          0.38         0.45 o
  -8  -1   8          1.17          0.64         0.38 o
  -7  -1   8          0.07          0.06         0.29 o
  -6  -1   8          6.64          3.18         0.27 o
  -5  -1   8         12.15          9.68         0.40 o
  -4  -1   8         98.85         76.79         2.90 o
  -3  -1   8         47.66         46.31         1.02 o
  -2  -1   8        126.73        125.90         2.34 o
  -1  -1   8        141.32        141.94         3.20 o
   0  -1   8        533.43        539.37        10.00 o
   1  -1   8        450.88        483.20         7.54 o
   2  -1   8         62.81         76.25         2.72 o
   3  -1   8        282.33        322.98         6.33 o
   4  -1   8         14.95         20.71         0.64 o
   5  -1   8        231.40        211.28         3.72 o
   6  -1   8          5.25          4.03         0.44 o
   7  -1   8          9.34          6.80         0.42 o
  -8   0   8         49.65         50.46         2.68 o
  -7   0   8         20.29         17.93         1.91 o
  -6   0   8         25.97         21.42         0.63 o
  -5   0   8          5.94          5.40         0.60 o
  -4   0   8         52.80         40.31         0.78 o
  -3   0   8         41.21         41.01         1.19 o
  -2   0   8        186.02        197.02         3.07 o
  -1   0   8        344.94        362.67         8.58 o
   0   0   8        239.64        239.94         4.41 o
   1   0   8        190.21        192.74         3.93 o
   2   0   8        274.42        283.06         5.91 o
   3   0   8          6.23          9.29         0.40 o
   4   0   8        292.78        267.23         8.68 o
   5   0   8          3.85          5.06         0.28 o
   6   0   8        134.24        109.48         2.46 o
   7   0   8         18.84         16.87         0.59 o
  -8   1   8         16.97         10.80         0.56 o
  -7   1   8          3.17          3.82         0.48 o
  -6   1   8         34.46         23.83         0.63 o
  -5   1   8          4.16          3.84         0.30 o
  -4   1   8        284.83        243.40         3.58 o
  -3   1   8         60.94         66.42         1.31 o
  -2   1   8         68.09         70.70         1.22 o
  -1   1   8        240.49        278.91         4.15 o
   0   1   8        150.57        137.96         3.39 o
   1   1   8       1262.57       1365.32        23.88 o
   2   1   8          8.14          9.87         0.48 o
   3   1   8        328.70        315.55         6.16 o
   4   1   8          1.77          2.04         0.20 o
   5   1   8        123.51        116.55         3.16 o
   6   1   8         28.68         19.81         1.67 o
   7   1   8         14.49         13.68         0.74 o
   8   1   8         10.78          9.51         0.43 o
  -7   2   8         21.62         17.88         0.66 o
  -6   2   8         18.39         14.85         0.51 o
  -5   2   8         73.02         56.93         2.96 o
  -4   2   8         24.40         20.19         0.51 o
  -3   2   8        123.83        117.99         1.98 o
  -2   2   8        134.15        146.32         2.66 o
  -1   2   8        533.93        528.22        12.67 o
   0   2   8          9.37          9.58         0.50 o
   1   2   8       1276.87       1346.15        46.14 o
   2   2   8        110.35        109.93         2.39 o
   3   2   8         14.93         17.45         0.46 o
   4   2   8          3.62          1.36         0.20 o
   5   2   8          1.49          1.12         0.26 o
   6   2   8         73.03         59.46         1.15 o
   7   2   8         12.36          9.54         0.45 o
   8   2   8          2.23          1.14         0.31 o
  -7   3   8        146.49        156.58         8.59 o
  -6   3   8         63.00         54.63         1.11 o
  -5   3   8        108.41         93.64         1.69 o
  -4   3   8        167.49        151.42         2.53 o
  -3   3   8        185.74        178.83         2.84 o
  -2   3   8        772.89        759.44        11.67 o
  -1   3   8        214.56        225.95         3.33 o
   0   3   8        507.56        501.75         9.35 o
   1   3   8        545.87        546.85        10.24 o
   2   3   8         64.45         72.93         1.63 o
   3   3   8       1110.28       1038.66        25.34 o
   4   3   8          0.22          0.56         0.17 o
   5   3   8        336.85        269.31         5.12 o
   6   3   8         11.25          5.91         0.34 o
   7   3   8          7.53          4.90         0.32 o
   8   3   8          0.05          0.63         0.27 o
  -7   4   8         80.73         71.81         1.57 o
  -6   4   8         88.80         80.43         2.39 o
  -5   4   8        404.27        341.97         5.56 o
  -4   4   8         70.48         66.04         2.96 o
  -3   4   8       1226.32       1204.60        20.61 o
  -2   4   8        123.06        124.86         2.12 o
  -1   4   8        336.46        366.99         5.33 o
   0   4   8        209.67        193.81         4.97 o
   1   4   8        356.59        396.70        12.13 o
   2   4   8        297.71        277.33        12.79 o
   3   4   8         52.86         56.04         2.57 o
   4   4   8         15.16         16.31         0.43 o
   5   4   8          0.39          0.93         0.20 o
   6   4   8          3.13          2.96         0.24 o
   7   4   8          2.11          3.11         0.29 o
   8   4   8          1.19          1.53         0.27 o
  -6   5   8        402.66        417.23         5.94 o
  -5   5   8          2.32          2.70         0.48 o
  -4   5   8        314.76        305.31         4.49 o
  -3   5   8        157.26        141.20         2.41 o
  -2   5   8        167.67        154.42         2.35 o
  -1   5   8       1002.15        971.87        13.32 o
   0   5   8         72.66         63.27         1.29 o
   1   5   8        325.29        336.06         5.30 o
   2   5   8         42.36         46.83         0.92 o
   3   5   8         24.48         23.87         0.54 o
   4   5   8        299.36        264.34        10.22 o
   5   5   8          0.32          0.37         0.22 o
   6   5   8          8.30          8.25         0.36 o
   7   5   8         70.28         62.54         1.22 o
   8   5   8         13.61          7.60         0.40 o
  -6   6   8         36.34         38.50         0.98 o
  -5   6   8         34.72         33.76         0.80 o
  -4   6   8        237.84        254.71         3.57 o
  -3   6   8         20.63         18.94         0.56 o
  -2   6   8        628.99        626.82        11.24 o
  -1   6   8         17.22         17.32         0.59 o
   0   6   8         86.36        102.20         1.73 o
   1   6   8        215.92        192.22         3.33 o
   2   6   8          0.53          0.91         0.26 o
   3   6   8        495.38        466.82         6.83 o
   4   6   8         29.82         31.64         0.88 o
   5   6   8          6.68          6.05         0.43 o
   6   6   8         86.02         73.90         1.48 o
   7   6   8         22.72         16.35         0.49 o
   8   6   8         67.80         51.15         6.73 o
  -5   7   8        101.05        116.58         2.01 o
  -4   7   8          4.87          3.65         0.38 o
  -3   7   8        122.88        118.84         1.98 o
  -2   7   8          0.98          0.37         0.22 o
  -1   7   8          8.02          4.47         0.29 o
   0   7   8        162.00        156.30         2.41 o
   1   7   8        191.17        224.55         3.97 o
   2   7   8        113.53        127.30         2.34 o
   3   7   8        235.24        255.02         3.69 o
   4   7   8          0.04          0.28         0.55 o
   5   7   8        412.80        357.44        11.89 o
   6   7   8         77.80         66.72         1.22 o
   7   7   8        257.96        213.76        11.66 o
  -4   8   8         10.24         11.03         0.52 o
  -3   8   8          6.09         10.81         0.44 o
  -2   8   8         39.98         42.93         0.86 o
  -1   8   8        143.04        138.24         2.59 o
   0   8   8        170.31        166.86         2.73 o
   1   8   8         87.23         77.15         2.71 o
   2   8   8        339.73        334.83         5.41 o
   3   8   8          2.50          1.10         0.34 o
   4   8   8        417.52        378.02        13.92 o
   5   8   8         16.52         18.86         0.52 o
   6   8   8        161.95        144.03         2.68 o
   7   8   8         40.86         36.52         0.93 o
  -3   9   8         20.52         23.18         0.69 o
  -2   9   8        182.38        191.83         3.10 o
  -1   9   8         18.37         22.70         0.68 o
   0   9   8         45.13         43.93         0.94 o
   1   9   8        309.75        332.57         5.72 o
   2   9   8          1.38          2.34         0.31 o
   3   9   8        257.21        283.53         4.24 o
   4   9   8         30.00         33.87         0.75 o
   5   9   8         62.44         66.27         1.99 o
   6   9   8        200.51        207.25         4.07 o
  -2  10   8         97.90        118.17         2.92 o
  -1  10   8        107.47        112.25         2.08 o
   0  10   8        418.63        447.68         6.56 o
   1  10   8         30.89         37.63         0.90 o
   2  10   8        264.67        278.65         5.05 o
   3  10   8         66.37         80.18         1.55 o
   4  10   8         57.11         50.49         1.08 o
   5  10   8        111.15        120.57         2.63 o
   0  11   8         58.52         54.33         1.24 o
   1  11   8         24.48         26.37         0.77 o
   2  11   8          5.09          5.84         0.44 o
   3  11   8         26.03         23.03         0.82 o
  -4  -7   9          2.13          2.69         0.46 o
  -3  -7   9        118.39        116.93         2.41 o
  -2  -7   9          5.85          8.12         0.47 o
  -1  -7   9          4.48          5.75         0.43 o
   0  -7   9         57.85         67.66         1.71 o
   1  -7   9         61.11         60.33         2.02 o
   2  -7   9          2.81          3.31         0.43 o
  -5  -6   9          4.10          2.75         0.38 o
  -4  -6   9         27.51         26.47         0.75 o
  -3  -6   9         37.42         38.59         0.90 o
  -2  -6   9        141.97        147.79         2.44 o
  -1  -6   9         34.04         39.05         0.92 o
   0  -6   9         26.84         28.73         0.72 o
   1  -6   9         53.04         55.27         1.69 o
   2  -6   9        115.85        120.37         3.00 o
   3  -6   9        168.45        182.20         4.30 o
  -6  -5   9          9.78          8.91         0.48 o
  -5  -5   9         31.14         28.91         1.43 o
  -4  -5   9         41.69         33.81         0.93 o
  -3  -5   9         42.05         42.38         1.31 o
  -2  -5   9         13.29         12.95         0.46 o
  -1  -5   9        110.04        118.43         2.16 o
   0  -5   9         69.18         67.92         3.68 o
   1  -5   9        406.23        460.63        12.87 o
   2  -5   9         15.76         19.43         0.68 o
   3  -5   9        149.57        159.98         3.70 o
   4  -5   9         13.23         15.39         0.65 o
  -6  -4   9         12.55          8.97         0.53 o
  -5  -4   9          8.95          5.76         0.34 o
  -4  -4   9          2.00          2.25         0.30 o
  -3  -4   9          7.83          7.79         0.34 o
  -2  -4   9         88.29         77.18         5.22 o
  -1  -4   9        177.08        169.33         2.76 o
   0  -4   9         95.56        104.03         1.82 o
   1  -4   9        165.72        176.61         3.19 o
   2  -4   9         16.98         14.43         0.48 o
   3  -4   9        388.93        439.18         8.86 o
   4  -4   9          0.10          1.11         0.30 o
   5  -4   9        225.46        243.38         6.26 o
  -7  -3   9          3.22          1.13         0.37 o
  -6  -3   9          0.16          0.21         0.27 o
  -5  -3   9         75.26         57.78         1.78 o
  -4  -3   9         39.41         29.83         0.71 o
  -3  -3   9        254.51        224.09         5.11 o
  -2  -3   9         17.55         15.36         0.52 o
  -1  -3   9        405.57        390.95         6.50 o
   0  -3   9        114.78        120.06         1.99 o
   1  -3   9        142.58        140.60         3.08 o
   2  -3   9        103.11        124.55         3.67 o
   3  -3   9        124.65        132.73         1.99 o
   4  -3   9         47.27         47.03         0.96 o
   5  -3   9          2.95          3.43         0.37 o
   6  -3   9          0.23          0.07         0.34 o
  -7  -2   9          0.20          0.22         0.36 o
  -6  -2   9         49.26         33.36         0.78 o
  -5  -2   9          0.21          0.56         0.31 o
  -4  -2   9        193.66        138.43         2.21 o
  -3  -2   9         61.00         52.85         1.07 o
  -2  -2   9        133.56        119.34         3.26 o
  -1  -2   9          3.93          3.19         0.41 o
   0  -2   9         33.71         33.77         0.72 o
   1  -2   9         58.36         76.20         1.94 o
   2  -2   9         78.50         86.40         1.41 o
   3  -2   9         46.92         54.87         1.14 o
   4  -2   9          6.21          5.24         0.39 o
   5  -2   9          9.37          9.84         0.41 o
   6  -2   9          4.19          2.90         0.39 o
  -7  -1   9          1.16          0.37         0.37 o
  -6  -1   9         18.24         17.28         0.54 o
  -5  -1   9        245.99        179.73         5.74 o
  -4  -1   9         28.14         21.98         0.52 o
  -3  -1   9        139.67        119.38         1.90 o
  -2  -1   9         27.83         27.48         0.61 o
  -1  -1   9        455.56        441.25        16.18 o
   0  -1   9        773.51        747.91        13.63 o
   1  -1   9        473.64        450.48         8.46 o
   2  -1   9        201.47        204.07         4.91 o
   3  -1   9        140.58        142.32         2.18 o
   4  -1   9         90.90        100.15         1.80 o
   5  -1   9         15.66         16.22         1.83 o
   6  -1   9         14.23         14.21         0.53 o
   7  -1   9          0.09          0.06         0.31 o
  -7   0   9          2.28          2.67         0.37 o
  -6   0   9        406.19        323.13         4.62 o
  -5   0   9         66.71         54.29         1.09 o
  -4   0   9        371.13        293.62         4.44 o
  -3   0   9         16.96         15.48         0.44 o
  -2   0   9        513.71        484.98         7.78 o
  -1   0   9         29.32         23.61         1.16 o
   0   0   9        492.12        487.03        10.82 o
   1   0   9          7.02          5.76         0.71 o
   2   0   9          3.66          5.86         0.50 o
   3   0   9          1.58          2.36         0.29 o
   4   0   9          0.22          0.16         0.23 o
   5   0   9          2.40          2.80         0.26 o
   6   0   9          4.13          3.24         0.36 o
   7   0   9         26.62         20.53         1.05 o
  -7   1   9         12.18         12.14         0.58 o
  -6   1   9         82.36         72.63         1.38 o
  -5   1   9        252.02        198.80         4.23 o
  -4   1   9          9.89          6.39         0.34 o
  -3   1   9        663.28        597.52         9.37 o
  -2   1   9         30.92         28.70         1.13 o
  -1   1   9        373.47        440.69        50.33 o
   0   1   9        561.02        556.47        13.00 o
   1   1   9         31.03         31.67         1.05 o
   2   1   9        414.50        394.76        17.01 o
   3   1   9         27.16         25.07         0.63 o
   4   1   9         15.50         15.58         0.44 o
   5   1   9         47.91         52.90         1.74 o
   6   1   9         36.46         33.07         1.69 o
   7   1   9         43.79         36.67         0.80 o
  -7   2   9         16.78         14.02         0.82 o
  -6   2   9        452.97        390.73         5.89 o
  -5   2   9          0.67          0.67         0.29 o
  -4   2   9        456.86        379.44        11.90 o
  -3   2   9         98.26         91.76         1.51 o
  -2   2   9          2.00          2.16         0.24 o
  -1   2   9        393.04        359.53         7.09 o
   0   2   9          3.63          5.46         0.53 o
   1   2   9        257.52        233.15        11.07 o
   2   2   9         79.66         75.60         2.25 o
   3   2   9        106.80         96.17         2.28 o
   4   2   9        115.15        106.29         3.40 o
   5   2   9         28.83         22.47         1.53 o
   6   2   9          5.32          6.48         0.41 o
   7   2   9         48.40         38.39         0.85 o
  -7   3   9        204.36        187.78         3.98 o
  -6   3   9          2.61          1.43         0.33 o
  -5   3   9        237.73        196.12         3.14 o
  -4   3   9         57.08         44.83         0.89 o
  -3   3   9        244.25        227.03         3.41 o
  -2   3   9        263.76        255.14         4.47 o
  -1   3   9        137.37        136.54         4.16 o
   0   3   9         32.53         33.46         1.47 o
   1   3   9          0.33          0.69         0.33 o
   2   3   9         44.13         40.88         1.23 o
   3   3   9         91.41         87.84         2.14 o
   4   3   9        153.73        151.03         6.25 o
   5   3   9         40.83         33.77         4.26 o
   6   3   9        218.32        190.24         3.09 o
   7   3   9         11.69          7.48         0.35 o
  -6   4   9         58.92         55.83         1.16 o
  -5   4   9         25.67         24.36         0.69 o
  -4   4   9          2.17          2.82         0.34 o
  -3   4   9        164.51        151.10         6.31 o
  -2   4   9        405.58        403.49         9.92 o
  -1   4   9         78.17         77.58         2.32 o
   0   4   9        487.48        472.84         8.63 o
   1   4   9          8.28          5.64         0.31 o
   2   4   9        484.55        469.68         8.97 o
   3   4   9        361.25        356.49         7.59 o
   4   4   9        103.65        103.04        10.99 o
   5   4   9        265.16        211.03         4.00 o
   6   4   9          0.03          0.20         0.26 o
   7   4   9        117.29         95.17         3.55 o
  -6   5   9         42.81         49.90         1.05 o
  -5   5   9         12.10         12.66         0.52 o
  -4   5   9         53.96         52.42         1.18 o
  -3   5   9         54.93         54.05         1.14 o
  -2   5   9         40.95         42.83         0.98 o
  -1   5   9        186.12        197.38         3.08 o
   0   5   9        210.51        228.08         3.71 o
   1   5   9        106.63        126.28         2.77 o
   2   5   9        698.37        715.74        13.28 o
   3   5   9        136.81        134.97         2.70 o
   4   5   9        611.56        567.90        13.07 o
   5   5   9          0.10          0.54         0.26 o
   6   5   9        204.60        160.13         8.38 o
   7   5   9         20.13         18.05         1.31 o
  -5   6   9          0.53          0.43         0.39 o
  -4   6   9         41.87         47.66         1.11 o
  -3   6   9         69.31         70.92         1.26 o
  -2   6   9        306.97        298.41         4.50 o
  -1   6   9        350.17        372.34         5.10 o
   0   6   9        216.95        219.67         3.42 o
   1   6   9        618.02        666.01         9.77 o
   2   6   9         29.39         26.31         0.63 o
   3   6   9        703.91        751.56        54.30 o
   4   6   9         28.10         29.80         0.68 o
   5   6   9        317.03        280.30        18.27 o
   6   6   9         73.99         61.71         1.93 o
   7   6   9         63.16         45.52         0.93 o
  -5   7   9        138.62        151.92         2.62 o
  -4   7   9         38.87         43.59         0.98 o
  -3   7   9        201.87        217.23         3.43 o
  -2   7   9         57.74         56.83         1.06 o
  -1   7   9        118.07        112.59         1.93 o
   0   7   9        444.05        441.14         7.75 o
   1   7   9          4.10          4.34         0.30 o
   2   7   9        557.06        596.02        32.98 o
   3   7   9         11.63         12.83         0.62 o
   4   7   9        319.86        303.46         9.19 o
   5   7   9         48.69         49.05         5.32 o
   6   7   9         22.67         16.68         0.54 o
   7   7   9         31.84         24.92         0.69 o
  -4   8   9         23.55         31.10         0.84 o
  -3   8   9        249.09        282.85         4.66 o
  -2   8   9          5.01          4.73         0.38 o
  -1   8   9        383.15        402.67         6.14 o
   0   8   9          6.16          7.63         0.40 o
   1   8   9        352.92        350.37         7.65 o
   2   8   9         65.70         72.68         1.33 o
   3   8   9         89.72         85.41         1.46 o
   4   8   9         37.35         38.34         0.87 o
   5   8   9          0.61          1.79         0.35 o
   6   8   9         33.49         27.81         1.01 o
  -3   9   9          5.69          5.84         0.46 o
  -2   9   9          0.87          1.07         0.35 o
  -1   9   9         13.93         18.15         0.66 o
   0   9   9         44.49         42.44         0.95 o
   1   9   9         51.76         56.03         1.06 o
   2   9   9         47.18         42.11         0.99 o
   3   9   9          2.99          2.41         0.46 o
   4   9   9          2.21          0.82         0.38 o
   5   9   9         10.52          8.58         0.45 o
  -1  10   9        123.19        126.36         2.85 o
   0  10   9         31.34         31.07         0.85 o
   1  10   9         22.15         21.78         0.78 o
   2  10   9          3.67          3.15         0.38 o
   3  10   9         19.85         23.27         0.70 o
   4  10   9          0.58          1.11         0.39 o
  -4  -6  10         13.93         11.69         0.56 o
  -3  -6  10        160.95        148.42         4.00 o
  -2  -6  10          0.02          0.37         0.33 o
  -1  -6  10        172.49        189.16         5.55 o
   0  -6  10         22.91         24.42         1.06 o
   1  -6  10        126.40        125.09         3.77 o
   2  -6  10        141.80        149.60         3.95 o
  -5  -5  10          0.80          0.48         0.33 o
  -4  -5  10        170.10        147.33         4.72 o
  -3  -5  10          2.74          1.96         0.33 o
  -2  -5  10        215.51        230.28         5.41 o
  -1  -5  10         15.12         16.60         0.55 o
   0  -5  10         86.44         88.91         1.58 o
   1  -5  10         32.40         35.54         0.88 o
   2  -5  10         16.66         16.96         0.60 o
   3  -5  10         41.36         43.22         1.05 o
  -6  -4  10         13.08         11.53         0.51 o
  -5  -4  10        131.16        104.85         2.04 o
  -4  -4  10          3.81          3.14         0.30 o
  -3  -4  10        239.61        212.89        21.60 o
  -2  -4  10          1.57          1.50         0.30 o
  -1  -4  10         96.85        103.03         3.71 o
   0  -4  10         22.63         23.87         0.67 o
   1  -4  10         25.35         28.95         0.75 o
   2  -4  10         62.72         69.66         1.38 o
   3  -4  10          6.38          6.36         0.42 o
   4  -4  10          4.74          5.78         0.49 o
  -6  -3  10        100.32         77.42         1.56 o
  -5  -3  10         43.81         34.90         0.78 o
  -4  -3  10        166.61        131.52         2.16 o
  -3  -3  10         53.50         45.10         3.48 o
  -2  -3  10        199.74        202.49         4.79 o
  -1  -3  10          6.65          5.58         0.29 o
   0  -3  10         54.38         49.13         1.37 o
   1  -3  10         12.09         13.15         0.66 o
   2  -3  10         33.18         29.42         0.77 o
   3  -3  10          8.50          9.36         0.56 o
   4  -3  10          6.41          7.98         0.45 o
   5  -3  10          8.26          8.42         0.69 o
  -6  -2  10         46.81         39.13         1.16 o
  -5  -2  10        184.06        159.24         2.69 o
  -4  -2  10          0.02          0.21         0.28 o
  -3  -2  10        199.37        172.97        11.69 o
  -2  -2  10          6.93          4.47         0.38 o
  -1  -2  10         69.81         70.26         7.30 o
   0  -2  10         52.74         46.04         1.00 o
   1  -2  10          1.13          1.02         0.22 o
   2  -2  10         13.25         10.99         0.41 o
   3  -2  10          8.27         10.72         0.48 o
   4  -2  10          4.85          4.79         0.58 o
   5  -2  10         17.84         17.41         0.73 o
   6  -2  10         36.52         29.87         0.76 o
  -6  -1  10        241.04        199.01         7.68 o
  -5  -1  10         13.28         11.71         0.43 o
  -4  -1  10        401.17        357.02         9.81 o
  -3  -1  10         16.40         15.03         0.47 o
  -2  -1  10        305.78        317.83         9.89 o
  -1  -1  10         42.29         38.63         2.29 o
   0  -1  10         40.81         46.05         2.04 o
   1  -1  10         21.48         19.36         0.50 o
   2  -1  10          5.13          4.83         0.32 o
   3  -1  10          6.13          9.31         0.35 o
   4  -1  10         26.52         27.88         1.65 o
   5  -1  10         14.43         15.52         0.66 o
   6  -1  10          3.39          2.52         0.36 o
  -7   0  10        125.80        121.05         7.41 o
  -6   0  10         12.98          9.94         0.76 o
  -5   0  10        134.31        120.75         3.51 o
  -4   0  10        152.66        121.16         2.00 o
  -3   0  10         18.57         19.76         1.03 o
  -2   0  10        210.84        194.32         3.00 o
  -1   0  10         20.17         18.83         0.47 o
   0   0  10        246.75        238.82         4.75 o
   1   0  10        469.00        466.49         8.67 o
   2   0  10          3.56          5.20         0.54 o
   3   0  10        169.30        174.26         5.02 o
   4   0  10         98.06         98.55         9.94 o
   5   0  10         54.27         54.71         3.12 o
   6   0  10        356.75        343.51         7.92 o
  -7   1  10         17.71         15.92         0.63 o
  -6   1  10         70.13         60.66         2.14 o
  -5   1  10         56.65         44.80         1.46 o
  -4   1  10         69.82         62.08         1.52 o
  -3   1  10          0.68          0.76         0.23 o
  -2   1  10        130.30        126.69         3.36 o
  -1   1  10          0.39          0.36         0.17 o
   0   1  10        605.00        593.53        12.61 o
   1   1  10          3.20          1.58         0.35 o
   2   1  10        186.76        183.05         4.07 o
   3   1  10        216.03        217.98         5.47 o
   4   1  10        115.63        115.59         3.81 o
   5   1  10        207.51        196.57         5.66 o
   6   1  10         65.78         52.93         1.17 o
   7   1  10          4.53          5.81         0.39 o
  -6   2  10          3.77          4.58         0.37 o
  -5   2  10          0.62          0.66         0.35 o
  -4   2  10         76.85         69.80         1.56 o
  -3   2  10        462.09        438.04         7.20 o
  -2   2  10        121.76        130.38         2.21 o
  -1   2  10        377.63        397.01        18.07 o
   0   2  10          9.36         10.54         0.78 o
   1   2  10        273.51        280.73         8.98 o
   2   2  10        700.35        730.02        13.38 o
   3   2  10        112.64        128.13         4.43 o
   4   2  10        548.63        519.61        11.10 o
   5   2  10          5.49          4.37         0.27 o
   6   2  10        349.23        327.63        20.45 o
   7   2  10         70.54         61.98         1.28 o
  -6   3  10         91.79         85.94         1.59 o
  -5   3  10          0.58          0.99         0.31 o
  -4   3  10        226.28        194.29         3.00 o
  -3   3  10         31.29         26.72         1.51 o
  -2   3  10        429.99        462.21         8.16 o
  -1   3  10        840.52        896.31        28.01 o
   0   3  10        603.80        651.89        13.81 o
   1   3  10        869.66        894.60        16.02 o
   2   3  10        389.25        426.15        10.54 o
   3   3  10        440.98        464.52        13.04 o
   4   3  10          4.96          5.04         0.25 o
   5   3  10        209.22        186.77         3.65 o
   6   3  10          3.12          3.89         0.28 o
   7   3  10         32.92         21.85         0.59 o
  -6   4  10         10.86          9.75         0.47 o
  -5   4  10         64.80         65.56         1.22 o
  -4   4  10         11.65         12.67         0.51 o
  -3   4  10        288.22        285.01         4.26 o
  -2   4  10        245.91        259.50         7.92 o
  -1   4  10        416.80        473.22        10.54 o
   0   4  10        108.56        130.18         3.47 o
   1   4  10         14.66         17.14         0.94 o
   2   4  10        281.04        314.30         6.09 o
   3   4  10        148.13        154.92         3.25 o
   4   4  10        394.45        353.80         7.56 o
   5   4  10         15.79         14.47         0.47 o
   6   4  10         55.04         39.58         0.83 o
   7   4  10         17.08         14.23         0.47 o
  -5   5  10         71.13         69.49         1.50 o
  -4   5  10         83.92         77.00         1.73 o
  -3   5  10        158.62        156.68         3.45 o
  -2   5  10        198.87        200.41         2.98 o
  -1   5  10        305.29        361.85         5.38 o
   0   5  10          9.16          7.81         0.42 o
   1   5  10        319.40        347.02         6.88 o
   2   5  10         38.54         38.21         1.00 o
   3   5  10        369.20        363.26        18.58 o
   4   5  10         34.83         31.54         1.27 o
   5   5  10          5.81          3.50         0.29 o
   6   5  10         11.15         10.09         0.41 o
   7   5  10          5.03          5.09         0.32 o
  -5   6  10        155.93        161.44         2.62 o
  -4   6  10        132.38        141.23         2.21 o
  -3   6  10        184.93        189.35         3.36 o
  -2   6  10        123.92        128.33         4.03 o
  -1   6  10         29.61         37.78         0.85 o
   0   6  10        181.70        183.17         3.29 o
   1   6  10          5.50          6.21         0.35 o
   2   6  10         81.06         88.38         3.79 o
   3   6  10          1.06          1.21         0.26 o
   4   6  10          0.24          1.13         0.25 o
   5   6  10          0.57          0.43         0.23 o
   6   6  10         35.52         29.26         1.06 o
   7   6  10          1.53          1.70         0.30 o
  -4   7  10          0.07          0.40         0.34 o
  -3   7  10          0.16          0.50         0.30 o
  -2   7  10         15.82         21.25         0.66 o
  -1   7  10         46.02         46.48         2.13 o
   0   7  10         16.44         22.56         1.13 o
   1   7  10          2.01          2.55         0.29 o
   2   7  10          2.16          1.95         0.37 o
   3   7  10         29.87         35.49         0.86 o
   4   7  10         16.00         13.41         0.70 o
   5   7  10         32.99         30.12         1.01 o
   6   7  10          4.88          5.17         0.35 o
  -3   8  10         27.97         27.28         1.21 o
  -2   8  10         27.41         31.33         0.79 o
  -1   8  10         87.23         93.69         1.65 o
   0   8  10          3.66          3.93         0.35 o
   1   8  10         14.26         13.65         0.48 o
   2   8  10          4.64          5.02         0.38 o
   3   8  10         17.88         15.63         0.57 o
   4   8  10          6.61          6.46         0.40 o
   5   8  10         15.36         15.25         0.48 o
   6   8  10         29.65         21.55         0.86 o
  -2   9  10         22.39         19.74         0.65 o
  -1   9  10         11.59         14.62         1.30 o
   0   9  10          0.40          1.29         0.32 o
   1   9  10          0.03          0.25         0.32 o
   2   9  10         54.43         49.47         1.22 o
   3   9  10         15.86         17.57         0.89 o
   4   9  10        155.72        131.84         2.83 o
   5   9  10        131.09        110.35        12.75 o
   0  10  10          2.90          3.58         0.40 o
   1  10  10          0.92          1.60         0.39 o
   2  10  10          9.36          8.03         0.55 o
   3  10  10         18.81         16.85         0.64 o
  -1  -6  11          1.38          1.36         0.39 o
  -4  -5  11         30.50         28.68         0.87 o
  -3  -5  11         69.63         67.31         2.85 o
  -2  -5  11         10.76         10.41         0.48 o
  -1  -5  11         16.83         19.82         0.63 o
   0  -5  11         34.17         35.77         0.85 o
   1  -5  11         19.63         21.57         0.69 o
   2  -5  11          2.39          2.92         0.41 o
  -5  -4  11         11.08          8.00         0.49 o
  -4  -4  11         33.58         31.18         0.77 o
  -3  -4  11         17.50         16.92         0.98 o
  -2  -4  11         14.67         17.22         0.55 o
  -1  -4  11         24.28         25.76         0.66 o
   0  -4  11         23.66         18.31         0.66 o
   1  -4  11          0.55          0.74         0.35 o
   2  -4  11        191.12        200.39         6.19 o
   3  -4  11          2.63          2.46         0.40 o
  -5  -3  11          1.70          2.00         0.35 o
  -4  -3  11         14.51         14.58         0.49 o
  -3  -3  11          7.10          8.74         0.41 o
  -2  -3  11         25.57         28.64         0.83 o
  -1  -3  11         23.42         17.02         0.50 o
   0  -3  11          3.07          2.24         0.32 o
   1  -3  11         95.17         93.42         1.68 o
   2  -3  11          2.45          3.38         0.35 o
   3  -3  11         43.25         45.92         1.06 o
   4  -3  11         12.43         14.82         0.60 o
  -6  -2  11         38.71         33.08         0.90 o
  -5  -2  11         88.12         80.18         1.44 o
  -4  -2  11         89.96         73.73         1.44 o
  -3  -2  11         23.83         25.15         0.74 o
  -2  -2  11          1.05          1.68         0.30 o
  -1  -2  11          5.07          4.94         0.45 o
   0  -2  11        248.37        247.30         5.11 o
   1  -2  11          1.66          1.86         0.27 o
   2  -2  11        123.62        135.90         2.88 o
   3  -2  11         84.67         90.96         4.53 o
   4  -2  11         89.88         93.25         6.49 o
   5  -2  11        247.48        253.24        10.01 o
  -6  -1  11         10.79          8.81         0.63 o
  -5  -1  11         24.48         17.91         0.99 o
  -4  -1  11          4.79          3.30         0.30 o
  -3  -1  11        475.30        438.56        11.70 o
  -2  -1  11          3.77          4.35         0.29 o
  -1  -1  11        779.31        745.35        19.80 o
   0  -1  11          1.80          1.37         0.37 o
   1  -1  11        337.11        350.19         7.90 o
   2  -1  11        117.70        134.60         3.10 o
   3  -1  11        173.93        201.04         5.81 o
   4  -1  11         84.38         95.58         4.57 o
   5  -1  11         12.82         10.76         0.51 o
  -6   0  11          8.37          5.99         0.39 o
  -5   0  11        100.14         85.87         3.11 o
  -4   0  11        148.61        122.13         3.75 o
  -3   0  11        141.67        140.15         2.25 o
  -2   0  11         42.62         42.33         0.95 o
  -1   0  11          1.51          0.92         0.24 o
   0   0  11        256.60        279.40         5.60 o
   1   0  11        294.38        297.31         5.83 o
   2   0  11        244.28        285.10         5.71 o
   3   0  11         91.93         93.12         2.87 o
   4   0  11         26.61         18.89         2.11 o
   5   0  11        175.56        165.53         8.49 o
   6   0  11          5.29          6.81         0.36 o
  -6   1  11         19.61         17.47         0.57 o
  -5   1  11        246.54        204.85         4.53 o
  -4   1  11          0.03          0.45         0.30 o
  -3   1  11        472.89        492.00         9.05 o
  -2   1  11        393.02        401.51         8.43 o
  -1   1  11        904.19        979.72        18.15 o
   0   1  11        392.03        389.63         7.53 o
   1   1  11        442.22        462.84        16.83 o
   2   1  11        276.76        284.70         5.39 o
   3   1  11         20.74         18.94         0.75 o
   4   1  11        252.02        274.02         6.11 o
   5   1  11         29.00         27.51         1.84 o
   6   1  11         46.61         40.46         1.79 o
  -6   2  11         86.17         73.26         1.48 o
  -5   2  11          5.50          5.72         0.42 o
  -4   2  11        237.84        209.33         3.20 o
  -3   2  11        189.23        190.71         3.19 o
  -2   2  11        267.97        305.82        12.93 o
  -1   2  11        163.24        180.91         3.74 o
   0   2  11         82.93        102.86         2.97 o
   1   2  11        267.44        286.49         7.01 o
   2   2  11          1.80          0.28         0.51 o
   3   2  11         89.54         98.26         2.51 o
   4   2  11          0.62          0.81         0.47 o
   5   2  11          0.82          0.95         0.47 o
   6   2  11          5.43          5.13         0.31 o
  -6   3  11          1.73          2.18         0.37 o
  -5   3  11        101.96         90.84         1.65 o
  -4   3  11          9.03          8.49         0.41 o
  -3   3  11        128.15        143.60         2.73 o
  -2   3  11        148.22        168.62         9.85 o
  -1   3  11          0.13          0.02         0.16 o
   0   3  11        106.05        113.46         3.61 o
   1   3  11         18.46         21.06         0.79 o
   2   3  11         42.79         48.40         1.33 o
   3   3  11        248.71        258.68         6.77 o
   4   3  11          0.76          1.51         0.51 o
   5   3  11        103.53         92.83         2.23 o
   6   3  11          1.28          1.85         0.49 o
  -5   4  11         28.13         28.54         1.26 o
  -4   4  11         36.28         32.35         0.97 o
  -3   4  11         79.04         82.26         1.66 o
  -2   4  11          6.49          6.84         0.31 o
  -1   4  11         78.11         85.76         4.27 o
   0   4  11          0.04          0.44         0.36 o
   1   4  11          1.06          2.99         0.48 o
   2   4  11          3.52          4.90         0.47 o
   3   4  11         28.56         29.86         1.04 o
   4   4  11          0.13          0.24         0.46 o
   5   4  11         79.89         71.22         2.55 o
   6   4  11          8.31          8.48         1.05 o
  -5   5  11         28.48         24.80         0.71 o
  -4   5  11          2.04          2.31         0.36 o
  -3   5  11         12.12          8.94         0.40 o
  -2   5  11          5.33          7.76         0.41 o
  -1   5  11          0.68          0.20         0.20 o
   0   5  11         66.71         75.40         2.42 o
   1   5  11          2.14          1.62         0.40 o
   2   5  11        138.47        153.54         3.88 o
   3   5  11         27.88         28.05         1.03 o
   4   5  11        112.82        110.92         2.59 o
   5   5  11          0.28          0.80         0.24 o
   6   5  11         34.82         23.80         2.28 o
  -4   6  11          0.04         -0.12         0.34 o
  -3   6  11          8.11          8.62         0.42 o
  -2   6  11         24.84         24.87         0.70 o
  -1   6  11          9.69         11.01         0.50 o
   0   6  11          0.60          0.79         0.33 o
   1   6  11         25.51         26.85         0.77 o
   2   6  11          1.89          1.07         0.25 o
   3   6  11          1.29          1.68         0.54 o
   4   6  11          0.40          0.86         0.22 o
   5   6  11         25.79         19.16         0.57 o
   6   6  11         16.24         11.50         0.90 o
  -3   7  11         37.85         36.54         0.94 o
  -2   7  11          4.47          5.47         0.47 o
  -1   7  11          5.70          5.11         0.48 o
   0   7  11          9.88         11.63         0.51 o
   1   7  11          4.77          4.26         0.33 o
   2   7  11         81.09         85.06         1.59 o
   3   7  11          2.28          2.76         0.32 o
   4   7  11         93.01         79.98         3.43 o
   5   7  11          0.50          0.16         0.29 o
  -3   8  11          5.79          6.59         0.48 o
  -2   8  11          2.47          2.38         0.35 o
  -1   8  11          0.06          0.02         0.33 o
   0   8  11          9.04         10.52         0.74 o
   1   8  11          9.88         10.52         0.64 o
   2   8  11         17.89         20.07         0.62 o
   3   8  11          1.48          2.13         0.36 o
   4   8  11          0.15          0.74         0.29 o
   5   8  11         11.45          9.55         0.44 o
  -1   9  11         54.42         64.96         1.56 o
   0   9  11         14.62         14.70         0.68 o
   1   9  11         81.06         87.98         1.58 o
   2   9  11         96.70         89.65         1.91 o
   3   9  11         32.83         33.11         0.83 o
   4   9  11        164.95        163.76         7.38 o
  -3  -4  12         23.14         19.83         0.64 o
  -2  -4  12         19.98         26.51         0.80 o
  -1  -4  12        153.77        141.96        34.84 o
   0  -4  12          0.31          0.96         0.34 o
   1  -4  12        140.38        133.45        29.40 o
   2  -4  12          9.34          8.71         1.11 o
  -4  -3  12        253.85        231.11         6.56 o
  -3  -3  12         52.00         50.26         1.59 o
  -2  -3  12        365.93        290.78        89.82 o
  -1  -3  12          2.02          0.96         0.30 o
   0  -3  12        221.39        241.43         7.92 o
   1  -3  12        114.91        118.98         6.44 o
   2  -3  12        112.97        123.62         9.20 o
   3  -3  12        126.91        152.44         5.08 o
  -5  -2  12        135.76        110.15         2.05 o
  -4  -2  12          1.87          1.58         0.40 o
  -3  -2  12        102.34         98.46         2.03 o
  -2  -2  12         18.69         16.44         0.62 o
  -1  -2  12        186.49        214.71         5.09 o
   0  -2  12        109.38        114.37         2.38 o
   1  -2  12         81.28         85.99         2.71 o
   2  -2  12         26.57         27.65         2.57 o
   3  -2  12         19.33         14.83         0.80 o
   4  -2  12         23.56         18.14         1.69 o
  -5  -1  12         58.99         43.47         0.96 o
  -4  -1  12        240.78        201.39         3.57 o
  -3  -1  12          3.71          2.59         0.35 o
  -2  -1  12        206.79        206.71         4.75 o
  -1  -1  12         22.00         23.94         1.57 o
   0  -1  12         51.37         56.07         1.52 o
   1  -1  12        175.35        189.89         4.09 o
   2  -1  12          0.81          1.94         0.50 o
   3  -1  12         82.85         91.81         2.26 o
   4  -1  12          8.92          5.50         0.82 o
  -5   0  12        204.44        164.96         3.06 o
  -4   0  12         33.38         25.96         0.65 o
  -3   0  12         64.37         63.63         1.33 o
  -2   0  12         96.68        102.16         2.01 o
  -1   0  12         38.03         41.70         1.08 o
   0   0  12        163.08        171.33         3.65 o
   1   0  12          7.95          9.27         0.61 o
   2   0  12          7.24          6.98         0.61 o
   3   0  12         15.66         17.26         0.81 o
   4   0  12         27.87         27.19         1.06 o
   5   0  12         60.92         57.58         2.96 o
  -5   1  12         29.75         26.19         0.70 o
  -4   1  12         40.83         35.28         0.98 o
  -3   1  12         22.59         23.61         0.98 o
  -2   1  12         13.95         17.91         0.57 o
  -1   1  12         11.81         13.50         0.67 o
   0   1  12          0.96          1.05         0.57 o
   1   1  12         19.74         23.98         0.86 o
   2   1  12         83.38         84.38         2.43 o
   3   1  12         12.01         14.33         0.77 o
   4   1  12          5.27          5.23         0.59 o
   5   1  12          0.96          1.96         0.65 o
  -5   2  12         42.40         35.45         0.91 o
  -4   2  12         11.22          9.40         0.66 o
  -3   2  12         18.11         20.43         0.60 o
  -2   2  12          1.34          1.37         0.30 o
  -1   2  12         33.50         38.80         1.24 o
   0   2  12          0.29          0.58         0.54 o
   1   2  12         51.26         53.89         1.54 o
   2   2  12         60.58         68.10         2.00 o
   3   2  12         12.82         11.84         0.74 o
   4   2  12        307.01        323.58         8.60 o
   5   2  12         53.83         50.47         1.58 o
  -5   3  12         25.49         22.06         0.75 o
  -4   3  12          1.21          1.42         0.34 o
  -3   3  12          1.39          0.99         0.31 o
  -2   3  12         77.29         81.82         4.25 o
  -1   3  12          1.26          1.15         0.27 o
   0   3  12          1.19          2.00         0.69 o
   1   3  12          6.58          6.62         0.53 o
   2   3  12         15.19         19.83         1.13 o
   3   3  12        120.35        122.54         4.97 o
   4   3  12         19.22         19.03         1.66 o
   5   3  12         10.25          8.46         0.64 o
   6   3  12          1.10          0.96         0.24 o
  -4   4  12          9.01          8.84         0.44 o
  -3   4  12          0.32          0.37         0.29 o
  -2   4  12          0.05          0.24         0.30 o
  -1   4  12          2.31          1.65         0.23 o
   0   4  12         75.69         89.65         2.19 o
   1   4  12          1.55          2.17         0.45 o
   2   4  12        118.24        133.69         3.53 o
   3   4  12          9.30         11.59         0.75 o
   4   4  12         96.33         94.84         4.59 o
   5   4  12          1.67          0.87         0.45 o
   6   4  12         58.01         51.18         1.45 o
  -4   5  12          4.16          3.38         0.39 o
  -3   5  12          0.15          0.53         0.28 o
  -2   5  12          5.04          6.39         0.39 o
  -1   5  12         22.74         28.04         0.81 o
   0   5  12         44.50         57.69         3.00 o
   1   5  12         32.26         38.75         1.60 o
   2   5  12        116.93        141.91         3.21 o
   3   5  12         51.53         54.20         1.57 o
   4   5  12         28.37         29.03         1.01 o
   5   5  12         45.31         40.37         1.22 o
  -3   6  12          1.84          2.39         0.35 o
  -2   6  12          3.02          2.26         0.34 o
  -1   6  12         70.07         76.46         4.31 o
   0   6  12          0.96          0.46         0.29 o
   1   6  12          3.11          1.86         0.20 o
   2   6  12          0.60          0.71         0.43 o
   3   6  12          0.21          0.45         0.44 o
   4   6  12         64.60         70.40         1.99 o
   5   6  12          0.30          0.61         0.26 o
  -3   7  12          0.28          0.08         0.32 o
  -2   7  12        170.02        180.58         9.38 o
  -1   7  12         12.88         11.98         1.07 o
   0   7  12         95.46        106.69         2.85 o
   1   7  12         69.53         63.76        15.50 o
   2   7  12        113.94        136.97         3.45 o
   3   7  12        183.57        208.74         4.24 o
   4   7  12        134.03        141.13         3.09 o
   5   7  12         32.66         37.22         1.48 o
  -1   8  12         35.43         40.85         1.00 o
   0   8  12        251.57        266.94         4.96 o
   1   8  12         64.50         57.67         7.61 o
   2   8  12        156.46        180.85         4.11 o
   3   8  12         27.36         21.54         1.85 o
   4   8  12         31.62         27.15         5.38 o
   1   9  12          8.29         10.63         0.58 o
   2   9  12          0.03          0.19         0.36 o
  -2  -3  13          2.05          2.39         0.33 o
  -1  -3  13         26.75         32.90         1.03 o
   0  -3  13         72.69         74.20         4.57 o
   1  -3  13         33.67         31.62         1.07 o
  -3  -2  13         24.94         20.28         0.63 o
  -2  -2  13          6.32          7.79         1.34 o
  -1  -2  13         29.85         30.57         0.89 o
   0  -2  13         42.18         42.82         2.54 o
   1  -2  13         10.71         10.92         0.80 o
  -4  -1  13         45.92         35.92         0.88 o
  -3  -1  13          8.18          6.59         0.38 o
  -2  -1  13          0.58          0.30         0.34 o
  -1  -1  13          6.82          6.57         0.52 o
   0  -1  13          3.84          4.92         0.57 o
   1  -1  13         42.02         51.94         1.87 o
   2  -1  13          9.86         11.99         0.68 o
   3  -1  13         15.37         13.63         0.78 o
  -4   0  13         40.78         33.93         0.96 o
  -3   0  13         62.43         54.69         2.41 o
  -2   0  13         46.37         45.85         2.55 o
  -1   0  13          3.17          4.44         0.70 o
   0   0  13         94.36        104.22         2.62 o
   1   0  13         20.61         25.05         1.05 o
   2   0  13         43.67         46.85         2.47 o
   3   0  13        157.10        168.43         6.13 o
   4   0  13        110.21        121.17         3.85 o
  -4   1  13          0.08          0.34         0.32 o
  -3   1  13         84.22         76.65         1.57 o
  -2   1  13          2.04          1.71         0.28 o
  -1   1  13         11.60         12.04         0.84 o
   0   1  13          0.72          1.63         0.47 o
   1   1  13         43.22         44.72         1.48 o
   2   1  13         45.99         51.57         1.73 o
   3   1  13         19.22         20.18         0.87 o
   4   1  13          8.91          9.24         1.00 o
  -4   2  13          0.02          0.14         0.30 o
  -3   2  13          8.10          8.08         0.57 o
  -2   2  13         13.26         14.03         0.62 o
  -1   2  13          2.43          3.76         0.60 o
   0   2  13         58.18         60.61         2.55 o
   1   2  13          0.74          0.85         0.49 o
   2   2  13         42.25         48.23         1.47 o
   3   2  13         22.69         20.86         1.27 o
   4   2  13          1.07          2.27         0.57 o
  -4   3  13          1.81          2.13         0.36 o
  -3   3  13         22.76         19.91         1.47 o
  -2   3  13         10.79         10.64         1.82 o
  -1   3  13         95.94        104.70         2.42 o
   0   3  13          4.37          4.99         0.74 o
   1   3  13        128.62        152.74         3.65 o
   2   3  13         50.84         52.29         2.31 o
   3   3  13         34.05         36.61         1.57 o
   4   3  13         77.21         76.96         3.69 o
   5   3  13         27.65         27.16         1.48 o
  -3   4  13          1.71          1.71         0.31 o
  -2   4  13        283.59        335.90         8.39 o
  -1   4  13          0.02         -0.07         0.42 o
   0   4  13        133.33        155.63         3.90 o
   1   4  13          1.34          1.64         0.56 o
   2   4  13         36.58         45.92         3.20 o
   3   4  13         71.38         83.11         2.39 o
   4   4  13          3.14          5.46         0.63 o
   5   4  13          9.75         12.97         0.80 o
  -3   5  13        122.54        128.55         2.68 o
  -2   5  13         31.72         33.12         1.90 o
  -1   5  13         58.83         69.62         1.90 o
   0   5  13          5.46          6.96         0.57 o
   1   5  13         32.67         41.72         1.26 o
   2   5  13         56.62         67.33         1.80 o
   3   5  13         20.55         25.40         1.00 o
   4   5  13         28.55         31.52         1.21 o
  -2   6  13        192.61        225.33         4.64 o
  -1   6  13        233.59        267.28         5.47 o
   0   6  13        165.56        188.02         4.96 o
   1   6  13        126.73        149.90         5.48 o
   2   6  13         29.57         32.22         1.14 o
   3   6  13         91.31        109.97         4.00 o
   4   6  13          6.20          8.58         0.83 o
  -1   7  13         23.41         17.66         3.21 o
   0   7  13          1.05          1.07         0.33 o
   1   7  13         40.97         49.98         1.48 o
   2   7  13         10.55         13.31         0.94 o
   3   7  13         24.79         32.18         2.09 o
   1   8  13         64.19         68.18         1.95 o
  -2  -1  14         35.34         32.51         1.03 o
  -1  -1  14         22.35         21.51         1.00 o
   0  -1  14        132.33        120.91         3.99 o
   1  -1  14         40.00         45.19         1.71 o
  -2   0  14         22.97         17.24         1.12 o
  -1   0  14         47.62         49.15         1.48 o
   0   0  14          7.76          6.14         0.58 o
   1   0  14         24.97         27.00         2.13 o
   2   0  14          8.29          9.21         0.71 o
  -3   1  14          8.61          7.69         0.66 o
  -2   1  14         26.57         21.34         3.18 o
  -1   1  14          5.99          6.00         0.80 o
   0   1  14        144.11        150.76         5.55 o
   1   1  14         20.72         20.61         1.19 o
   2   1  14         76.32         83.72         3.52 o
   3   1  14          0.10          1.06         0.70 o
  -3   2  14        135.12        142.63         3.05 o
  -2   2  14          0.64          0.96         0.57 o
  -1   2  14        171.39        187.89         4.51 o
   0   2  14          0.79          0.75         0.58 o
   1   2  14         68.52         75.96         1.93 o
   2   2  14         15.86         18.98         0.97 o
   3   2  14          3.76          2.86         0.53 o
  -2   3  14        103.22        118.17         6.30 o
  -1   3  14          9.16          7.93         0.66 o
   0   3  14         47.42         58.98         2.03 o
   1   3  14         37.65         41.29         1.33 o
   2   3  14          4.98          8.96         0.71 o
   3   3  14         18.84         21.26         0.92 o
  -2   4  14         26.90         26.46         3.27 o
  -1   4  14         58.90         67.40         1.92 o
   0   4  14         32.51         39.16         1.43 o
   1   4  14          6.31          6.17         0.79 o
   2   4  14         35.21         48.84         1.82 o
   3   4  14         32.35         37.22         1.26 o
  -1   5  14        134.13        161.36         3.65 o
   0   5  14         46.65         53.86         1.59 o
   1   5  14         27.12         38.73         1.17 o
   2   5  14         56.17         67.36         3.54 o
   3   5  14          4.83          5.14         0.72 o
   0   6  14         20.57         24.26         2.98 o
   1   6  14         27.76         37.96         1.42 o
   2   6  14         50.12         62.86         1.72 o
                                                
